# Supplementary material for: Genome-wide transcriptome profiling reveals functional networks involving the Plasmodium falciparum drug resistance transporters PfCRT and PfMDR1
Source: BMC Genomics. 2015 Dec 21;16:1090. doi: 10.1186/s12864-015-2320-8 (PMC4687325; doi:10.1186/s12864-015-2320-8)
Supplement: Additional file 2: Table S1. — Validation of the data point imputation. Using the publically available transcriptome datasets for 3D7, Dd2 and HB3 from (Llinas et al. NAR 2007), we validated whether the density of the data in our time series (of eight points, at a 6-hour resolution) was sufficient to impute data to a 7.5 min resolution. For each strain, we selected eight time points evenly spread (6-hrs apart) from which we generated an imputed curve of 384 points. Using Pearson correlation values for gene expression, we then compared each actual hourly time point to the imputed curve to identify the closest matching time point. The imputed percentage column shows where the match occurred in the time series. Actual time points from the original time courses match imputed time points that are fairly evenly spread along the imputation-derived curve. (XLSX 37 kb) [file 12864_2015_2320_MOESM2_ESM.xlsx]

## Sheet: 3D7
Table S1A - Data point imputation for 3D7
Actual Timepoint	Imputed Timepoint*	Imputed Percentage	Pearson Correlation**
1	43	0.111979	0.709079
2	50	0.130208	0.746322
3	72	0.1875	0.74247
4	72	0.1875	0.921642
5	83	0.216146	0.8176
6	97	0.252604	0.756341
7	86	0.223958	0.70627
8	90	0.234375	0.873106
9	103	0.268229	0.881312
10	125	0.325521	0.846544
11	133	0.346354	0.887141
12	136	0.354167	0.920049
13	149	0.388021	0.905842
14	160	0.416667	0.898174
15	161	0.419271	0.871377
16	178	0.463542	0.903363
17	177	0.460938	0.883423
18	190	0.494792	0.886365
19	190	0.494792	0.926818
20	195	0.507812	0.93115
21	201	0.523438	0.858845
22	210	0.546875	0.844563
23	221	0.575521	0.879937
24	225	0.585938	0.892439
25	229	0.596354	0.838714
26	238	0.619792	0.875883
27	247	0.643229	0.915351
28	251	0.653646	0.939159
29	265	0.690104	0.884283
30	272	0.708333	0.79827
31	283	0.736979	0.855021
32	295	0.768229	0.833624
33	301	0.783854	0.898159
34	312	0.8125	0.757887
35	316	0.822917	0.897796
36	315	0.820312	0.903552
37	326	0.848958	0.83363
38	334	0.869792	0.84495
39	342	0.890625	0.850544
40	349	0.908854	0.815419
41	358	0.932292	0.820314
42	353	0.919271	0.675564
43	367	0.955729	0.835265
44	375	0.976562	0.938685
45	383	0.997396	0.860811
46	4	0.0104167	0.796993
47	12	0.03125	0.789647
48	16	0.0416667	0.72437
* imputed from 8 time points selected from the hourly time series
**Pearson correlation between actual and imputed time points

## Sheet: Dd2
Table S1B - Data point imputation for Dd2
Actual Timepoint	Imputed Timepoint*	Imputed Percentage	Pearson Correlation**
1	14	0.0364583	0.699667
2	21	0.0546875	0.792937
3	36	0.09375	0.812047
4	38	0.0989583	0.824456
5	46	0.119792	0.728147
6	63	0.164062	0.818102
7	62	0.161458	0.862836
8	85	0.221354	0.873077
9	83	0.216146	0.880162
10	100	0.260417	0.899954
11	110	0.286458	0.892974
12	117	0.304688	0.913044
13	129	0.335938	0.894852
14	140	0.364583	0.884448
15	146	0.380208	0.915858
16	161	0.419271	0.894311
17	161	0.419271	0.909411
18	163	0.424479	0.881433
19	177	0.460938	0.874697
20	182	0.473958	0.889827
21	188	0.489583	0.896591
22	186	0.484375	0.833521
23	197	0.513021	0.80796
24	215	0.559896	0.827904
25	220	0.572917	0.738064
26	226	0.588542	0.715589
27	250	0.651042	0.820987
28	265	0.690104	0.732301
29	277	0.721354	0.761262
30	287	0.747396	0.775895
31	305	0.794271	0.701886
32	301	0.783854	0.737984
33	301	0.783854	0.720523
34	306	0.796875	0.798807
35	280	0.729167	0.790288
36	328	0.854167	0.808257
37	340	0.885417	0.797376
38	356	0.927083	0.862813
39	334	0.869792	0.889308
40	365	0.950521	0.84273
41	369	0.960938	0.830063
42	374	0.973958	0.850401
43	380	0.989583	0.880714
44	4	0.0104167	0.878248
45	10	0.0260417	0.832448
46	10	0.0260417	0.778539
47	20	0.0520833	0.845342
48	38	0.0989583	0.804268
49	40	0.104167	0.808165
* imputed from 8 time points selected from the hourly time series
**Pearson correlation between actual and imputed time points

## Sheet: HB3
Table S1C - Data point imputation for HB3
Actual Timepoint	Imputed Timepoint*	Imputed Percentage	Pearson Correlation**
1	20	0.0520833	0.910458
2	28	0.0729167	0.893887
3	53	0.138021	0.901569
4	56	0.145833	0.894367
5	63	0.164062	0.889372
6	73	0.190104	0.902759
7	76	0.197917	0.925915
8	83	0.216146	0.915717
9	91	0.236979	0.925893
10	100	0.260417	0.918467
11	107	0.278646	0.925249
12	109	0.283854	0.923767
13	119	0.309896	0.910831
14	129	0.335938	0.926684
15	136	0.354167	0.937063
16	141	0.367188	0.938266
17	149	0.388021	0.926095
18	155	0.403646	0.909196
19	164	0.427083	0.916603
20	173	0.450521	0.926212
21	177	0.460938	0.937943
22	184	0.479167	0.912293
23	199	0.518229	0.910209
24	205	0.533854	0.922837
25	216	0.5625	0.910674
26	223	0.580729	0.903368
27	233	0.606771	0.91558
28	247	0.643229	0.891582
29	254	0.661458	0.882836
30	266	0.692708	0.868168
31	276	0.71875	0.85761
32	287	0.747396	0.872853
33	294	0.765625	0.915743
34	304	0.791667	0.915492
35	304	0.791667	0.90347
36	312	0.8125	0.905131
37	328	0.854167	0.875059
38	333	0.867188	0.88082
39	346	0.901042	0.915402
40	352	0.916667	0.898511
41	373	0.971354	0.859898
42	377	0.981771	0.902281
43	4	0.0104167	0.925148
44	17	0.0442708	0.833545
45	15	0.0390625	0.915663
46	24	0.0625	0.885414
* imputed from 8 time points selected from the hourly time series
**Pearson correlation between actual and imputed time points
