# Supplementary material for: Genome-wide transcriptome profiling reveals functional networks involving the Plasmodium falciparum drug resistance transporters PfCRT and PfMDR1
Source: BMC Genomics. 2015 Dec 21;16:1090. doi: 10.1186/s12864-015-2320-8 (PMC4687325; doi:10.1186/s12864-015-2320-8)
Supplement: Additional file 5: Table S2. — List of genes within the pfmdr1-containing amplicon with associated fold change between FCB and both FCBpfmdr1_3′KD and 106/1, as measured by microarrays. (XLSX 11 kb) [file 12864_2015_2320_MOESM5_ESM.xlsx]

## Sheet: Sheet1
Table S2. List of genes within the pfmdr1-containing amplicon with associated fold change between FCB and both FCBpfmdr1_3'KD and 106/1
Gene IDa	Gene old ID	Description	Chromosome	Start	End	FCB / FCBpfmdr1_3'KD	FCB / 106/1
PF3D7_0520900	PFE1050w	adenosylhomocysteinase,S-adenosyl-L-homocysteine hydrolase	Pf3D7_05_v3	857038	858477	1.24	1.07
PF3D7_0521100	PFE1060c	conserved Plasmodium protein, unknown function	Pf3D7_05_v3	861930	867583	1	1.04
PF3D7_0521300b	PFE1070c	conserved Plasmodium protein, unknown function	Pf3D7_05_v3	870184	874570	1.25	0.61
PF3D7_0521700	PFE1085w	DEAD/DEAH box ATP-dependent RNA helicase, putative	Pf3D7_05_v3	882375	884901	3.55	3.07
PF3D7_0521800	PFE1090w	nucleotide binding protein, putative	Pf3D7_05_v3	885713	888232	1.34	1.22
PF3D7_0522000	PFE1100w	conserved Plasmodium protein, unknown function	Pf3D7_05_v3	896017	896940	2.95	2.82
PF3D7_0522100	PFE1105c	conserved Plasmodium protein, unknown function	Pf3D7_05_v3	897464	899756	2.42	2.29
PF3D7_0522200	PFE1110w	conserved Plasmodium protein, unknown function	Pf3D7_05_v3	901413	902173	1.96	1.71
PF3D7_0522400	PFE1120w	conserved Plasmodium protein, unknown function	Pf3D7_05_v3	907836	936315	1.8	1.9
PF3D7_0522600	PFE1130w	conserved Plasmodium protein, unknown function	Pf3D7_05_v3	940248	941700	1.88	2.11
PF3D7_0522700	PFE1135w	iron-sulfur assembly protein, putative	Pf3D7_05_v3	942766	943873	2.6	2.41
PF3D7_0522900	PFE1145w	conserved Plasmodium protein, unknown function	Pf3D7_05_v3	948950	953609	0.9	1.23
PF3D7_0523000	PFE1150w	multidrug resistance protein (pfmdr1)	Pf3D7_05_v3	957889	962149	1.84c	1.92c
PF3D7_0523100b	PFE1155c	mitochondrial processing peptidase alpha subunit, putative	Pf3D7_05_v3	963226	965044	0.95	1.58
PF3D7_0523200	PFE1160w	conserved Plasmodium protein, unknown function	Pf3D7_05_v3	966123	969737	0.51	0.89
PF3D7_0523700	PFE1180c	conserved Plasmodium membrane protein, unknown function	Pf3D7_05_v3	980754	985354	1.09	1.2
aThe location and orientation of these genes in the FCB pfmdr1 amplicon are shown in Figure S3
bGenes at the boundaries of the pfmdr1-containing amplicon as characterized in FCB
cFCB transcript levels for pfmdr1 aross the IDC were calculated as being 1.84 and 1.92 fold higher than for FCBpfmdr1_3'KD and 106/1 respectively
