# Supplementary material for: Genome-wide transcriptome profiling reveals functional networks involving the Plasmodium falciparum drug resistance transporters PfCRT and PfMDR1
Source: BMC Genomics. 2015 Dec 21;16:1090. doi: 10.1186/s12864-015-2320-8 (PMC4687325; doi:10.1186/s12864-015-2320-8)
Supplement: Additional file 7: Table S3. — Results of quantitative real time PCR to estimate gene copy numbers associated with gene expression variations between FCB and both FCB_3′KD and 106/1 in the pfmdr1-containing amplicon region on chromosome 5. These data suggest dosage compensation for the gene Pf3D7_0521300. (XLSX 57 kb) [file 12864_2015_2320_MOESM7_ESM.xlsx]

## Sheet: Table S3
Table S3. Quantitative real time PCR-based estimates of gene copy numbers in the amplicon region on chromosome 5
Gene ID	Gene old ID	Description	FCB	FCBpfmdr1_3'KD	106/1
PF3D7_0520900	PFE1050w	adenosylhomocysteinase,S-adenosyl-L-homocysteine hydrolase	0.79	0.83	0.85
PF3D7_0521300a	PFE1070c	conserved Plasmodium protein, unknown function	1.32	0.89	1.31
PF3D7_0521700	PFE1085w	DEAD/DEAH box ATP-dependent RNA helicase, putative	1.54	0.88	1.48
PF3D7_0522400	PFE1120w	conserved Plasmodium protein, unknown function	1.52	0.8	1.53
PF3D7_0522900	PFE1145w	conserved Plasmodium protein, unknown function	1.46	0.91	1.51
PF3D7_0523000	PFE1150w	multidrug resistance protein (pfmdr1)	1.79	1.30b	1.87
PF3D7_0523100a	PFE1155c	mitochondrial processing peptidase alpha subunit, putative	1.35	0.85	1.56
PF3D7_0523200	PFE1160w	conserved Plasmodium protein, unknown function	0.82	0.9	0.92
* Genes at the boundaries of the pfmdr1_containing amplicon as characterized in FCB
bThe copy number value for pfmdr1 in FCBpfmdr1_3'KD is slightly higher than the values obtained for the other genes in the amplicon, as the primer pair amplifies from intact and truncated pfmdr1 copies
