# Supplementary material for: Genome-wide transcriptome profiling reveals functional networks involving the Plasmodium falciparum drug resistance transporters PfCRT and PfMDR1
Source: BMC Genomics. 2015 Dec 21;16:1090. doi: 10.1186/s12864-015-2320-8 (PMC4687325; doi:10.1186/s12864-015-2320-8)
Supplement: Additional file 8: Table S4. — Values for gene expression fold differences between strains in the 7G8 data set for genes on chromosome 2. The boxed area corresponds to the region on chromosome 2 containing genes with a significant fold change (values <0.6). (XLSX 13 kb) [file 12864_2015_2320_MOESM8_ESM.xlsx]

## Sheet: Table_S4
Table S4. Expression fold differences on chromosome 2 for both parental (7G8) and control (7G8pfcrt_CTL) strains in comparison to pfcrt back-mutant (7G8pfcrt_T76K)
Gene ID	Gene old ID	Description	Chromosome	Start	End	7G8 vs 7G8pfcrt_T76K	7G8pfcrt_CTL vs 7G8pfcrt_T76K
PF3D7_0200200	PFB0015c	rifin	Pf3D7_02_v3	33030	34259	1.02	1.03
PF3D7_0200300	PFB0020c	erythrocyte membrane protein 1 (PfEMP1), exon2	Pf3D7_02_v3	35927	37249	0.9	1.11
PF3D7_0200700	PFB0040c	rifin	Pf3D7_02_v3	48923	50147	1.2	0.93
PF3D7_0200800	PFB0045c	erythrocyte membrane protein 1 (PfEMP1), truncated	Pf3D7_02_v3	51842	53124	1.04	1.05
PF3D7_0200900	PFB0050c	stevor, pseudogene	Pf3D7_02_v3	54254	55255	0.88	1.12
PF3D7_0201000	PFB0055c	rifin	Pf3D7_02_v3	57344	58421	1	0.93
PF3D7_0201700	PFB0085c	DnaJ protein, putative	Pf3D7_02_v3	81291	84165	1	1.2
PF3D7_0201900	PFB0095c	erythrocyte membrane protein 3	Pf3D7_02_v3	91318	98838	0.88	1.14
PF3D7_0202000	PFB0095c	knob-associated histidine-rich protein	Pf3D7_02_v3	103385	105796	1.08	0.94
PF3D7_0202100	PFB0105c	Plasmodium exported protein (PHISTc), unknown function	Pf3D7_02_v3	109563	110580	0.34965	0.271003
PF3D7_0202200	PFB0106c	Plasmodium exported protein, unknown function	Pf3D7_02_v3	112546	113682	0.581395	0.735294
PF3D7_0202500	PFB0120w	early transcribed membrane protein 2	Pf3D7_02_v3	127993	128314	0.359712	0.404858
PF3D7_0203600	PFB0170w	conserved Plasmodium protein, unknown function	Pf3D7_02_v3	166143	168051	0.469484	0.485437
PF3D7_0204200	PFB0194w	conserved Plasmodium protein, unknown function	Pf3D7_02_v3	192817	194199	0.429185	0.555556
PF3D7_0204900	PFB0220w	ubiE/COQ5 methyltransferase, putative	Pf3D7_02_v3	211347	212627	0.581395	0.598802
PF3D7_0205900	PFB0260w	proteasome 26S regulatory subunit, putative	Pf3D7_02_v3	235236	238816	0.598802	0.632911
PF3D7_0206200	PFB0275w	metabolite/drug transporter, putative	Pf3D7_02_v3	249029	250727	0.549451	0.487805
PF3D7_0206700	PFB0295w	adenylosuccinate lyase	Pf3D7_02_v3	271593	273009	0.420168	0.694444
PF3D7_0206800	PFB0300c	merozoite surface protein 2	Pf3D7_02_v3	273688	274507	0.319489	0.45045
PF3D7_0207000	PFB0310c	merozoite surface protein 4	Pf3D7_02_v3	277493	278456	0.359712	0.574713
PF3D7_0207100	PFB0315w	conserved Plasmodium protein, unknown function	Pf3D7_02_v3	281906	287345	0.490196	0.606061
PF3D7_0207400	PFB0330c	serine repeat antigen 7	Pf3D7_02_v3	294272	297616	0.359712	0.529101
PF3D7_0207500	PFB0335c	serine repeat antigen 6	Pf3D7_02_v3	298896	302564	0.309598	0.4329
PF3D7_0207600	PFB0340c	serine repeat antigen 5	Pf3D7_02_v3	303592	307027	0.21978	0.543478
PF3D7_0207700	PFB0345c	serine repeat antigen 4	Pf3D7_02_v3	308846	312155	0.309598	0.346021
PF3D7_0208000	PFB0360c	serine repeat antigen 1	Pf3D7_02_v3	322337	325723	0.460829	0.60241
PF3D7_0208600	PFB0390w	apicoplast ribosomal releasing factor precursor, putative	Pf3D7_02_v3	354620	356117	0.37037	0.460829
PF3D7_0209300	PFB0420w	2C-methyl-D-erythritol 2,4-cyclodiphosphate synthase	Pf3D7_02_v3	387272	388151	0.5	0.555556
PF3D7_0210000	PFB0450w	secretory complex protein 61 gamma subunit	Pf3D7_02_v3	409982	410228	0.490196	0.561798
PF3D7_0210600	PFB0475c	conserved Plasmodium protein, unknown function	Pf3D7_02_v3	432040	434086	0.309598	0.3861
PF3D7_0210700	PFB0480w	syntaxin, Qa-SNARE family	Pf3D7_02_v3	436049	436994	0.409836	0.534759
PF3D7_0211200	PFB0500c	Rab GTPase 5a	Pf3D7_02_v3	455578	456286	0.529101	0.558659
PF3D7_0211800	PFB0525w	asparagine-tRNA ligase, putative	Pf3D7_02_v3	475241	477074	0.581395	0.689655
PF3D7_0211900	PFB0530c	conserved Plasmodium protein, unknown function	Pf3D7_02_v3	477431	479091	0.45045	0.518135
PF3D7_0212100	PFB0540w	conserved Plasmodium protein, unknown function	Pf3D7_02_v3	483436	488970	0.86	0.61
PF3D7_0212200	PFB0545c	mitochondrial ribosomal protein L12 precursor, putative	Pf3D7_02_v3	489904	490818	0.99	0.8
PF3D7_0212300	PFB0550w	peptide chain release factor subunit 1, putative	Pf3D7_02_v3	492616	494306	0.76	0.77
PF3D7_0212400	PFB0555c	conserved Plasmodium membrane protein, unknown function	Pf3D7_02_v3	495166	507854	1.01	1.04
PF3D7_0212500	PFB0560w	conserved Plasmodium protein, unknown function	Pf3D7_02_v3	509525	521746	1.04	0.97
PF3D7_0212600	PFB0570w	secreted protein altered thrombospondin repeat protein	Pf3D7_02_v3	522931	523999	1.03	1.04
PF3D7_0212800	PFB0580w	multidrug efflux pump, putative	Pf3D7_02_v3	528249	531923	1.21	0.93
PF3D7_0212900	PFB0585w	Leu/Phe-tRNA protein transferase, putative	Pf3D7_02_v3	533253	534350	0.83	1.06
PF3D7_0213100	PFB0595w	heat shock protein 40, putative	Pf3D7_02_v3	537789	539420	0.88	1.01
PF3D7_0213400	PFB0605w	protein kinase 7	Pf3D7_02_v3	541811	543807	1.19	1.19
