# Supplementary material for: Genome-wide transcriptome profiling reveals functional networks involving the Plasmodium falciparum drug resistance transporters PfCRT and PfMDR1
Source: BMC Genomics. 2015 Dec 21;16:1090. doi: 10.1186/s12864-015-2320-8 (PMC4687325; doi:10.1186/s12864-015-2320-8)
Supplement: Additional file 10: Table S5. — Assessment of a possible time shift in gene expression between parasite lines. We examined the data to assess whether some genes displayed a shifted timing of expression between parasite strains. By comparing peaks of expression for each gene in each pairwise comparison, we determined the number of genes whose peak of expression was shifted of a determined number of hours. 0 corresponds to a shift of less than 1 h, one corresponds to a shift of at least 1 h but less than two hours, etc. Therefore, two genes cannot be more than 24 h apart of each other in either direction. We observed that more than 70 % of all genes peaked within the same 8-hour window in the pfmdr1 dataset (Table S5A) while about 80 % of the genes peaked within the same 5-hour window in the pfcrt dataset (Table S5B). (XLSX 44 kb) [file 12864_2015_2320_MOESM10_ESM.xlsx]

## Sheet: S5A
Table_S5A - Analysis of the time shift for peak of gene expression on each pairwise comparison in the pfmdr1 dataset
FCB vs FCB_3'KD time shift (hrs)*	# of genes	% of genes		FCB vs 106/1 time shift (hrs)*	# of genes	% of genes		FCB_3'KD vs 106/1 time shift (hrs)*	# of genes	% of genes
0	278	0.0876695		0	493	0.153058		0	197	0.0597876
1	293	0.180069		1	469	0.298665		1	210	0.12352
2	299	0.274361		2	418	0.428438		2	193	0.182094
3	300	0.368969		3	307	0.52375		3	293	0.271017
4	322	0.470514		4	245	0.599814		4	402	0.39302
5	264	0.553769		5	212	0.665632		5	441	0.526859
6	220	0.623147		6	173	0.719342		6	407	0.650379
7	197	0.685273		7	119	0.756287		7	266	0.731108
8	167	0.737938		8	116	0.792301		8	208	0.794234
9	138	0.781457		9	86	0.819		9	149	0.839454
10	98	0.812362		10	81	0.844148		10	121	0.876176
11	92	0.841375		11	52	0.860292		11	73	0.898331
12	84	0.867865		12	58	0.878299		12	67	0.918665
13	50	0.883633		13	50	0.893822		13	56	0.93566
14	53	0.900347		14	47	0.908414		14	35	0.946282
15	41	0.913277		15	42	0.921453		15	28	0.95478
16	42	0.926522		16	37	0.93294		16	21	0.961153
17	36	0.937874		17	32	0.942875		17	26	0.969044
18	34	0.948597		18	26	0.950947		18	25	0.976631
19	41	0.961526		19	32	0.960882		19	15	0.981184
20	35	0.972564		20	29	0.969885		20	15	0.985736
21	26	0.980763		21	41	0.982614		21	15	0.990288
22	29	0.989909		22	25	0.990376		22	16	0.995144
23	32	1		23	31	1		23	16	1
* Note that the maximum time shift window is 23 hours as time points can not be more than 24 hours apart of each other in either direction

## Sheet: S5B
Table_S5B - Analysis of the time shift for peak of gene expression on each pairwise comparison in the pfcrt dataset
7G8 vs 7G8_CTRL time shift (hrs)*	# of genes	% of genes		7G8 vs 7G8_T76K time shift (hrs)*	# of genes	% of genes		7G8_CTRL vs 7G8_T76K time shift (hrs)*	# of genes	% of genes
0	969	0.262459		0	675	0.191435		0	685	0.184388
1	750	0.465601		1	640	0.372944		1	707	0.374697
2	503	0.601842		2	576	0.536302		2	603	0.537012
3	333	0.692037		3	419	0.655133		3	434	0.653836
4	235	0.755688		4	309	0.742768		4	292	0.732436
5	182	0.804984		5	188	0.796086		5	194	0.784657
6	138	0.842362		6	155	0.840045		6	149	0.824764
7	103	0.87026		7	111	0.871526		7	112	0.854913
8	70	0.88922		8	72	0.891946		8	84	0.877524
9	64	0.906555		9	58	0.908395		9	68	0.895828
10	47	0.919285		10	40	0.919739		10	51	0.909556
11	50	0.932828		11	45	0.932501		11	51	0.923284
12	41	0.943933		12	35	0.942428		12	49	0.936474
13	20	0.94935		13	37	0.952921		13	35	0.945895
14	34	0.958559		14	26	0.960295		14	40	0.956662
15	15	0.962622		15	19	0.965683		15	18	0.961507
16	20	0.968039		16	22	0.971923		16	21	0.96716
17	21	0.973727		17	23	0.978446		17	24	0.97362
18	12	0.976977		18	15	0.9827		18	20	0.979004
19	16	0.981311		19	7	0.984685		19	13	0.982503
20	17	0.985915		20	13	0.988372		20	21	0.988156
21	20	0.991333		21	15	0.992626		21	14	0.991925
22	15	0.995395		22	12	0.996029		22	9	0.994347
23	17	1		23	14	1		23	21	1
* Note that the maximum time shift window is 23 hours as time points can not be more than 24 hours apart of each other in either direction
