# Supplementary material for: Genome-wide transcriptome profiling reveals functional networks involving the Plasmodium falciparum drug resistance transporters PfCRT and PfMDR1
Source: BMC Genomics. 2015 Dec 21;16:1090. doi: 10.1186/s12864-015-2320-8 (PMC4687325; doi:10.1186/s12864-015-2320-8)
Supplement: Additional file 11: Table S6 — Genes (A-D) and gene sets (E-H) differentially expressed in the pfmdr1 data set. For each pairwise comparison, we listed genes with significant differential expression, i.e. with a fold change greater than 1.5 and a normalized fold change two standard deviations above the median values and genes with a fold change lower than 0.6 and a normalized fold change three standard deviations below the median value, which generally represented the quasi-totality of genes with a fold change below 0.6. Normalization was performed using the average fold change computed across a background pool of 11 transcriptome data sets as a scaling factor. This normalization allowed us to identify and filter out most of the hypervariable genes (e.g. var, rifin, stevor, phist, and hyp). Antigenically variant genes not detected by automatic filtering were manually removed. We listed the gene sets with significant differential expression (based on the mean rank of enrichment score >0.9 (significantly enriched) or <0.1 (significantly impoverished)) that are found in both FCB vs. FCBpfmdr1_3′KD and FCB vs. 106/1 pairwise comparisons. (XLSX 65 kb) [file 12864_2015_2320_MOESM11_ESM.xlsx]

## Sheet: A
Table S6A. Genes significantly more highly expressed in FCB in comparison to FCBpfmdr1_3KD
Gene ID	Previous Gene ID	Description	fold change (fc)	normalized fc
PF3D7_1452500	PF14_0500	SNARE protein, putative	1.6	4.48
PF3D7_0619500	PFF0945c	acyl-CoA synthetase, PfACS12	4.3	4.3
PF3D7_1433600	PF14_0317	microsomal signal peptidase protein, putative	1.76	4.15
PF3D7_1344900	MAL13P1.222	conserved Plasmodium protein, unknown function	4.39	3.85
PF3D7_0522000	PFE1100w	conserved Plasmodium protein, unknown function	2.95	3.79
PF3D7_1409900	PF14_0097	cytidine diphosphate-diacylglycerol synthase	2.01	3.49
PF3D7_0202900	PFB0140w	zinc finger protein, putative	1.69	3.39
PF3D7_1005500	PF10_0057	regulator of nonsense transcripts, putative	1.81	3.16
PF3D7_1132200	PF11_0331	TCP-1/cpn60 chaperonin family, putative	1.79	3.13
PF3D7_1132100	PF11_0330	conserved Plasmodium protein, unknown function	1.54	3.05
PF3D7_1022000	PF10_0214	RNA binding protein, putative	1.52	3
PF3D7_0623400	PFF1125c	RNA-binding protein mei2 homologue, putative	1.96	2.98
PF3D7_1304900	PF13_0023	DNA-directed RNA polymerase 2, putative	1.67	2.92
PF3D7_1004400	PF10_0047	RNA binding protein, putative	1.86	2.91
PF3D7_1031800	PF10_0312	conserved Plasmodium protein, unknown function	1.8	2.91
PF3D7_1210400	PFL0520c	conserved Plasmodium protein, unknown function	1.57	2.9
PF3D7_0820100	MAL8P1.59	conserved Plasmodium protein, unknown function	1.55	2.65
PF3D7_0920900	PFI1025w	RNA binding protein, putative	1.5	2.63
PF3D7_1456300	PF14_0536	conserved Plasmodium protein, unknown function	1.98	2.6
PF3D7_0312100	PFC0510w	RING zinc finger protein, putative	1.58	2.54
PF3D7_0609100	PFF0450c	Zn2 or Fe2 permease	1.67	2.41
PF3D7_1340000	MAL13P1.203	secreted ookinete protein, putative	1.73	2.36
PF3D7_1208700	PFL0435w	conserved Plasmodium protein, unknown function	1.54	2.35
PF3D7_0405100	PFD0250c	Sec24 subunit b	1.56	2.34
PF3D7_1427800	PF14_0256	exosome complex exonuclease rrp41, putative	1.69	2.26
PF3D7_0909800	PFI0475w	small nuclear ribonucleoprotein (snRNP), putative	1.97	2.18
PF3D7_1448100	PF14_0457	conserved Plasmodium protein, unknown function	1.55	2.17
PF3D7_1234200	PFL1650w	conserved Plasmodium protein, unknown function	1.76	2.12
PF3D7_1128400	PF11_0295	farnesyl pyrophosphate synthase, putative	1.62	2.09
PF3D7_1023700	PF10_0230	conserved Plasmodium protein, unknown function	1.5	2.03
PF3D7_0522200	PFE1110w	conserved Plasmodium protein, unknown function	1.96	2.02
PF3D7_1356700	MAL13P1.277	DnaJ protein, putative	1.78	2.02
PF3D7_1364500	PF13_0340	exosome complex exonuclease, putative	2.55	2.01
PF3D7_0711300	MAL7P1.36	conserved Plasmodium protein, unknown function	1.57	2
PF3D7_1132500	PF11_0334	amino acid transporter, putative	1.84	1.96
PF3D7_1455800	PF14_0532	LCCL domain-containing protein	1.82	1.96
PF3D7_1038400	PF10_0374	Pf11-1 protein	1.57	1.95
PF3D7_1039600	PF10_0388	hypothetical protein, pseudogene	2.07	1.94
PF3D7_1134200	PF11_0353	conserved Plasmodium protein, unknown function	1.77	1.94
PF3D7_0521700	PFE1085w	DEAD/DEAH box ATP-dependent RNA helicase, putative	3.55	1.93
PF3D7_0301300	PFC0065c	alpha/beta hydrolase, putative	3.54	1.93
PF3D7_0324000	PFC1075w	hypothetical protein	2	1.93
PF3D7_1220000	PFL0965c	conserved Plasmodium protein, unknown function	1.62	1.92
PF3D7_1440800	PF14_0387	major facilitator superfamily, putative	1.88	1.91
PF3D7_1225000	PFL1205c	conserved Plasmodium protein, unknown function	1.6	1.86
PF3D7_1139200	PF11_0403	conserved Plasmodium protein, unknown function	1.79	1.85
PF3D7_1139900	PF11_0409	conserved Plasmodium protein, unknown function	1.53	1.8
PF3D7_0607300	PFF0360w	uroporphyrinogen III decarboxylase	1.56	1.78
PF3D7_1366500	PF13_0349	nucleoside diphosphate kinase	6.73	1.76
PF3D7_0222000	PFB0980w	conserved Plasmodium falciparum protein family	2.04	1.76
PF3D7_1332800	PF13_0178	translation initiation factor 6, putative	1.59	1.76
PF3D7_1355500	MAL13P1.274	serine/threonine protein phosphatase	1.52	1.7
PF3D7_0909600	PFI0465c	conserved Plasmodium protein, unknown function	1.6	1.69
PF3D7_1354100	PF13_0284	conserved Plasmodium protein, unknown function	1.77	1.67
PF3D7_0703000	PF07_0010	conserved Plasmodium protein, unknown function	1.88	1.66
PF3D7_0113700	PFA0660w	heat shock protein 40, type II	2.09	1.65
PF3D7_0101400	PFA0070c	conserved Plasmodium falciparum protein, unknown function, pseudogene	2.04	1.64
PF3D7_0109500	PFA0465c	N-acetyltransferase, putative	1.5	1.64
PF3D7_0631300	PFF1520w	RESA-like protein	1.95	1.61
PF3D7_1469600	PF14_0664	biotin carboxylase subunit of acetyl CoA carboxylase, putative	1.59	1.61
PF3D7_1328500	PF13_0153	alpha/beta-hydrolase, putative	1.89	1.6
PF3D7_1322700	MAL13P1.127	conserved Plasmodium protein, unknown function	1.72	1.6
PF3D7_0522700	PFE1135w	iron-sulfur assembly protein, putative	2.6	1.57
PF3D7_0601300	PFF0065c	Plasmodium exported protein, unknown function, fragment	2.03	1.55
PF3D7_0911400	PFI0555c	conserved Plasmodium protein, unknown function	4.6	1.54
PF3D7_0205400	PFB0240w	conserved Plasmodium protein, unknown function	2.07	1.54
PF3D7_1101800	PF11_0026	hypothetical protein	2.07	1.53
PF3D7_1226000	PFL1255c	conserved Plasmodium protein, unknown function	1.71	1.53
PF3D7_1026000	PF10_0257	conserved Plasmodium protein, unknown function	1.59	1.53
PF3D7_1324400	PF13_0138	MSF1-like protein, putative	1.51	1.53
PF3D7_0935800	PFI1730w	cytoadherence linked asexual protein 9	1.92	1.52
PF3D7_0522100	PFE1105c	conserved Plasmodium protein, unknown function	2.42	1.51
PF3D7_1331000	PF13_0166	protein kinase, putative	1.99	1.51
PF3D7_0814900	PF08_0071	Fe-superoxide dismutase	1.81	1.51
PF3D7_1329300	PF13_0149	chromatin assembly factor 1 subunit, putative	1.74	1.51
PF3D7_0524700	PFE1230c	mitochondrial import receptor subunit tom22, putative	1.53	1.5
PF3D7_0625600	PFF1240w	poly(A) polymerase PAP, putative	2.02	1.49
PF3D7_0110500	PFA0510w	bromodomain protein, putative	1.6	1.49
PF3D7_1142000	PF11_0432	conserved Plasmodium protein, unknown function	1.86	1.45
PF3D7_1342700	MAL13P1.213	transcription activator, putative	2	1.39
PF3D7_1468000	PF14_0648	conserved Plasmodium protein, unknown function	1.89	1.39
PF3D7_0109400	PFA0460c	tubulin-specific chaperone a, putative	1.52	1.39
PF3D7_0710600	PF07_0043	60S ribosomal protein L34a, putative	2.84	1.38
PF3D7_0810200	PF08_0098	ABC1 family, putative	1.58	1.38
PF3D7_1033200	PF10_0323	early transcribed membrane protein 10.2	2.18	1.36
PF3D7_0901700	PFI0085c	Plasmodium exported protein (hyp5), unknown function	1.56	1.36
PF3D7_1342800	PF13_0234	phosphoenolpyruvate carboxykinase	1.97	1.35
PF3D7_0405700	PFD0285c	lysine decarboxylase, putative	1.75	1.35
PF3D7_0912600	PFI0615w	conserved Plasmodium protein, unknown function	2.69	1.33
PF3D7_1434000	PF14_0321	ABC transporter, putative	1.86	1.33
PF3D7_0523000	PFE1150w	multidrug resistance protein	1.84	1.33
PF3D7_1445100	PF14_0428	histidine--tRNA ligase, putative	1.62	1.33
PF3D7_0501200	PFE0060w	parasite-infected erythrocyte surface protein	7.02	1.32
PF3D7_0605900	PFF0290w	long chain polyunsaturated fatty acid elongation enzyme, putative	1.74	1.32
PF3D7_1459800	PF14_0571	conserved Plasmodium membrane protein, unknown function	1.69	1.31
PF3D7_1111100	PF11_0117	replication factor C subunit 5, putative	1.63	1.31
PF3D7_0522400	PFE1120w	conserved Plasmodium protein, unknown function	1.8	1.27
PF3D7_0321500	PFC0950c	peptidase, putative	1.54	1.26
PF3D7_1466100	PF14_0630	protein serine/threonine phosphatase	2.05	1.24
PF3D7_0922200	PFI1090w	S-adenosylmethionine synthetase	1.67	1.24
PF3D7_1230800	PFL1485w	conserved Plasmodium protein, unknown function	1.61	1.24
PF3D7_1324100	MAL13P1.131	conserved Plasmodium membrane protein, unknown function	1.54	1.23
PF3D7_0807000	MAL8P1.131	gas41 homologue, putative	1.52	1.23
PF3D7_0923100	PFI1135c	OTU-like cysteine protease, putative	2.83	1.22
PF3D7_1236100	PFL1745c	clustered-asparagine-rich protein	1.57	1.22
PF3D7_0811600	PF08_0091	conserved Plasmodium protein, unknown function	1.54	1.18
PF3D7_1126800	PF11_0279	conserved Plasmodium protein, unknown function	1.65	1.17
PF3D7_0103200	PFA0160c	nucleoside transporter, putative	2.14	1.16
PF3D7_0608800	PFF0435w	ornithine aminotransferase	1.64	1.14
PF3D7_0623900	PFF1150w	ribonuclease HII, putative	1.75	1.13
PF3D7_0720200	PF07_0084	conserved Plasmodium protein, unknown function	1.53	1.13
PF3D7_0928900	PFI1420w	guanylate kinase	1.51	1.12
PF3D7_0507500	PFE0370c	subtilisin-like protease 1	10.97	1.09
PF3D7_0711100	MAL7P1.34	conserved Plasmodium membrane protein, unknown function	2.27	1.08
PF3D7_1415200	PF14_0150	DNA-directed RNA polymerase I/III subunit, putative	2.25	1.07
PF3D7_0522600	PFE1130w	conserved protein, unknown function	1.88	1.07
PF3D7_0808000	MAL8P1.124	conserved Plasmodium protein, unknown function	1.84	1.06
PF3D7_1115900	PF11_0167	conserved Plasmodium membrane protein, unknown function	1.71	1.06
PF3D7_1354600	MAL13P1.272	60S ribosomal protein L7-2, putative	1.51	1.06
PF3D7_0819100	PF08_0053	BRIX domain, putative	2.62	1.05
PF3D7_0513000	PFE0645w	conserved Plasmodium protein, unknown function	2.33	1.05
PF3D7_1307200	PF13_0036	DnaJ protein, putative	2.28	1.05
PF3D7_1472900	PF14_0697	dihydroorotase, putative	1.94	1.05
PF3D7_1433100	PF14_0312	conserved Plasmodium membrane protein, unknown function	1.52	1.05
PF3D7_1412500	PF14_0124	actin II	1.56	1.04
PF3D7_0801600	PF08_0134	conserved Plasmodium protein, unknown function	1.53	1.04
PF3D7_0402400	PFD0115c	Plasmodium exported protein, unknown function	1.62	1.03
PF3D7_0603400	PFF0165c	conserved Plasmodium protein, unknown function	1.57	1.02
PF3D7_0518400	PFE0920c	cyclin	1.76	1.01
PF3D7_0523800	PFE1185w	transporter, putative	2.12	0.98
PF3D7_1131600	PF11_0326	conserved Plasmodium protein, unknown function	1.83	0.98
PF3D7_1429200	PF14_0271	transcription factor with AP2 domain(s), putative	1.82	0.98
PF3D7_0903100	PFI0150c	retrieval receptor for endoplasmic reticulum membrane proteins, putative	1.75	0.98
PF3D7_1147500	PF11_0483	farnesyltransferase beta subunit, putative	2.23	0.96
PF3D7_0314500	PFC0600w	conserved Plasmodium protein, unknown function	1.5	0.96
PF3D7_0204700	PFB0210c	hexose transporter	1.86	0.95
PF3D7_1346100	MAL13P1.231	Sec61 alpha subunit, PfSec61	1.6	0.93
PF3D7_1429300	PF14_0272	CPW-WPC family protein	1.53	0.93
PF3D7_0709000	MAL7P1.27	chloroquine resistance transporter	1.92	0.92
PF3D7_0623000	PFF1105c	chorismate synthase	1.52	0.92
PF3D7_0513300	PFE0660c	purine nucleoside phosphorylase	1.87	0.91
PF3D7_0525900	PFE1290w	NIMA related kinase 2	1.83	0.91
PF3D7_0928600	PFI1405c	conserved Plasmodium protein, unknown function	2.18	0.9
PF3D7_0935300	PFI1705w	phosphatidylinositol N-acetylglucosaminyltransferase subunit P, putative	1.69	0.9
PF3D7_1455400	PF14_0528	hemolysin, putative	1.82	0.85
PF3D7_1221900	PFL1055c	conserved Plasmodium membrane protein, unknown function	1.58	0.85
PF3D7_1025400	PF10_0248	conserved Plasmodium membrane protein, unknown function	1.55	0.85
PF3D7_0314400	PFC0595c	serine/threonine protein phosphatase, putative	1.51	0.85
PF3D7_1148900	PF11_0505	probable protein, unknown function	1.75	0.84
PF3D7_1021100	PF10_0205	conserved Plasmodium protein, unknown function	1.52	0.84
PF3D7_1471100	PF14_0678	exported protein 2	1.65	0.81
PF3D7_0315600	PFC0680w	conserved Plasmodium protein, unknown function	1.61	0.81
PF3D7_1340900	MAL13P1.206	sodium-dependent phosphate transporter	1.56	0.81
PF3D7_1419300	PF14_0187	glutathione S-transferase	1.67	0.8
PF3D7_1115700	PF11_0165	cysteine proteinase falcipain 2a	1.79	0.77
PF3D7_0929400	PFI1445w	high molecular weight rhoptry protein 2	1.69	0.74
PF3D7_0402300	PFD0110w	normocyte binding protein 1,reticulocyte binding protein homologue 1	8.56	0.73
PF3D7_0624000	PFF1155w	hexokinase	1.56	0.73
PF3D7_0607400	PFF0365c	G-protein associated signal transduction protein, putative	1.57	0.71
PF3D7_0316600	PFC0725c	formate-nitrite transporter, putative	1.52	0.71
PF3D7_1302000	PF13_0076	Plasmodium exported protein, unknown function	1.66	0.7
PF3D7_0918000	PFI0880c	glideosome-associated protein 50,secreted acid phosphatase	1.52	0.69
PF3D7_1146800	PF11_0479	conserved Plasmodium protein, unknown function	1.51	0.68
PF3D7_0406200	PFD0310w	sexual stage-specific protein precursor	1.57	0.67
PF3D7_1327300	PF13_0161	conserved Plasmodium protein, unknown function	2.29	0.66
PF3D7_1129900	PF11_0310	transporter, putative	1.6	0.65
PF3D7_0725500	MAL7P1.142	conserved Plasmodium membrane protein, unknown function	1.59	0.64
PF3D7_1134700	PF11_0358	DNA-directed RNA polymerase 1, subunit 2, putative	1.53	0.63
PF3D7_1037300	PF10_0366	ADP/ATP transporter on adenylate translocase	1.52	0.63
PF3D7_1347200	PF13_0252	nucleoside transporter 1	1.72	0.62
PF3D7_1102000	PF11_0033	probable protein, unknown function	6.5	0.61
PF3D7_1456800	PF14_0541	V-type H( )-translocating pyrophosphatase, putative	1.67	0.6
PF3D7_1034600	PF10_0336	conserved Plasmodium protein, unknown function	1.64	0.6
PF3D7_0914700	PFI0720w	transporter, putative	1.54	0.59
PF3D7_1200700	PFL0035c	acyl-CoA synthetase, PfACS7	2.51	0.58
PF3D7_1370300	MAL13P1.413	membrane associated histidine-rich protein	1.79	0.49
PF3D7_1367100	MAL13P1.338	U1 small nuclear ribonucleoprotein, putative	1.57	0.48
PF3D7_1321100	MAL13P1.114	conserved Plasmodium protein, unknown function	1.69	0.42
PF3D7_0934300	PFI1660w	conserved Plasmodium protein, unknown function	1.72	0.4
PF3D7_1353200	PF13_0276	membrane-associated histidine rich protein 2, (MARHP2)	1.65	0.4
PF3D7_0202200	PFB0106c	Plasmodium exported protein, unknown function	1.66	0.29

## Sheet: B
Table S6B. Genes significantly more highly expressed in FCB in comparison to 106/1
Gene ID	Previous Gene ID	Description	fold change	normalized fc
PF3D7_0202900	PFB0140w	zinc finger protein, putative	1.8	4.43
PF3D7_0619500	PFF0945c	acyl-CoA synthetase, PfACS12	4.32	4.29
PF3D7_0522000	PFE1100w	conserved Plasmodium protein, unknown function	2.82	4.09
PF3D7_1209900	PFL0495c	ABC transporter, (TAP family), putative	1.58	4.09
PF3D7_1428900	PF14_0268	conserved Plasmodium protein, unknown function	1.83	3.87
PF3D7_1031800	PF10_0312	conserved Plasmodium protein, unknown function	2.03	3.58
PF3D7_0918600	PFI0910w	ATP-dependent DNA helicase Q1 (RECQ1)	1.72	3.57
PF3D7_1344900	MAL13P1.222	conserved Plasmodium protein, unknown function	4.78	3.45
PF3D7_0921200	PFI1040c	conserved Plasmodium membrane protein, unknown function	1.61	3.4
PF3D7_1022000	PF10_0214	RNA binding protein, putative	1.58	3.36
PF3D7_1132100	PF11_0330	conserved Plasmodium protein, unknown function	1.58	3.2
PF3D7_0826300	PF08_0021	SPRY domain, putative	1.7	3.15
PF3D7_1347900	MAL13P1.239	conserved Plasmodium protein, unknown function	1.73	3.15
PF3D7_0522200	PFE1110w	conserved Plasmodium protein, unknown function	1.71	3.02
PF3D7_0623400	PFF1125c	RNA-binding protein mei2 homologue, putative	1.8	3.02
PF3D7_1004400	PF10_0047	RNA binding protein, putative	1.9	2.93
PF3D7_0312100	PFC0510w	RING zinc finger protein, putative	1.64	2.91
PF3D7_1005500	PF10_0057	regulator of nonsense transcripts, putative	2.2	2.7
PF3D7_1126100	PF11_0271	ThiF family protein, putative	1.67	2.6
PF3D7_1132200	PF11_0331	TCP-1/cpn60 chaperonin family, putative	2.01	2.56
PF3D7_0630300	PFF1470c	DNA polymerase epsilon, catalytic subunit a, putative	1.71	2.53
PF3D7_1324500	MAL13P1.134	DEAD box helicase, putative	1.65	2.51
PF3D7_1128400	PF11_0295	farnesyl pyrophosphate synthase, putative	2.02	2.47
PF3D7_1456300	PF14_0536	conserved Plasmodium protein, unknown function	1.83	2.4
PF3D7_1208700	PFL0435w	conserved Plasmodium protein, unknown function	1.53	2.34
PF3D7_1340000	MAL13P1.203	secreted ookinete protein, putative	1.68	2.32
PF3D7_0826600	MAL8P1.21	SNARE protein, putative	1.62	2.24
PF3D7_0308000	PFC0340w	DNA polymerase epsilon subunit b, putative	1.63	2.21
PF3D7_0909800	PFI0475w	small nuclear ribonucleoprotein (snRNP), putative	1.91	2.16
PF3D7_1234200	PFL1650w	conserved Plasmodium protein, unknown function	1.68	2.11
PF3D7_1230300	PFL1460c	conserved Plasmodium protein, unknown function	1.57	2.1
PF3D7_1418000	PF14_0178	ubiquitin fusion degradation protein UFD1, putative	1.53	2.08
PF3D7_0820800	MAL8P1.55	conserved Plasmodium protein, unknown function	1.89	2
PF3D7_1364500	PF13_0340	exosome complex exonuclease, putative	2.5	2
PF3D7_1427800	PF14_0256	exosome complex exonuclease rrp41, putative	1.54	2
PF3D7_0824200	MAL8P1.34	conserved Plasmodium protein, unknown function	1.53	1.99
PF3D7_1440800	PF14_0387	major facilitator superfamily, putative	2.19	1.99
PF3D7_1402000	PF14_0022	conserved Plasmodium protein, unknown function	1.69	1.98
PF3D7_1455800	PF14_0532	LCCL domain-containing protein	2.05	1.98
PF3D7_0213400	PFB0605w	protein kinase 7	1.51	1.97
PF3D7_1134200	PF11_0353	conserved Plasmodium protein, unknown function	1.75	1.96
PF3D7_1004600	PF10_0049	conserved Plasmodium membrane protein, unknown function	1.61	1.9
PF3D7_1305900	PF13_0031	conserved Plasmodium protein, unknown function	1.92	1.83
PF3D7_0711300	MAL7P1.36	conserved Plasmodium protein, unknown function	1.51	1.78
PF3D7_0521700	PFE1085w	DEAD/DEAH box ATP-dependent RNA helicase, putative	3.07	1.76
PF3D7_1322700	MAL13P1.127	conserved Plasmodium protein, unknown function	1.8	1.76
PF3D7_0405700	PFD0285c	lysine decarboxylase, putative	2.09	1.74
PF3D7_0725200	MAL7P1.139	mago nashi protein homolog, putative	1.53	1.74
PF3D7_0819500	MAL8P1.63	conserved protein, unknown function	1.57	1.74
PF3D7_0321500	PFC0950c	peptidase, putative	2.29	1.71
PF3D7_1226000	PFL1255c	conserved Plasmodium protein, unknown function	1.72	1.7
PF3D7_1329300	PF13_0149	chromatin assembly factor 1 subunit, putative	1.91	1.69
PF3D7_1409900	PF14_0097	cytidine diphosphate-diacylglycerol synthase	1.52	1.68
PF3D7_0508500	PFE0420c	guanidine nucleotide exchange factor	1.65	1.67
PF3D7_1026000	PF10_0257	conserved Plasmodium protein, unknown function	1.62	1.65
PF3D7_0105700	PFA0280w	asparagine-rich antigen Pfa35-2	2.15	1.64
PF3D7_0522700	PFE1135w	iron-sulfur assembly protein, putative	2.41	1.64
PF3D7_1313500	PF13_0078	conserved Plasmodium membrane protein, unknown function	1.72	1.64
PF3D7_0911400	PFI0555c	conserved Plasmodium protein, unknown function	4.84	1.63
PF3D7_1366500	PF13_0349	nucleoside diphosphate kinase	8.03	1.63
PF3D7_1324400	PF13_0138	MSF1-like protein, putative	1.52	1.62
PF3D7_0106500	PFA0320w	conserved Plasmodium protein, unknown function	1.55	1.61
PF3D7_0802000	PF08_0132	glutamate dehydrogenase, putative	1.54	1.61
PF3D7_0902800	PFI0135c	serine repeat antigen 9	1.97	1.61
PF3D7_0418900	PFD0915w	conserved Plasmodium protein, unknown function	1.88	1.6
PF3D7_0324000	PFC1075w	hypothetical protein	1.77	1.58
PF3D7_1328500	PF13_0153	alpha/beta-hydrolase, putative	1.78	1.58
PF3D7_1354100	PF13_0284	conserved Plasmodium protein, unknown function	1.71	1.58
PF3D7_0303300	PFC0155c	DNA-directed RNA polymerase subunit I, putative	1.55	1.57
PF3D7_1004700	PF10_0050	conserved Plasmodium protein, unknown function	1.61	1.57
PF3D7_1443000	PF14_0408	serine/threonine protein kinase, putative	1.58	1.57
PF3D7_1122600	PF11_0234	conserved Plasmodium protein, unknown function	1.55	1.56
PF3D7_1356700	MAL13P1.277	DnaJ protein, putative	1.54	1.55
PF3D7_0317900	PFC0790w	conserved Plasmodium protein, unknown function	1.55	1.54
PF3D7_0504600	PFE0225w	3-methyl-2-oxobutanoate dehydrogenase (lipoamide), putative	1.67	1.52
PF3D7_0522100	PFE1105c	conserved Plasmodium protein, unknown function	2.29	1.51
PF3D7_0602200	PFF0105w	MYND finger protein, putative	1.75	1.51
PF3D7_1433100	PF14_0312	conserved Plasmodium membrane protein, unknown function	1.97	1.51
PF3D7_0601300	PFF0065c	Plasmodium exported protein, unknown function, fragment	1.9	1.5
PF3D7_0703000	PF07_0010	conserved Plasmodium protein, unknown function	1.72	1.48
PF3D7_0814900	PF08_0071	Fe-superoxide dismutase	1.73	1.47
PF3D7_0710600	PF07_0043	60S ribosomal protein L34a, putative	2.16	1.46
PF3D7_1132500	PF11_0334	amino acid transporter, putative	1.52	1.45
PF3D7_0501200	PFE0060w	parasite-infected erythrocyte surface protein	8.75	1.44
PF3D7_1342800	PF13_0234	phosphoenolpyruvate carboxykinase	2.19	1.44
PF3D7_1466100	PF14_0630	protein serine/threonine phosphatase	2.37	1.43
PF3D7_0109400	PFA0460c	tubulin-specific chaperone a, putative	1.83	1.42
PF3D7_1455600	PF14_0530	ferlin, putative	1.81	1.42
PF3D7_0110500	PFA0510w	bromodomain protein, putative	2.31	1.41
PF3D7_0523000	PFE1150w	multidrug resistance protein	1.92	1.41
PF3D7_0810200	PF08_0098	ABC1 family, putative	1.58	1.41
PF3D7_0820700	PF08_0045	2-oxoglutarate dehydrogenase E1 component	1.91	1.41
PF3D7_0523100	PFE1155c	mitochondrial processing peptidase alpha subunit, putative	1.58	1.4
PF3D7_1039600	PF10_0388	hypothetical protein, pseudogene	1.76	1.4
PF3D7_1437700	PF14_0357	succinyl CoA ligase, putative	1.62	1.4
PF3D7_1101800	PF11_0026	hypothetical protein	1.88	1.38
PF3D7_0522400	PFE1120w	conserved Plasmodium protein, unknown function	1.9	1.37
PF3D7_1022200	PF10_0215	conserved Plasmodium membrane protein, unknown function	1.71	1.37
PF3D7_0302500	PFC0120w	cytoadherence linked asexual protein 3.1	13.53	1.35
PF3D7_1468000	PF14_0648	conserved Plasmodium protein, unknown function	1.77	1.35
PF3D7_0101400	PFA0070c	conserved Plasmodium falciparum protein, unknown function, pseudogene	1.8	1.34
PF3D7_0222000	PFB0980w	conserved Plasmodium falciparum protein family	1.73	1.33
PF3D7_0932800	PFI1590c	conserved Plasmodium protein, unknown function	1.57	1.33
PF3D7_0302200	PFC0110w	cytoadherence linked asexual protein 3.2	1.92	1.31
PF3D7_1302500	MAL13P1.13	conserved Plasmodium protein, unknown function	1.55	1.31
PF3D7_1429900	PF14_0278	ATP-dependent DNA helicase, putative	1.64	1.3
PF3D7_0216300	PFB0745w	conserved Plasmodium protein, unknown function	1.59	1.29
PF3D7_0522600	PFE1130w	conserved protein, unknown function	2.11	1.29
PF3D7_0631300	PFF1520w	RESA-like protein	1.7	1.29
PF3D7_0807000	MAL8P1.131	gas41 homologue, putative	1.57	1.29
PF3D7_1432300	PF14_0304	conserved Plasmodium protein, unknown function	1.89	1.28
PF3D7_1448400	PF14_0462	ubiquitin-protein ligase, putative	2.13	1.28
PF3D7_0819100	PF08_0053	BRIX domain, putative	2.34	1.25
PF3D7_0518400	PFE0920c	cyclin	2	1.24
PF3D7_0205400	PFB0240w	conserved Plasmodium protein, unknown function	1.68	1.23
PF3D7_0935300	PFI1705w	phosphatidylinositol N-acetylglucosaminyltransferase subunit P, putative	1.93	1.23
PF3D7_1331000	PF13_0166	protein kinase, putative	1.65	1.23
PF3D7_1365300	PF13_0343	conserved Plasmodium protein, unknown function	1.55	1.22
PF3D7_0623900	PFF1150w	ribonuclease HII, putative	1.8	1.21
PF3D7_1025400	PF10_0248	conserved Plasmodium membrane protein, unknown function	1.88	1.21
PF3D7_1033200	PF10_0323	early transcribed membrane protein 10.2	1.72	1.13
PF3D7_1230800	PFL1485w	conserved Plasmodium protein, unknown function	1.53	1.13
PF3D7_1309700	PF13_0053	conserved Plasmodium protein, unknown function	1.51	1.12
PF3D7_0507500	PFE0370c	subtilisin-like protease 1	8.32	1.11
PF3D7_0625600	PFF1240w	poly(A) polymerase PAP, putative	1.63	1.1
PF3D7_0623000	PFF1105c	chorismate synthase	1.65	1.09
PF3D7_0808000	MAL8P1.124	conserved Plasmodium protein, unknown function	1.82	1.09
PF3D7_0318400	PFC0815c	conserved Plasmodium protein, unknown function	1.58	1.08
PF3D7_1415200	PF14_0150	DNA-directed RNA polymerase I/III subunit, putative	2.06	1.08
PF3D7_0422300	PFD1050w	alpha tubulin 2	1.77	1.06
PF3D7_0603400	PFF0165c	conserved Plasmodium protein, unknown function	1.6	1.04
PF3D7_1321400	MAL13P1.117	DHHC-type zinc finger protein, putative	1.72	1.04
PF3D7_0513000	PFE0645w	conserved Plasmodium protein, unknown function	1.84	1.02
PF3D7_1412500	PF14_0124	actin II	1.53	1.02
PF3D7_0423700	PFD1120c	early transcribed membrane protein 4	2.09	1.01
PF3D7_0912600	PFI0615w	conserved Plasmodium protein, unknown function	2.04	1.01
PF3D7_1325900	MAL13P1.140	conserved Plasmodium protein, unknown function	1.78	1.01
PF3D7_0402400	PFD0115c	Plasmodium exported protein, unknown function	8.7	1
PF3D7_1307200	PF13_0036	DnaJ protein, putative	2	1
PF3D7_0320400	PFC0905c	oocyst capsule protein	3.35	0.99
PF3D7_1113000	PF11_0528	conserved Plasmodium protein, unknown function	1.56	0.97
PF3D7_1147500	PF11_0483	farnesyltransferase beta subunit, putative	1.96	0.96
PF3D7_0112200	PFA0590w	ABC transporter, (CT family), putative	2.11	0.95
PF3D7_0301700	PFC0085c	Plasmodium exported protein, unknown function	1.57	0.95
PF3D7_1472900	PF14_0697	dihydroorotase, putative	1.74	0.95
PF3D7_0314400	PFC0595c	serine/threonine protein phosphatase, putative	1.53	0.93
PF3D7_0903100	PFI0150c	retrieval receptor for endoplasmic reticulum membrane proteins, putative	1.59	0.93
PF3D7_0928600	PFI1405c	conserved Plasmodium protein, unknown function	2.18	0.93
PF3D7_0701600	MAL7P1.5	Pfmc-2TM Maurer's cleft two transmembrane protein	3.23	0.92
PF3D7_0709000	MAL7P1.27	chloroquine resistance transporter	1.73	0.9
PF3D7_1335600	MAL13P1.178	conserved Plasmodium protein, unknown function	1.55	0.9
PF3D7_0315600	PFC0680w	conserved Plasmodium protein, unknown function	1.78	0.89
PF3D7_0613300	PFF0645c	integral membrane protein, putative	1.55	0.85
PF3D7_0624100	PFF1160w	conserved Plasmodium protein, unknown function	1.65	0.85
PF3D7_0525900	PFE1290w	NIMA related kinase 2	1.56	0.82
PF3D7_0923100	PFI1135c	OTU-like cysteine protease, putative	1.68	0.8
PF3D7_1415700	PF14_0155	serine C-palmitoyltransferase, putative	1.66	0.78
PF3D7_1316000	MAL13P1.84	protein kinase, putative	2.27	0.73
PF3D7_0402300	PFD0110w	normocyte binding protein 1,reticulocyte binding protein homologue 1	10.53	0.72
PF3D7_1115700	PF11_0165	cysteine proteinase falcipain 2a	1.67	0.72
PF3D7_1100900	PF11_0015	hypothetical protein, pseudogene	4.07	0.71
PF3D7_1035700	PF10_0348	duffy binding-like merozoite surface protein	4.45	0.68
PF3D7_0112900	PFA0615w	Plasmodium exported protein, unknown function	1.57	0.67
PF3D7_0725500	MAL7P1.142	conserved Plasmodium membrane protein, unknown function	1.55	0.67
PF3D7_1102000	PF11_0033	probable protein, unknown function	10.12	0.64
PF3D7_0213700	PFB0620w	conserved protein, unknown function	1.78	0.59
PF3D7_1001100.2	PF10_0015	acyl-CoA binding protein, isoform 1, ACBP1	1.7	0.59
PF3D7_1012400	PF10_0121	hypoxanthine phosphoribosyltransferase	1.56	0.56
PF3D7_1347200	PF13_0252	nucleoside transporter 1	1.61	0.56
PF3D7_0934300	PFI1660w	conserved Plasmodium protein, unknown function	1.57	0.4
PF3D7_0702500	PF07_0008	Plasmodium exported protein, unknown function	1.54	0.39
PF3D7_1302100	PF13_0011	gamete antigen 27/25	1.87	0.36

## Sheet: C
Table S6C. Genes significantly more lowly expressed in FCB in comparison to FCBpfmdr1_3KD
Gene ID	Previous Gene ID	Description	fold change	normalized fc
PF3D7_1316900	MAL13P1.88	conserved Plasmodium protein, unknown function	0.59	-4.95
PF3D7_0920500	PFI1005w	ADP-ribosylation factor, putative	0.59	-5.24
PF3D7_0322000	PFC0975c	peptidyl-prolyl cis-trans isomerase	0.59	-5.78
PF3D7_0310200	PFC0425w	conserved Plasmodium protein, unknown function	0.59	-6.03
PF3D7_0306300	PFC0271c	glutaredoxin 1	0.59	-6.41
PF3D7_1112900	PF11_0135	conserved Plasmodium protein, unknown function	0.59	-8.62
PF3D7_1021900	PF10_0213	conserved Plasmodium protein (10b antigen), unknown function	0.58	-5.04
PF3D7_1412700	PF14_0126	AAA family ATPase, putative	0.58	-5.21
PF3D7_1008100	PF10_0079	conserved Plasmodium protein, unknown function	0.58	-5.31
PF3D7_0105800	PFA0285c	conserved Plasmodium protein, unknown function	0.58	-5.49
PF3D7_0203000	PFB0145c	conserved Plasmodium protein, unknown function	0.58	-5.54
PF3D7_1149100.2	PF11_0508	Plasmodium exported protein, unknown function	0.58	-5.79
PF3D7_1337400	PF13_0209	conserved Plasmodium protein, unknown function	0.58	-5.92
PF3D7_1440000	PF14_0379	conserved Plasmodium protein, unknown function	0.58	-6.08
PF3D7_0822900	PF08_0035	conserved Plasmodium protein, unknown function	0.58	-6.28
PF3D7_1348900	PF13_0256	conserved Plasmodium protein, unknown function	0.58	-6.34
PF3D7_0911100	PFI0540w	conserved Plasmodium protein, unknown function	0.58	-6.89
PF3D7_0525500	PFE1270c	WD domain, G-beta repeat-containing protein	0.57	-5.09
PF3D7_0810000	PF08_0099	acyl-CoA binding protein, putative	0.57	-5.31
PF3D7_0818900	PF08_0054	heat shock protein 70	0.57	-5.49
PF3D7_1353700	PF13_0281	conserved Plasmodium protein, unknown function	0.57	-5.66
PF3D7_1329500	PF13_0162	conserved Plasmodium protein, unknown function	0.57	-6.03
PF3D7_1310700	PF13_0058	conserved Plasmodium protein, unknown function	0.57	-6.32
PF3D7_0418600	PFD0900w	conserved Plasmodium protein, unknown function	0.57	-7.15
PF3D7_1328900	PF13_0151	conserved Plasmodium protein, unknown function	0.57	-7.44
PF3D7_1343100	MAL13P1.215	conserved Plasmodium protein, unknown function	0.57	-7.84
PF3D7_1123000	PF11_0241	conserved Plasmodium protein, unknown function	0.56	-5.25
PF3D7_0820600	MAL8P1.56	conserved Plasmodium membrane protein, unknown function	0.56	-5.79
PF3D7_0520800	PFE1045c	conserved Plasmodium protein, unknown function	0.56	-5.82
PF3D7_1216300	PFL0785c	signal recognition particle SRP19	0.56	-5.83
PF3D7_1424100	PF14_0230	60S ribosomal protein L5, putative	0.56	-5.86
PF3D7_1339300	PF13_0215	conserved Plasmodium protein, unknown function	0.56	-5.95
PF3D7_1251200	PFL2460w	coronin	0.56	-6.04
PF3D7_0930300	PFI1475w	merozoite surface protein 1	0.56	-6.27
PF3D7_0321400	PFC0945w	protein kinase, putative	0.55	-4.96
PF3D7_1205800	PFL0290w	conserved Plasmodium protein, unknown function	0.55	-4.99
PF3D7_1342000	PF13_0228	40S ribosomal protein S6, putative	0.55	-5.25
PF3D7_1432900	PF14_0311	SF-assemblin, putative	0.55	-5.28
PF3D7_1460400	PF14_0576	ubiquitin carboxyl-terminal hydrolase isozyme L3	0.55	-5.55
PF3D7_0707500	MAL7P1.22	conserved Plasmodium protein, unknown function	0.55	-5.91
PF3D7_0316100	PFC0701w	mitochondrial ribosomal protein L27 precursor, putative	0.55	-6
PF3D7_0805300	PF08_0118	conserved Plasmodium protein, unknown function	0.55	-6.21
PF3D7_0719600	PF07_0079	60S ribosomal protein L11a, putative	0.55	-6.32
PF3D7_0504000	PFE0195w	cation transporting P-ATPase	0.55	-7.16
PF3D7_0902300	PFI0110c	serine/threonine protein kinase, FIKK family	0.55	-8.6
PF3D7_1214600	PFL0705c	adrenodoxin-type ferredoxin, putative	0.54	-5.01
PF3D7_0109100	PFA0445w	LCCL domain-containing protein	0.54	-5.23
PF3D7_0616400	PFF0795w	conserved Plasmodium protein, unknown function	0.54	-5.33
PF3D7_0817400	MAL8P1.74	conserved Plasmodium protein, unknown function	0.54	-5.63
PF3D7_1335300	MAL13P1.176	reticulocyte binding protein 2 homologue b	0.54	-7.21
PF3D7_1323200	PF13_0130	vacuolar ATP synthase subunit g, putative	0.53	-5.46
PF3D7_0923500	PFI1155w	conserved Plasmodium protein, unknown function	0.53	-5.61
PF3D7_0709900	MAL7P1.29	conserved Plasmodium membrane protein, unknown function	0.53	-5.64
PF3D7_1141300	PF11_0424	conserved Plasmodium protein, unknown function	0.53	-5.69
PF3D7_1458100	PF14_0554	conserved Plasmodium protein, unknown function	0.53	-6.34
PF3D7_1107300	PF11_0086	MIF4G domain containing protein	0.53	-6.57
PF3D7_1001500	PF10_0019	early transcribed membrane protein 10.1	0.53	-7
PF3D7_0916900	PFI0825w	conserved Plasmodium protein, unknown function	0.53	-7.67
PF3D7_1414300	PF14_0141	60S ribosomal protein L10, putative	0.52	-5.06
PF3D7_1016300	PF10_0159	glycophorin binding protein	0.52	-5.58
PF3D7_1347500	MAL13P1.237	conserved Plasmodium protein, unknown function	0.52	-5.94
PF3D7_0932200	PFI1565w	profilin, putative	0.52	-6.15
PF3D7_1014600	PF10_0143	transcriptional coactivator ADA2	0.52	-6.37
PF3D7_0314300	PFC0590c	DER1-like protein, putative	0.52	-6.92
PF3D7_0510100	PFE0500c	conserved Plasmodium protein, unknown function	0.51	-5.11
PF3D7_1019900	PF10_0193	microtubule-associated protein 1 light chain 3, putative	0.51	-5.27
PF3D7_0820900	MAL8P1.54	conserved Plasmodium protein, unknown function	0.51	-5.37
PF3D7_1036000	PF10_0352	merozoite surface protein	0.51	-5.39
PF3D7_0523200	PFE1160w	conserved Plasmodium protein, unknown function	0.51	-5.43
PF3D7_0812500	PF08_0086	RNA binding protein, putative	0.51	-6.16
PF3D7_1102700	PF11_0039	early transcribed membrane protein 11.1	0.51	-6.98
PF3D7_0725400	MAL7P1.141	conserved Plasmodium protein, unknown function	0.51	-9.3
PF3D7_1140700	PF11_0418	conserved Plasmodium protein, unknown function	0.5	-5.15
PF3D7_0731500	MAL7P1.176	erythrocyte binding antigen-175	0.5	-5.33
PF3D7_0420000	PFD0970c	zinc finger protein, putative	0.5	-6.08
PF3D7_0613800	PFF0670w	transcription factor with AP2 domain(s), putative	0.5	-6.81
PF3D7_1334200	PF13_0190	conserved Plasmodium protein, unknown function	0.49	-5.31
PF3D7_0415900	PFD0770c	60S ribosomal protein L15, putative	0.49	-6.05
PF3D7_1302200	PF13_0012	early transcribed membrane protein 13	0.49	-6.35
PF3D7_1206200	PFL0310c	eukaryotic translation initiation factor 3 subunit 8, putative	0.49	-6.46
PF3D7_1242700	PFL2055w	40S ribosomal protein S17, putative	0.48	-5.14
PF3D7_0907400	PFI0355c	ATP-dependent heat shock protein, putative	0.48	-6.17
PF3D7_1440200	PF14_0382	stromal-processing peptidase, putative	0.48	-6.36
PF3D7_1426100	PF14_0241	basic transcription factor 3b, putative	0.48	-6.78
PF3D7_1201200	PFL0060w	Plasmodium exported protein, unknown function	0.48	-7.46
PF3D7_1301200	PF13_0010	glycophorin binding protein	0.47	-5.3
PF3D7_1465900	PF14_0627	40S ribosomal protein S3, putative	0.47	-5.37
PF3D7_0507100	PFE0350c	60S ribosomal protein L4, putative	0.47	-6.4
PF3D7_0308500	PFC0360w	activator of Hsp90 ATPase, putative	0.46	-5.22
PF3D7_0831700	MAL7P1.228	heat shock protein 70, putative	0.46	-5.75
PF3D7_1401100	PF14_0013	DnaJ protein, putative	0.46	-5.83
PF3D7_1027400	PF10_0269	DNA-directed RNA polymerase II, putative	0.46	-5.86
PF3D7_1461600	PF14_0587	spliceosome associated protein, putative	0.46	-6.84
PF3D7_0414200.2	PFD0692c	calmodulin-like protein	0.46	-7.8
PF3D7_0316800	PFC0735w	40S ribosomal protein S15A, putative	0.45	-5.79
PF3D7_1371900	MAL13P1.465	Plasmodium exported protein, unknown function	0.45	-6.24
PF3D7_0217500	PFB0815w	calcium dependent protein kinase 1	0.45	-6.36
PF3D7_1132800	PF11_0338	aquaglyceroporin	0.45	-7.26
PF3D7_1027700.2	PF10_0271	centrin-3	0.44	-6.25
PF3D7_1358700	MAL13P1.288	conserved Plasmodium protein, unknown function	0.44	-6.41
PF3D7_1132300	PF11_0332	nucleic acid binding protein, putative	0.44	-6.85
PF3D7_0814200	PF08_0074	DNA/RNA-binding protein Alba, putative	0.43	-5.65
PF3D7_0424100	PFD1145c	reticulocyte binding protein homologue 5	0.43	-7.62
PF3D7_0932900	PFI1595c	conserved Plasmodium protein, unknown function	0.42	-5.26
PF3D7_0936300	PFI1755c	ring-exported protein 3	0.42	-6.66
PF3D7_0902500	PFI0120c	serine/threonine protein kinase, FIKK family	0.41	-5.26
PF3D7_1136300	PF11_0374	tudor staphylococcal nuclease	0.4	-5.32
PF3D7_1358800	PF13_0316	40S ribosomal protein S13, putative	0.4	-5.54
PF3D7_0931900	PFI1550c	conserved Plasmodium protein, unknown function	0.39	-5.45
PF3D7_0907600	PFI0365w	translation initiation factor SUI1, putative	0.39	-5.51
PF3D7_0617800	PFF0860c	histone H2A	0.39	-6.28
PF3D7_0219900	PFB0910w	Plasmodium exported protein, unknown function	0.38	-5.19
PF3D7_0520000	PFE1005w	40S ribosomal protein S9, putative	0.37	-5.04
PF3D7_1102800	PF11_0040	early transcribed membrane protein 11.2	0.36	-5.82
PF3D7_0113000	PFA0620c	glutamic acid-rich protein	0.36	-6.74
PF3D7_0629300	PFF1420w	phosphatidylcholine-sterol acyltransferase precursor, putative	0.34	-5.11
PF3D7_1235600	PFL1720w	serine hydroxymethyltransferase	0.34	-6.17
PF3D7_1149200	PF11_0509	ring-infected erythrocyte surface antigen	0.33	-5.29
PF3D7_0924900	PFI1220w	conserved protein, unknown function	0.33	-5.73
PF3D7_0503600	PFE0175c	myosin B	0.31	-5.71
PF3D7_1243700	PFL2100w	ubiquitin conjugating enzyme E2, putative	0.31	-5.77
PF3D7_0730300	PF07_0126	transcription factor with AP2 domain(s), putative	0.28	-5.9
PF3D7_1421900	PF14_0211	Ctr copper transporter domain containing protein, putative	0.27	-6.27
PF3D7_1446200	PF14_0439	M17 leucyl aminopeptidase	0.26	-6.45
PF3D7_0407700	PFD0380c	conserved Plasmodium protein, unknown function	0.26	-7.02
PF3D7_1035200	PF10_0343	S-antigen	0.23	-8.02
PF3D7_1478800	PF14_0760	Plasmodium exported protein, unknown function	0.2	-5.19
PF3D7_0324100	PFC1080c	Pfmc-2TM Maurer's cleft two transmembrane protein	0.17	-5.17
PF3D7_1123900	PF11_0250	splicing factor, putative	0.16	-5.47
PF3D7_0828800	PF08_0008	GPI-anchored micronemal antigen	0.12	-7.49
PF3D7_1252400	PFL2520w	reticulocyte binding protein homologue 3, pseudogene	0.11	-8.49
PF3D7_0202000	PFB0100c	knob-associated histidine-rich protein	0.03	-7.9

## Sheet: D
Table S6D. Genes significantly more lowly expressed in FCB in comparison to 106/1
Gene ID	Previous Gene ID	Description	fold change	normalized fc
PF3D7_0821800	MAL8P1.51	secretory complex protein 61 beta subunit	0.52	-4.92
PF3D7_1105400	PF11_0065	40S ribosomal protein S4, putative	0.54	-4.92
PF3D7_1355800	PF13_0296	splicing factor 3b subunit, putative	0.57	-4.93
PF3D7_1426000	PF14_0240	60S ribosomal protein L21e, putative	0.58	-4.93
PF3D7_0420000	PFD0970c	zinc finger protein, putative	0.58	-4.95
PF3D7_1229800	PFL1435c	myosin D	0.53	-4.97
PF3D7_0520000	PFE1005w	40S ribosomal protein S9, putative	0.32	-4.98
PF3D7_1008100	PF10_0079	conserved Plasmodium protein, unknown function	0.59	-4.99
PF3D7_1250200	PFL2410w	conserved Plasmodium membrane protein, unknown function	0.59	-4.99
PF3D7_1023900	PF10_0232	chromodomain-helicase-DNA-binding protein 1 homolog, putative	0.59	-5.01
PF3D7_1214900	PFL0720w	conserved Plasmodium membrane protein, unknown function	0.16	-5.02
PF3D7_1231800	PFL1530w	asparagine-rich protein, putative	0.57	-5.02
PF3D7_1229300	PFL1415w	conserved Plasmodium protein, unknown function	0.58	-5.03
PF3D7_0525500	PFE1270c	WD domain, G-beta repeat-containing protein	0.59	-5.05
PF3D7_1212900	PFL0635c	bromodomain protein, putative	0.41	-5.06
PF3D7_1243700	PFL2100w	ubiquitin conjugating enzyme E2, putative	0.49	-5.06
PF3D7_0731500	MAL7P1.176	erythrocyte binding antigen-175	0.24	-5.07
PF3D7_0509600	PFE0475w	asparagine-tRNA ligase, putative	0.46	-5.08
PF3D7_0616400	PFF0795w	conserved Plasmodium protein, unknown function	0.54	-5.09
PF3D7_1453700	PF14_0510	cochaperone p23	0.57	-5.11
PF3D7_0911600	PFI0565w	conserved Plasmodium protein, unknown function	0.58	-5.12
PF3D7_1036000	PF10_0352	merozoite surface protein	0.52	-5.13
PF3D7_1019900	PF10_0193	microtubule-associated protein 1 light chain 3, putative	0.4	-5.14
PF3D7_1126200	PF11_0272	40S ribosomal protein S18, putative	0.46	-5.14
PF3D7_1459600	PF14_0569	conserved Plasmodium protein, unknown function	0.58	-5.14
PF3D7_0731600	PF07_0129	acyl-coA synthetase, PfACS5	0.4	-5.15
PF3D7_0903900	PFI0190w	60S ribosomal protein L32, putative	0.48	-5.15
PF3D7_1149600	PF11_0513	DnaJ protein, putative	0.55	-5.15
PF3D7_0629300	PFF1420w	phosphatidylcholine-sterol acyltransferase precursor, putative	0.55	-5.17
PF3D7_1108700	PF11_0099	heat shock protein DnaJ homologue Pfj2	0.55	-5.17
PF3D7_1445600	PF14_0433	erythrocyte membrane-like protein	0.42	-5.19
PF3D7_0932900	PFI1595c	conserved Plasmodium protein, unknown function	0.5	-5.2
PF3D7_0416000	PFD0775c	RNA binding protein, putative	0.58	-5.22
PF3D7_0831700	MAL7P1.228	heat shock protein 70, putative	0.43	-5.22
PF3D7_1338200	PF13_0213	60S ribosomal protein L6-2, putative	0.56	-5.22
PF3D7_1428100	PF14_0259	conserved Plasmodium protein, unknown function	0.59	-5.22
PF3D7_1465900	PF14_0627	40S ribosomal protein S3, putative	0.46	-5.23
PF3D7_0324100	PFC1080c	Pfmc-2TM Maurer's cleft two transmembrane protein	0.19	-5.25
PF3D7_1027300	PF10_0268	merozoite capping protein 1	0.54	-5.25
PF3D7_1323200	PF13_0130	vacuolar ATP synthase subunit g, putative	0.53	-5.25
PF3D7_1451200	PF14_0487	conserved Plasmodium protein, unknown function	0.53	-5.26
PF3D7_1036500	PF10_0357	probable protein, unknown function	0.51	-5.27
PF3D7_0907600	PFI0365w	translation initiation factor SUI1, putative	0.52	-5.28
PF3D7_0212600	PFB0570w	secreted protein altered thrombospondin repeat protein	0.44	-5.29
PF3D7_0902000	PFI0095c	serine/threonine protein kinase, FIKK family	0.31	-5.29
PF3D7_0316800	PFC0735w	40S ribosomal protein S15A, putative	0.53	-5.3
PF3D7_0814700	PF08_0072	conserved Plasmodium protein, unknown function	0.41	-5.3
PF3D7_1334200	PF13_0190	conserved Plasmodium protein, unknown function	0.54	-5.3
PF3D7_1358800	PF13_0316	40S ribosomal protein S13, putative	0.39	-5.31
PF3D7_0203000	PFB0145c	conserved Plasmodium protein, unknown function	0.45	-5.33
PF3D7_0306900	PFC0290w	40S ribosomal protein S23, putative	0.45	-5.33
PF3D7_1206500	PFL0325w	Tat binding protein 1(TBP-1)-interacting protein, putative	0.24	-5.33
PF3D7_1149100.2	PF11_0508	Plasmodium exported protein, unknown function	0.59	-5.34
PF3D7_0217800	PFB0830w	40S ribosomal protein S26e, putative	0.57	-5.35
PF3D7_0418300	PFD0885c	conserved Plasmodium protein, unknown function	0.58	-5.35
PF3D7_1423300	PF14_0224	serine/threonine protein phosphatase	0.53	-5.35
PF3D7_0609700	PFF0480w	conserved Plasmodium protein, unknown function	0.5	-5.4
PF3D7_0214700	PFB0670c	conserved Plasmodium protein, unknown function	0.55	-5.41
PF3D7_0316100	PFC0701w	mitochondrial ribosomal protein L27 precursor, putative	0.48	-5.42
PF3D7_0902500	PFI0120c	serine/threonine protein kinase, FIKK family	0.37	-5.42
PF3D7_0814200	PF08_0074	DNA/RNA-binding protein Alba, putative	0.44	-5.43
PF3D7_0915700	PFI0770c	conserved Plasmodium protein, unknown function	0.48	-5.43
PF3D7_0204800	PFB0215c	3'-5' exonuclease, putative	0.43	-5.45
PF3D7_0709900	MAL7P1.29	conserved Plasmodium membrane protein, unknown function	0.56	-5.45
PF3D7_0714000	PF07_0054	histone H2B variant, putative	0.52	-5.46
PF3D7_1037500	PF10_0368	dynamin-like protein	0.56	-5.47
PF3D7_0730400	PF07_0127	conserved Plasmodium protein, unknown function	0.53	-5.51
PF3D7_0818900	PF08_0054	heat shock protein 70	0.49	-5.51
PF3D7_1447000	PF14_0448	40S ribosomal protein S2, putative	0.57	-5.52
PF3D7_0519400	PFE0975c	40S ribosomal protein S24, putative	0.57	-5.53
PF3D7_0310200	PFC0425w	conserved Plasmodium protein, unknown function	0.57	-5.55
PF3D7_0821400	MAL8P1.52	conserved Plasmodium protein, unknown function	0.56	-5.55
PF3D7_1217500	PFL0845w	conserved Plasmodium protein, unknown function	0.57	-5.55
PF3D7_0623800	PFF1145c	protein kinase, putative	0.55	-5.56
PF3D7_0629600	PFF1435w	conserved Plasmodium protein, unknown function	0.59	-5.56
PF3D7_0730300	PF07_0126	transcription factor with AP2 domain(s), putative	0.28	-5.58
PF3D7_1448300	PF14_0461	conserved Plasmodium protein, unknown function	0.27	-5.61
PF3D7_0308700	PFC0370w	conserved Plasmodium protein, unknown function	0.59	-5.63
PF3D7_0723700	PF07_0100	conserved Plasmodium protein, unknown function	0.48	-5.63
PF3D7_1351700	MAL13P1.260	alveolin, putative	0.59	-5.63
PF3D7_1414300	PF14_0141	60S ribosomal protein L10, putative	0.45	-5.63
PF3D7_0415900	PFD0770c	60S ribosomal protein L15, putative	0.54	-5.64
PF3D7_0218500	PFB0865w	small nuclear ribonucleoprotein, putative	0.39	-5.65
PF3D7_0920500	PFI1005w	ADP-ribosylation factor, putative	0.54	-5.66
PF3D7_1329500	PF13_0162	conserved Plasmodium protein, unknown function	0.46	-5.66
PF3D7_1223100	PFL1110c	cAMP-dependent protein kinase regulatory subunit	0.54	-5.67
PF3D7_1442300	PF14_0401	tRNA binding protein, putative	0.57	-5.67
PF3D7_0104300	PFA0220w	ubiquitin carboxyl-terminal hydrolase, putative	0.57	-5.68
PF3D7_1461300	PF14_0585	40S ribosomal protein S28e, putative	0.49	-5.68
PF3D7_1201200	PFL0060w	Plasmodium exported protein, unknown function	0.59	-5.69
PF3D7_1354200	PF13_0285	inositol-polyphosphate 5-phosphatase, putative	0.57	-5.69
PF3D7_0307900	PFC0335c	conserved Plasmodium protein, unknown function	0.52	-5.7
PF3D7_1242700	PFL2055w	40S ribosomal protein S17, putative	0.4	-5.7
PF3D7_1424400	PF14_0231	60S ribosomal protein L7-3, putative	0.57	-5.7
PF3D7_1436300	PF14_0344	translocon component PTEX150	0.56	-5.7
PF3D7_0707700	PF07_0026	ubiquitin-protein ligase e3, putative	0.48	-5.74
PF3D7_1356800	MAL13P1.278	serine/threonine protein kinase, putative	0.53	-5.74
PF3D7_1129400	PF11_0305	RNA methyltransferase, putative	0.18	-5.75
PF3D7_0204200	PFB0194w	conserved Plasmodium protein, unknown function	0.46	-5.76
PF3D7_1019000	PF10_0183	eukaryotic translation initiation factor subunit eIF2A, putative	0.59	-5.76
PF3D7_1308300	PF13_0045	40S ribosomal protein S27, putative	0.48	-5.76
PF3D7_0524400	PFE1215c	cytosolic preribosomal GTP-binding protein, putative	0.57	-5.77
PF3D7_0525700	PFE1280w	conserved Plasmodium protein, unknown function	0.57	-5.78
PF3D7_0707500	MAL7P1.22	conserved Plasmodium protein, unknown function	0.51	-5.78
PF3D7_1478800	PF14_0760	Plasmodium exported protein, unknown function	0.56	-5.78
PF3D7_1027700.2	PF10_0271	centrin-3	0.48	-5.8
PF3D7_0503600	PFE0175c	myosin B	0.46	-5.82
PF3D7_0202000	PFB0100c	knob-associated histidine-rich protein	0.48	-5.83
PF3D7_0907400	PFI0355c	ATP-dependent heat shock protein, putative	0.48	-5.83
PF3D7_1030500	PF10_0298	26S proteasome regulatory subunit, putative	0.58	-5.84
PF3D7_1441400	PF14_0393	structure specific recognition protein, putative	0.36	-5.88
PF3D7_0930700	PFI1495w	conserved Plasmodium protein, unknown function	0.27	-5.89
PF3D7_1110300	PF11_0109	conserved Plasmodium protein, unknown function	0.57	-5.89
PF3D7_1244100	PFL2120w	conserved Plasmodium protein, unknown function	0.57	-5.89
PF3D7_1358700	MAL13P1.288	conserved Plasmodium protein, unknown function	0.48	-5.9
PF3D7_1446900	PF14_0447	glutaminyl-peptide cyclotransferase, putative	0.57	-5.9
PF3D7_0706400	MAL7P1.320	ribosomal protein, L37e, putative	0.57	-5.93
PF3D7_1116800	PF11_0175	heat shock protein 101	0.53	-5.93
PF3D7_1307700	PF13_0041	conserved Plasmodium protein, unknown function	0.55	-5.93
PF3D7_0822900	PF08_0035	conserved Plasmodium protein, unknown function	0.38	-5.97
PF3D7_1479000	PF14_0761	acyl-CoA synthetase	0.51	-5.97
PF3D7_1474500	PF14_0713	conserved Plasmodium protein, unknown function	0.5	-6
PF3D7_1335100	PF13_0197	merozoite surface protein 7 precursor	0.53	-6.03
PF3D7_1014600	PF10_0143	transcriptional coactivator ADA2	0.56	-6.04
PF3D7_0507100	PFE0350c	60S ribosomal protein L4, putative	0.52	-6.05
PF3D7_1353700	PF13_0281	conserved Plasmodium protein, unknown function	0.47	-6.05
PF3D7_0805300	PF08_0118	conserved Plasmodium protein, unknown function	0.46	-6.1
PF3D7_0903200	PFI0155c	Rab GTPase 7	0.51	-6.1
PF3D7_1102700	PF11_0039	early transcribed membrane protein 11.1	0.39	-6.1
PF3D7_1337800	PF13_0211	calcium dependent protein kinase 5	0.54	-6.1
PF3D7_1366100	MAL13P1.331	conserved Plasmodium protein, unknown function	0.44	-6.1
PF3D7_1339300	PF13_0215	conserved Plasmodium protein, unknown function	0.48	-6.14
PF3D7_1341300	MAL13P1.209	60S ribosomal protein L18-2, putative	0.52	-6.14
PF3D7_0422400	PFD1055w	40S ribosomal protein S19, putative	0.48	-6.15
PF3D7_0417400	PFD0840w	conserved Plasmodium protein, unknown function	0.41	-6.16
PF3D7_0821700	PF08_0039	60S ribosomal protein L22, putative	0.51	-6.16
PF3D7_0932200	PFI1565w	profilin, putative	0.39	-6.16
PF3D7_1107300	PF11_0086	MIF4G domain containing protein	0.56	-6.16
PF3D7_0618000	PFF0870w	conserved Plasmodium membrane protein, unknown function	0.41	-6.18
PF3D7_0719600	PF07_0079	60S ribosomal protein L11a, putative	0.49	-6.18
PF3D7_0814000	PF08_0075	60S ribosomal protein L13-2, putative	0.52	-6.18
PF3D7_1103100	PF11_0043	60S ribosomal protein P1, putative	0.52	-6.18
PF3D7_0515900	PFE0795c	protein phosphatase, putative	0.55	-6.19
PF3D7_0812500	PF08_0086	RNA binding protein, putative	0.58	-6.19
PF3D7_0916900	PFI0825w	conserved Plasmodium protein, unknown function	0.29	-6.2
PF3D7_1204900	PFL0245w	probable protein, unknown function	0.53	-6.23
PF3D7_0417300	PFD0835c	LETM1-like protein, putative	0.5	-6.26
PF3D7_0617800	PFF0860c	histone H2A	0.44	-6.26
PF3D7_1004000	PF10_0043	60S ribosomal protein L13, putative	0.56	-6.27
PF3D7_0610400	PFF0510w	histone H3	0.42	-6.28
PF3D7_0813200	MAL8P1.96	CS domain protein, putative	0.59	-6.28
PF3D7_0418600	PFD0900w	conserved Plasmodium protein, unknown function	0.42	-6.31
PF3D7_1017500	PF10_0170	conserved Plasmodium protein, unknown function	0.5	-6.31
PF3D7_1028100	PF10_0275	protoporphyrinogen oxidase	0.57	-6.32
PF3D7_0818100	MAL8P1.70	conserved Plasmodium protein, unknown function	0.46	-6.37
PF3D7_1132800	PF11_0338	aquaglyceroporin	0.57	-6.42
PF3D7_1143100	PF11_0442	transcription factor with AP2 domain(s), putative	0.52	-6.43
PF3D7_1344300	MAL13P1.405	conserved protein, unknown function	0.49	-6.43
PF3D7_0420300	PFD0985w	transcription factor with AP2 domain(s), putative	0.47	-6.44
PF3D7_0711000	PF07_0047	AAA family ATPase, CDC48 subfamily	0.56	-6.44
PF3D7_1133400	PF11_0344	apical membrane antigen 1	0.55	-6.44
PF3D7_0613800	PFF0670w	transcription factor with AP2 domain(s), putative	0.54	-6.45
PF3D7_0924900	PFI1220w	conserved protein, unknown function	0.47	-6.47
PF3D7_1310700	PF13_0058	conserved Plasmodium protein, unknown function	0.44	-6.47
PF3D7_0307100	PFC0295c	40S ribosomal protein S12, putative	0.54	-6.51
PF3D7_0817900	MAL8P1.72	high mobility group protein	0.29	-6.56
PF3D7_1426100	PF14_0241	basic transcription factor 3b, putative	0.42	-6.56
PF3D7_1035200	PF10_0343	S-antigen	0.47	-6.6
PF3D7_1132300	PF11_0332	nucleic acid binding protein, putative	0.45	-6.6
PF3D7_0308300	PFC0355c	conserved Plasmodium protein, unknown function	0.56	-6.63
PF3D7_0217500	PFB0815w	calcium dependent protein kinase 1	0.39	-6.66
PF3D7_1458500	PF14_0558	conserved Plasmodium protein, unknown function	0.55	-6.72
PF3D7_0220000	PFB0915w	liver stage antigen 3	0.55	-6.76
PF3D7_0604300	PFF0210w	conserved Plasmodium protein, unknown function	0.52	-6.77
PF3D7_1251200	PFL2460w	coronin	0.42	-6.82
PF3D7_0725400	MAL7P1.141	conserved Plasmodium protein, unknown function	0.37	-6.86
PF3D7_1104900	PF11_0060	calcium/calmodulin-dependent protein kinase, putative	0.43	-6.89
PF3D7_0716800	MAL7P1.81	eukaryotic translation initiation factor 3 37.28 kDa subunit, putative	0.37	-6.9
PF3D7_0608400	PFF0415c	conserved Plasmodium protein, unknown function	0.21	-6.91
PF3D7_1026600	PF10_0262	conserved Plasmodium protein, unknown function	0.47	-7.07
PF3D7_1107800	PF11_0091	transcription factor with AP2 domain(s), putative	0.51	-7.08
PF3D7_0911100	PFI0540w	conserved Plasmodium protein, unknown function	0.5	-7.16
PF3D7_0109000	PFA0440w	photosensitized INA-labeled protein 1, PhIL1, putative	0.53	-7.19
PF3D7_1460600	PF14_0578	conserved Plasmodium protein, unknown function	0.4	-7.21
PF3D7_1021700	PF10_0211	conserved Plasmodium membrane protein, unknown function	0.51	-7.22
PF3D7_1455300	PF14_0527	conserved Plasmodium protein, unknown function	0.38	-7.31
PF3D7_0207600	PFB0340c	serine repeat antigen 5	0.5	-7.43
PF3D7_1462400	PF14_0594	conserved Plasmodium protein, unknown function	0.48	-7.44
PF3D7_1252400	PFL2520w	reticulocyte binding protein homologue 3, pseudogene	0.02	-7.45
PF3D7_0318700	PFC0830w	trophozoite stage antigen	0.55	-7.5
PF3D7_0113000	PFA0620c	glutamic acid-rich protein	0.43	-7.55
PF3D7_1035400	PF10_0345	merozoite surface protein 3	0.54	-7.58
PF3D7_0414200.2	PFD0692c	calmodulin-like protein	0.53	-7.73
PF3D7_1223500	PFL1130c	conserved Plasmodium protein, unknown function	0.48	-7.75
PF3D7_1028700	PF10_0281	merozoite TRAP-like protein	0.56	-7.76
PF3D7_1343100	MAL13P1.215	conserved Plasmodium protein, unknown function	0.43	-7.78
PF3D7_0828800	PF08_0008	GPI-anchored micronemal antigen	0.52	-7.86
PF3D7_0424100	PFD1145c	reticulocyte binding protein homologue 5	0.35	-8.04
PF3D7_0702200	PF07_0005	lysophospholipase, putative	0.55	-8.15
PF3D7_0810300	MAL8P1.109	protein phosphatase, putative	0.45	-8.55
PF3D7_1035900	PF10_0351	probable protein, unknown function	0.32	-8.87
PF3D7_0102200	PFA0110w	ring-infected erythrocyte surface antigen	0.03	-8.91
PF3D7_0814500	MAL8P1.88	conserved Plasmodium protein, unknown function	0.59	-9.28
PF3D7_1035500	PF10_0346	merozoite surface protein 6	0.57	-10

## Sheet: E
Table S6E. Genes with higher expression in FCB in comparison to both FCBpfmdr1_3KD and 106/1
Categories	Gene ID	Description
Lipid Metabolism
	PF3D7_0619500	acyl-CoA synthetase, PfACS12
	PF3D7_1409900	cytidine diphosphate-diacylglycerol synthase
	PF3D7_1128400	farnesyl pyrophosphate synthase, putative
	PF3D7_0935300	phosphatidylinositol N-acetylglucosaminyltransferase subunit P, putative
	PF3D7_1147500	farnesyltransferase beta subunit, putative
Protein Folding
	PF3D7_0202900	zinc finger protein, putative
	PF3D7_1132200	TCP-1/cpn60 chaperonin family, putative
	PF3D7_0312100	RING zinc finger protein, putative
	PF3D7_1356700	DnaJ protein, putative
	PF3D7_1307200	DnaJ protein, putative
RNA Metabolism/Transcriptional Regulation
	PF3D7_1022000	RNA binding protein, putative
	PF3D7_0623400	RNA-binding protein mei2 homologue, putative
	PF3D7_1004400	RNA binding protein, putative
	PF3D7_1427800	exosome complex exonuclease rrp41, putative
	PF3D7_0909800	small nuclear ribonucleoprotein (snRNP), putative
	PF3D7_1364500	exosome complex exonuclease, putative
	PF3D7_0521700	DEAD/DEAH box ATP-dependent RNA helicase, putative
	PF3D7_1366500	nucleoside diphosphate kinase
	PF3D7_1005500	regulator of nonsense transcripts, putative
	PF3D7_0623900	ribonuclease HII, putative
	PF3D7_0625600	poly(A) polymerase PAP, putative
	PF3D7_1415200	DNA-directed RNA polymerase I/III subunit, putative
	PF3D7_0807000	gas41 homologue, putative
DNA replication
	PF3D7_1329300	chromatin assembly factor 1 subunit, putative
Transporters
	PF3D7_1440800	major facilitator superfamily, putative
	PF3D7_0523000	multidrug resistance protein
	PF3D7_0709000	chloroquine resistance transporter
	PF3D7_1132500	amino acid transporter, putative
	PF3D7_0810200	ABC1 family, putative
	PF3D7_1347200	nucleoside transporter 1
Mitochondrial Enzymatic Processes
	PF3D7_0522700	iron-sulfur assembly protein, putative
Cytoskeleton
	PF3D7_0109400	tubulin-specific chaperone a, putative
	PF3D7_1412500	actin II
Cell Cycle Regulation
	PF3D7_0518400	cyclin
	PF3D7_0525900	NIMA related kinase 2
Cell Metabolism
	PF3D7_1342800	phosphoenolpyruvate carboxykinase
	PF3D7_0623000	chorismate synthase
	PF3D7_0405700	lysine decarboxylase, putative
	PF3D7_1472900	dihydroorotase, putative
Protein Processing
	PF3D7_0321500	peptidase, putative
	PF3D7_0923100	OTU-like cysteine protease, putative
	PF3D7_1115700	cysteine proteinase falcipain 2a
Protein Kinases/Phosphatases
	PF3D7_0314400	serine/threonine protein phosphatase, putative
	PF3D7_1331000	protein kinase, putative
	PF3D7_1466100	protein serine/threonine phosphatase

## Sheet: F
Table S6F. Genes with lower expression in FCB in comparison to both FCBpfmdr1_3KD and 106/1 i
Categories	Gene ID	Description
Invasion
	PF3D7_1252400	reticulocyte binding protein homologue 3, pseudogene
	PF3D7_0828800	GPI-anchored micronemal antigen
	PF3D7_0424100	reticulocyte binding protein homologue 5
	PF3D7_1036000	merozoite surface protein
Transcriptional Regulation
	PF3D7_0730300	transcription factor with AP2 domain(s), putative
	PF3D7_0617800	histone H2A
	PF3D7_0814200	DNA/RNA-binding protein Alba, putative
	PF3D7_1132300	nucleic acid binding protein, putative
	PF3D7_1426100	basic transcription factor 3b, putative
	PF3D7_0613800	transcription factor with AP2 domain(s), putative
	PF3D7_0812500	RNA binding protein, putative
	PF3D7_1014600	transcriptional coactivator ADA2
	PF3D7_0420000	zinc finger protein, putative
Translation
	PF3D7_0520000	40S ribosomal protein S9, putative
	PF3D7_0907600	translation initiation factor SUI1, putative
	PF3D7_1358800	40S ribosomal protein S13, putative
	PF3D7_0316800	40S ribosomal protein S15A, putative
	PF3D7_1465900	40S ribosomal protein S3, putative
	PF3D7_0507100	60S ribosomal protein L4, putative
	PF3D7_1242700	40S ribosomal protein S17, putative
	PF3D7_0415900	60S ribosomal protein L15, putative
	PF3D7_1414300	60S ribosomal protein L10, putative
	PF3D7_0719600	60S ribosomal protein L11a, putative
	PF3D7_0316100	mitochondrial ribosomal protein L27 precursor, putative
Protein Folding/Degradation
	PF3D7_1243700	ubiquitin conjugating enzyme E2, putative
	PF3D7_0831700	heat shock protein 70, putative
	PF3D7_0907400	ATP-dependent heat shock protein, putative
	PF3D7_0818900	heat shock protein 70
Kinases/Phosphatases
	PF3D7_0902500	serine/threonine protein kinase, FIKK family
	PF3D7_0217500	calcium dependent protein kinase 1
Cytoskeleton
	PF3D7_1027700	centrin-3
	PF3D7_0503600	myosin B
	PF3D7_1251200	coronin
	PF3D7_0920500	ADP-ribosylation factor, putative
	PF3D7_1019900	microtubule-associated protein 1 light chain 3, putative
ATPases
	PF3D7_1323200	vacuolar ATP synthase subunit g, putative
Transporters
	PF3D7_1132800	aquaglyceroporin
Cell Metabolism
	PF3D7_0629300	phosphatidylcholine-sterol acyltransferase precursor, putative

## Sheet: G
Table S6G. Gene sets significantly enriched in FCB in comparison to both FCBpfmdr1_3KD and 106/1
Set	Description
AP2_PF3D7_0613800_D1_1	Transcription factor with AP2_PF3D7_0613800_D1_1
AP2_PF3D7_0613800_D1_2	Transcription factor with AP2_PF3D7_0613800_D1_2
AP2_PF3D7_0613800_D2_3	Transcription factor with AP2_PF3D7_0613800_D2_3
AP2_PF3D7_0613800_D2_4	Transcription factor with AP2_PF3D7_0613800_D2_4
AP2_PF3D7_0613800_D2_5	Transcription factor with AP2_PF3D7_0613800_D2_5
GO:0000287	magnesium ion binding
GO:0004872	receptor activity
GO:0006754	ATP biosynthetic process
GO:0008033	tRNA processing
GO:0008233	peptidase activity
GO:0008415	acyltransferase activity
GO:0009405	pathogenesis
GO:0016337	cell-cell adhesion
GO:0051082	unfolded protein binding
HG:GenesCodingForEnzymesProteinsInvolvedInDnaReplication	Genes coding for enzymes proteins involved in DNA replication
KE:PFA00240.PYRIMIDINE.METABOLISM	-
KE:PFA00251.GLUTAMATE.METABOLISM	-
KE:PFA00620.PYRUVATE.METABOLISM	-
SSF47954	Cyclin-like
SSF54211	Ribosomal protein S5 domain 2-like
SSF56784	HAD-like
SSF81995	beta-sandwich domain of Sec23/24

## Sheet: H
Table S6H. Gene sets significantly depleted in FCB in comparison to both FCBpfmdr1_3KD and 106/1
Set	Description
AP2_PF3D7_0802100_1	Transcription factor AP2_PF3D7_0802100_1
AP2_PF3D7_1007700_D2_1	Transcription factor AP2_PF3D7_1007700_D2_1
AP2_PF3D7_1007700_D2_2	Transcription factor AP2_PF3D7_1007700_D2_2
AP2_PF3D7_1007700_D3_2	Transcription factor AP2_PF3D7_1007700_D3_2
AP2_PF3D7_1007700_D3_3	Transcription factor AP2_PF3D7_1007700_D3_3
AP2_PF3D7_1350900_2	Transcription factor AP2_PF3D7_1350900_2
AP2_PF3D7_1350900_3	Transcription factor AP2_PF3D7_1350900_3
AP2_PF3D7_1408200_6	Transcription factor AP2_PF3D7_1408200_6
AP2_PF3D7_1466400_1	Transcription factor AP2_PF3D7_1466400_1
AP2_PF3D7_1466400_2	Transcription factor AP2_PF3D7_1466400_2
AP2_PF3D7_0420300_D1_1	Transcription factor AP2_PF3D7_0420300_D1_1
AP2_PF3D7_0604100_DLD_2	Transcription factor AP2_PF3D7_0604100_DLD_2
AP2_PF3D7_0604100_DLD_3	Transcription factor AP2_PF3D7_0604100_DLD_3
GO:0003735	structural constituent of ribosome
GO:0003774	motor activity
GO:0003779	actin binding
GO:0004221	ubiquitin thiolesterase activity
GO:0005509	calcium ion binding
GO:0005515	protein binding
GO:0005525	GTP binding
GO:0005622	intracellular
GO:0005634	nucleus
GO:0005840	ribosome
GO:0006355	regulation of transcription, DNA-dependent
GO:0006412	translation
GO:0006511	ubiquitin-dependent protein catabolic process
GO:0015934	large ribosomal subunit
GO:0016255	attachment of GPI anchor to protein
GO:0020009	microneme
GO:0022625	cytosolic large ribosomal subunit
GO:0022627	cytosolic small ribosomal subunit
GO:0030260	entry into host cell
GO:0042000	translocation of peptides or proteins into host
GO:0042254	ribosome biogenesis
HG:ActinAndFilaments	Actin and filaments
HG:FunctionalAnnotationOfMerozoiteInvasionRelatedProteins	Functional annotation of merozoite invasion related proteins
HG:GenesCodingForChaperonesAndTheirRegulators	Genes coding for chaperones and their regulators
HG:GenesCodingForComponentsOfTheProteasomeDegradationMachineryTheirTimedTranscription	Genes coding for components of the proteasome degradation machinery their timed transcription
HG:GenesCodingForGpiAnchoredMembraneProteins	Genes coding for GPI anchored membrane proteins
HG:NuclearGenesWithApicoplastSignalSequences	Nuclear genes with apicoplast signal sequences
HG:RibosomalStructure	Ribosomal structure
HG:SubcellularLocalizationOfProteinsInvolvedInInvasion	Subcellular localization of proteins involved in invasion
KE:PFA03010.RIBOSOME	-
KE:PFA03050.PROTEASOME	-
SSF46689	Homeodomain-like
SSF53335	S-adenosyl-L-methionine-dependent methyltransferases
SSF54236	Ubiquitin-like
SSF69349	Phage fibre proteins
SSF81606	Protein serine/threonine phosphatase 2C, catalytic domain

## Sheet: I
Table S6I. Genes significantly more highly expressed in FCB in comparison to 106/1 only
Gene ID	Previous Gene ID	Description	fold change	normalized fc
PF3D7_1209900	PFL0495c	ABC transporter, (TAP family), putative	1.58	4.09
PF3D7_1428900	PF14_0268	conserved Plasmodium protein, unknown function	1.83	3.87
PF3D7_0918600	PFI0910w	ATP-dependent DNA helicase Q1 (RECQ1)	1.72	3.57
PF3D7_0921200	PFI1040c	conserved Plasmodium membrane protein, unknown function	1.61	3.4
PF3D7_0826300	PF08_0021	SPRY domain, putative	1.7	3.15
PF3D7_1347900	MAL13P1.239	conserved Plasmodium protein, unknown function	1.73	3.15
PF3D7_1126100	PF11_0271	ThiF family protein, putative	1.67	2.6
PF3D7_0630300	PFF1470c	DNA polymerase epsilon, catalytic subunit a, putative	1.71	2.53
PF3D7_1324500	MAL13P1.134	DEAD box helicase, putative	1.65	2.51
PF3D7_0826600	MAL8P1.21	SNARE protein, putative	1.62	2.24
PF3D7_0308000	PFC0340w	DNA polymerase epsilon subunit b, putative	1.63	2.21
PF3D7_1230300	PFL1460c	conserved Plasmodium protein, unknown function	1.57	2.1
PF3D7_1418000	PF14_0178	ubiquitin fusion degradation protein UFD1, putative	1.53	2.08
PF3D7_0820800	MAL8P1.55	conserved Plasmodium protein, unknown function	1.89	2
PF3D7_0824200	MAL8P1.34	conserved Plasmodium protein, unknown function	1.53	1.99
PF3D7_1402000	PF14_0022	conserved Plasmodium protein, unknown function	1.69	1.98
PF3D7_0213400	PFB0605w	protein kinase 7	1.51	1.97
PF3D7_1004600	PF10_0049	conserved Plasmodium membrane protein, unknown function	1.61	1.9
PF3D7_1305900	PF13_0031	conserved Plasmodium protein, unknown function	1.92	1.83
PF3D7_0725200	MAL7P1.139	mago nashi protein homolog, putative	1.53	1.74
PF3D7_0819500	MAL8P1.63	conserved protein, unknown function	1.57	1.74
PF3D7_0508500	PFE0420c	guanidine nucleotide exchange factor	1.65	1.67
PF3D7_0105700	PFA0280w	asparagine-rich antigen Pfa35-2	2.15	1.64
PF3D7_1313500	PF13_0078	conserved Plasmodium membrane protein, unknown function	1.72	1.64
PF3D7_0106500	PFA0320w	conserved Plasmodium protein, unknown function	1.55	1.61
PF3D7_0802000	PF08_0132	glutamate dehydrogenase, putative	1.54	1.61
PF3D7_0902800	PFI0135c	serine repeat antigen 9	1.97	1.61
PF3D7_0418900	PFD0915w	conserved Plasmodium protein, unknown function	1.88	1.6
PF3D7_0303300	PFC0155c	DNA-directed RNA polymerase subunit I, putative	1.55	1.57
PF3D7_1004700	PF10_0050	conserved Plasmodium protein, unknown function	1.61	1.57
PF3D7_1443000	PF14_0408	serine/threonine protein kinase, putative	1.58	1.57
PF3D7_1122600	PF11_0234	conserved Plasmodium protein, unknown function	1.55	1.56
PF3D7_0317900	PFC0790w	conserved Plasmodium protein, unknown function	1.55	1.54
PF3D7_0504600	PFE0225w	3-methyl-2-oxobutanoate dehydrogenase (lipoamide), putative	1.67	1.52
PF3D7_0602200	PFF0105w	MYND finger protein, putative	1.75	1.51
PF3D7_1455600	PF14_0530	ferlin, putative	1.81	1.42
PF3D7_0820700	PF08_0045	2-oxoglutarate dehydrogenase E1 component	1.91	1.41
PF3D7_0523100	PFE1155c	mitochondrial processing peptidase alpha subunit, putative	1.58	1.4
PF3D7_1437700	PF14_0357	succinyl CoA ligase, putative	1.62	1.4
PF3D7_1022200	PF10_0215	conserved Plasmodium membrane protein, unknown function	1.71	1.37
PF3D7_0302500	PFC0120w	cytoadherence linked asexual protein 3.1	13.53	1.35
PF3D7_0932800	PFI1590c	conserved Plasmodium protein, unknown function	1.57	1.33
PF3D7_0302200	PFC0110w	cytoadherence linked asexual protein 3.2	1.92	1.31
PF3D7_1302500	MAL13P1.13	conserved Plasmodium protein, unknown function	1.55	1.31
PF3D7_1429900	PF14_0278	ATP-dependent DNA helicase, putative	1.64	1.3
PF3D7_0216300	PFB0745w	conserved Plasmodium protein, unknown function	1.59	1.29
PF3D7_1432300	PF14_0304	conserved Plasmodium protein, unknown function	1.89	1.28
PF3D7_1448400	PF14_0462	ubiquitin-protein ligase, putative	2.13	1.28
PF3D7_1365300	PF13_0343	conserved Plasmodium protein, unknown function	1.55	1.22
PF3D7_1309700	PF13_0053	conserved Plasmodium protein, unknown function	1.51	1.12
PF3D7_0318400	PFC0815c	conserved Plasmodium protein, unknown function	1.58	1.08
PF3D7_0422300	PFD1050w	alpha tubulin 2	1.77	1.06
PF3D7_1321400	MAL13P1.117	DHHC-type zinc finger protein, putative	1.72	1.04
PF3D7_0423700	PFD1120c	early transcribed membrane protein 4	2.09	1.01
PF3D7_1325900	MAL13P1.140	conserved Plasmodium protein, unknown function	1.78	1.01
PF3D7_0320400	PFC0905c	oocyst capsule protein	3.35	0.99
PF3D7_1113000	PF11_0528	conserved Plasmodium protein, unknown function	1.56	0.97
PF3D7_0112200	PFA0590w	ABC transporter, (CT family), putative	2.11	0.95
PF3D7_0301700	PFC0085c	Plasmodium exported protein, unknown function	1.57	0.95
PF3D7_0701600	MAL7P1.5	Pfmc-2TM Maurer's cleft two transmembrane protein	3.23	0.92
PF3D7_1335600	MAL13P1.178	conserved Plasmodium protein, unknown function	1.55	0.9
PF3D7_0613300	PFF0645c	integral membrane protein, putative	1.55	0.85
PF3D7_0624100	PFF1160w	conserved Plasmodium protein, unknown function	1.65	0.85
PF3D7_1415700	PF14_0155	serine C-palmitoyltransferase, putative	1.66	0.78
PF3D7_1316000	MAL13P1.84	protein kinase, putative	2.27	0.73
PF3D7_1100900	PF11_0015	hypothetical protein, pseudogene	4.07	0.71
PF3D7_1035700	PF10_0348	duffy binding-like merozoite surface protein	4.45	0.68
PF3D7_0112900	PFA0615w	Plasmodium exported protein, unknown function	1.57	0.67
PF3D7_0213700	PFB0620w	conserved protein, unknown function	1.78	0.59
PF3D7_1001100.2	PF10_0015	acyl-CoA binding protein, isoform 1, ACBP1	1.7	0.59
PF3D7_1012400	PF10_0121	hypoxanthine phosphoribosyltransferase	1.56	0.56
PF3D7_0702500	PF07_0008	Plasmodium exported protein, unknown function	1.54	0.39
PF3D7_1302100	PF13_0011	gamete antigen 27/25	1.87	0.36

## Sheet: J
Table S6J. Genes significantly more lowly expressed in FCB in comparison to 106/1 only
Gene ID	Previous Gene ID	Description	fold change	normalized fc
PF3D7_0821800	MAL8P1.51	secretory complex protein 61 beta subunit	0.52	-4.92
PF3D7_1105400	PF11_0065	40S ribosomal protein S4, putative	0.54	-4.92
PF3D7_1355800	PF13_0296	splicing factor 3b subunit, putative	0.57	-4.93
PF3D7_1426000	PF14_0240	60S ribosomal protein L21e, putative	0.58	-4.93
PF3D7_1229800	PFL1435c	myosin D	0.53	-4.97
PF3D7_1250200	PFL2410w	conserved Plasmodium membrane protein, unknown function	0.59	-4.99
PF3D7_1023900	PF10_0232	chromodomain-helicase-DNA-binding protein 1 homolog, putative	0.59	-5.01
PF3D7_1214900	PFL0720w	conserved Plasmodium membrane protein, unknown function	0.16	-5.02
PF3D7_1231800	PFL1530w	asparagine-rich protein, putative	0.57	-5.02
PF3D7_1229300	PFL1415w	conserved Plasmodium protein, unknown function	0.58	-5.03
PF3D7_1212900	PFL0635c	bromodomain protein, putative	0.41	-5.06
PF3D7_0509600	PFE0475w	asparagine-tRNA ligase, putative	0.46	-5.08
PF3D7_1453700	PF14_0510	cochaperone p23	0.57	-5.11
PF3D7_0911600	PFI0565w	conserved Plasmodium protein, unknown function	0.58	-5.12
PF3D7_1126200	PF11_0272	40S ribosomal protein S18, putative	0.46	-5.14
PF3D7_1459600	PF14_0569	conserved Plasmodium protein, unknown function	0.58	-5.14
PF3D7_0731600	PF07_0129	acyl-coA synthetase, PfACS5	0.4	-5.15
PF3D7_0903900	PFI0190w	60S ribosomal protein L32, putative	0.48	-5.15
PF3D7_1149600	PF11_0513	DnaJ protein, putative	0.55	-5.15
PF3D7_1108700	PF11_0099	heat shock protein DnaJ homologue Pfj2	0.55	-5.17
PF3D7_1445600	PF14_0433	erythrocyte membrane-like protein	0.42	-5.19
PF3D7_0416000	PFD0775c	RNA binding protein, putative	0.58	-5.22
PF3D7_1338200	PF13_0213	60S ribosomal protein L6-2, putative	0.56	-5.22
PF3D7_1428100	PF14_0259	conserved Plasmodium protein, unknown function	0.59	-5.22
PF3D7_1027300	PF10_0268	merozoite capping protein 1	0.54	-5.25
PF3D7_1451200	PF14_0487	conserved Plasmodium protein, unknown function	0.53	-5.26
PF3D7_1036500	PF10_0357	probable protein, unknown function	0.51	-5.27
PF3D7_0212600	PFB0570w	secreted protein altered thrombospondin repeat protein	0.44	-5.29
PF3D7_0902000	PFI0095c	serine/threonine protein kinase, FIKK family	0.31	-5.29
PF3D7_0814700	PF08_0072	conserved Plasmodium protein, unknown function	0.41	-5.3
PF3D7_0306900	PFC0290w	40S ribosomal protein S23, putative	0.45	-5.33
PF3D7_1206500	PFL0325w	Tat binding protein 1(TBP-1)-interacting protein, putative	0.24	-5.33
PF3D7_0217800	PFB0830w	40S ribosomal protein S26e, putative	0.57	-5.35
PF3D7_0418300	PFD0885c	conserved Plasmodium protein, unknown function	0.58	-5.35
PF3D7_1423300	PF14_0224	serine/threonine protein phosphatase	0.53	-5.35
PF3D7_0609700	PFF0480w	conserved Plasmodium protein, unknown function	0.5	-5.4
PF3D7_0214700	PFB0670c	conserved Plasmodium protein, unknown function	0.55	-5.41
PF3D7_0915700	PFI0770c	conserved Plasmodium protein, unknown function	0.48	-5.43
PF3D7_0204800	PFB0215c	3'-5' exonuclease, putative	0.43	-5.45
PF3D7_0714000	PF07_0054	histone H2B variant, putative	0.52	-5.46
PF3D7_1037500	PF10_0368	dynamin-like protein	0.56	-5.47
PF3D7_0730400	PF07_0127	conserved Plasmodium protein, unknown function	0.53	-5.51
PF3D7_1447000	PF14_0448	40S ribosomal protein S2, putative	0.57	-5.52
PF3D7_0519400	PFE0975c	40S ribosomal protein S24, putative	0.57	-5.53
PF3D7_0821400	MAL8P1.52	conserved Plasmodium protein, unknown function	0.56	-5.55
PF3D7_1217500	PFL0845w	conserved Plasmodium protein, unknown function	0.57	-5.55
PF3D7_0623800	PFF1145c	protein kinase, putative	0.55	-5.56
PF3D7_0629600	PFF1435w	conserved Plasmodium protein, unknown function	0.59	-5.56
PF3D7_1448300	PF14_0461	conserved Plasmodium protein, unknown function	0.27	-5.61
PF3D7_0308700	PFC0370w	conserved Plasmodium protein, unknown function	0.59	-5.63
PF3D7_0723700	PF07_0100	conserved Plasmodium protein, unknown function	0.48	-5.63
PF3D7_1351700	MAL13P1.260	alveolin, putative	0.59	-5.63
PF3D7_0218500	PFB0865w	small nuclear ribonucleoprotein, putative	0.39	-5.65
PF3D7_1223100	PFL1110c	cAMP-dependent protein kinase regulatory subunit	0.54	-5.67
PF3D7_1442300	PF14_0401	tRNA binding protein, putative	0.57	-5.67
PF3D7_0104300	PFA0220w	ubiquitin carboxyl-terminal hydrolase, putative	0.57	-5.68
PF3D7_1461300	PF14_0585	40S ribosomal protein S28e, putative	0.49	-5.68
PF3D7_1354200	PF13_0285	inositol-polyphosphate 5-phosphatase, putative	0.57	-5.69
PF3D7_0307900	PFC0335c	conserved Plasmodium protein, unknown function	0.52	-5.7
PF3D7_1424400	PF14_0231	60S ribosomal protein L7-3, putative	0.57	-5.7
PF3D7_1436300	PF14_0344	translocon component PTEX150	0.56	-5.7
PF3D7_0707700	PF07_0026	ubiquitin-protein ligase e3, putative	0.48	-5.74
PF3D7_1356800	MAL13P1.278	serine/threonine protein kinase, putative	0.53	-5.74
PF3D7_1129400	PF11_0305	RNA methyltransferase, putative	0.18	-5.75
PF3D7_0204200	PFB0194w	conserved Plasmodium protein, unknown function	0.46	-5.76
PF3D7_1019000	PF10_0183	eukaryotic translation initiation factor subunit eIF2A, putative	0.59	-5.76
PF3D7_1308300	PF13_0045	40S ribosomal protein S27, putative	0.48	-5.76
PF3D7_0524400	PFE1215c	cytosolic preribosomal GTP-binding protein, putative	0.57	-5.77
PF3D7_0525700	PFE1280w	conserved Plasmodium protein, unknown function	0.57	-5.78
PF3D7_1030500	PF10_0298	26S proteasome regulatory subunit, putative	0.58	-5.84
PF3D7_1441400	PF14_0393	structure specific recognition protein, putative	0.36	-5.88
PF3D7_0930700	PFI1495w	conserved Plasmodium protein, unknown function	0.27	-5.89
PF3D7_1110300	PF11_0109	conserved Plasmodium protein, unknown function	0.57	-5.89
PF3D7_1244100	PFL2120w	conserved Plasmodium protein, unknown function	0.57	-5.89
PF3D7_1446900	PF14_0447	glutaminyl-peptide cyclotransferase, putative	0.57	-5.9
PF3D7_0706400	MAL7P1.320	ribosomal protein, L37e, putative	0.57	-5.93
PF3D7_1116800	PF11_0175	heat shock protein 101	0.53	-5.93
PF3D7_1307700	PF13_0041	conserved Plasmodium protein, unknown function	0.55	-5.93
PF3D7_1479000	PF14_0761	acyl-CoA synthetase	0.51	-5.97
PF3D7_1474500	PF14_0713	conserved Plasmodium protein, unknown function	0.5	-6
PF3D7_1335100	PF13_0197	merozoite surface protein 7 precursor	0.53	-6.03
PF3D7_0903200	PFI0155c	Rab GTPase 7	0.51	-6.1
PF3D7_1337800	PF13_0211	calcium dependent protein kinase 5	0.54	-6.1
PF3D7_1366100	MAL13P1.331	conserved Plasmodium protein, unknown function	0.44	-6.1
PF3D7_1341300	MAL13P1.209	60S ribosomal protein L18-2, putative	0.52	-6.14
PF3D7_0422400	PFD1055w	40S ribosomal protein S19, putative	0.48	-6.15
PF3D7_0417400	PFD0840w	conserved Plasmodium protein, unknown function	0.41	-6.16
PF3D7_0821700	PF08_0039	60S ribosomal protein L22, putative	0.51	-6.16
PF3D7_0618000	PFF0870w	conserved Plasmodium membrane protein, unknown function	0.41	-6.18
PF3D7_0814000	PF08_0075	60S ribosomal protein L13-2, putative	0.52	-6.18
PF3D7_1103100	PF11_0043	60S ribosomal protein P1, putative	0.52	-6.18
PF3D7_0515900	PFE0795c	protein phosphatase, putative	0.55	-6.19
PF3D7_1204900	PFL0245w	probable protein, unknown function	0.53	-6.23
PF3D7_0417300	PFD0835c	LETM1-like protein, putative	0.5	-6.26
PF3D7_1004000	PF10_0043	60S ribosomal protein L13, putative	0.56	-6.27
PF3D7_0610400	PFF0510w	histone H3	0.42	-6.28
PF3D7_0813200	MAL8P1.96	CS domain protein, putative	0.59	-6.28
PF3D7_1017500	PF10_0170	conserved Plasmodium protein, unknown function	0.5	-6.31
PF3D7_1028100	PF10_0275	protoporphyrinogen oxidase	0.57	-6.32
PF3D7_0818100	MAL8P1.70	conserved Plasmodium protein, unknown function	0.46	-6.37
PF3D7_1143100	PF11_0442	transcription factor with AP2 domain(s), putative	0.52	-6.43
PF3D7_1344300	MAL13P1.405	conserved protein, unknown function	0.49	-6.43
PF3D7_0420300	PFD0985w	transcription factor with AP2 domain(s), putative	0.47	-6.44
PF3D7_0711000	PF07_0047	AAA family ATPase, CDC48 subfamily	0.56	-6.44
PF3D7_1133400	PF11_0344	apical membrane antigen 1	0.55	-6.44
PF3D7_0307100	PFC0295c	40S ribosomal protein S12, putative	0.54	-6.51
PF3D7_0817900	MAL8P1.72	high mobility group protein	0.29	-6.56
PF3D7_0308300	PFC0355c	conserved Plasmodium protein, unknown function	0.56	-6.63
PF3D7_1458500	PF14_0558	conserved Plasmodium protein, unknown function	0.55	-6.72
PF3D7_0220000	PFB0915w	liver stage antigen 3	0.55	-6.76
PF3D7_0604300	PFF0210w	conserved Plasmodium protein, unknown function	0.52	-6.77
PF3D7_1104900	PF11_0060	calcium/calmodulin-dependent protein kinase, putative	0.43	-6.89
PF3D7_0716800	MAL7P1.81	eukaryotic translation initiation factor 3 37.28 kDa subunit, putative	0.37	-6.9
PF3D7_0608400	PFF0415c	conserved Plasmodium protein, unknown function	0.21	-6.91
PF3D7_1026600	PF10_0262	conserved Plasmodium protein, unknown function	0.47	-7.07
PF3D7_1107800	PF11_0091	transcription factor with AP2 domain(s), putative	0.51	-7.08
PF3D7_0109000	PFA0440w	photosensitized INA-labeled protein 1, PhIL1, putative	0.53	-7.19
PF3D7_1460600	PF14_0578	conserved Plasmodium protein, unknown function	0.4	-7.21
PF3D7_1021700	PF10_0211	conserved Plasmodium membrane protein, unknown function	0.51	-7.22
PF3D7_1455300	PF14_0527	conserved Plasmodium protein, unknown function	0.38	-7.31
PF3D7_0207600	PFB0340c	serine repeat antigen 5	0.5	-7.43
PF3D7_1462400	PF14_0594	conserved Plasmodium protein, unknown function	0.48	-7.44
PF3D7_0318700	PFC0830w	trophozoite stage antigen	0.55	-7.5
PF3D7_1035400	PF10_0345	merozoite surface protein 3	0.54	-7.58
PF3D7_1223500	PFL1130c	conserved Plasmodium protein, unknown function	0.48	-7.75
PF3D7_1028700	PF10_0281	merozoite TRAP-like protein	0.56	-7.76
PF3D7_0702200	PF07_0005	lysophospholipase, putative	0.55	-8.15
PF3D7_0810300	MAL8P1.109	protein phosphatase, putative	0.45	-8.55
PF3D7_1035900	PF10_0351	probable protein, unknown function	0.32	-8.87
PF3D7_0102200	PFA0110w	ring-infected erythrocyte surface antigen	0.03	-8.91
PF3D7_0814500	MAL8P1.88	conserved Plasmodium protein, unknown function	0.59	-9.28
PF3D7_1035500	PF10_0346	merozoite surface protein 6	0.57	-10
