# Supplementary material for: Genome-wide transcriptome profiling reveals functional networks involving the Plasmodium falciparum drug resistance transporters PfCRT and PfMDR1
Source: BMC Genomics. 2015 Dec 21;16:1090. doi: 10.1186/s12864-015-2320-8 (PMC4687325; doi:10.1186/s12864-015-2320-8)
Supplement: Additional file 12: Table S7. — List of genes with significant differential expression between FCB and FCBpfmdr1_3′KD in a stage-specific manner. Genes with significantly higher expression displayed absolute fold change values >1.5 and normalized fold changes values two standard deviations above the median normalized fold change value. Fold change for each gene at the designated stage is indicated. No gene appeared to be significantly differently expressed between the two strains during both ring and schizont stages. Genes from antigenic variant families have been removed. (XLSX 71 kb) [file 12864_2015_2320_MOESM12_ESM.xlsx]

## Sheet: A
Table S7A. Genes more highly expressed in FCB in comparison to FCBpfmdr1_3KD at the ring stage
Gene ID	Previous Gene ID	Description	Fold Change
PF3D7_1366500	PF13_0349	nucleoside diphosphate kinase	110.349
PF3D7_0501200	PFE0060w	parasite-infected erythrocyte surface protein	22.418
PF3D7_1146000	PF11_0471	nucleolar preribosomal assembly protein, putative	21.807
PF3D7_0104200	PFA0210c	conserved Plasmodium protein, unknown function	13.919
PF3D7_1033200	PF10_0323	early transcribed membrane protein 10.2	12.152
PF3D7_0501500	PFE0075c	rhoptry-associated protein 3	9.575
PF3D7_0911400	PFI0555c	conserved Plasmodium protein, unknown function	7.632
PF3D7_1335100	PF13_0197	merozoite surface protein 7 precursor	6.77
PF3D7_1328300	PF13_0154	conserved Plasmodium protein, unknown function	5.393
PF3D7_0811600	PF08_0091	conserved Plasmodium protein, unknown function	4.462
PF3D7_1114100.2	PF11_0149	rhomboid protease ROM1	4.177
PF3D7_0932200	PFI1565w	profilin, putative	3.425
PF3D7_0825000	MAL8P1.29	conserved Plasmodium protein, unknown function	3.367
PF3D7_0519200	PFE0965c	vacuolar ATP synthetase	3.348
PF3D7_1232500	PFL1565c	CG2-related protein, putative	3.23
PF3D7_0819600	MAL8P1.62	conserved Plasmodium protein, unknown function	3.21
PF3D7_0822900	PF08_0035	conserved Plasmodium protein, unknown function	3.199
PF3D7_1444300	PF14_0421	apicoplast 1-acyl-sn-glycerol-3-phosphate acyltransferase, putative	3.195
PF3D7_0711100	MAL7P1.34	conserved Plasmodium membrane protein, unknown function	3.16
PF3D7_0205400	PFB0240w	conserved Plasmodium protein, unknown function	3.085
PF3D7_0415700	PFD0760c	conserved Plasmodium protein, unknown function	3.029
PF3D7_0111500	PFA0555c	UMP-CMP kinase, putative	3.011
PF3D7_1236100	PFL1745c	clustered-asparagine-rich protein	2.96
PF3D7_0714000	PF07_0054	histone H2B variant, putative	2.793
PF3D7_1432100	PF14_0301	conserved protein, unknown function	2.782
PF3D7_0703000	PF07_0010	conserved Plasmodium protein, unknown function	2.76
PF3D7_0810200	PF08_0098	ABC1 family, putative	2.756
PF3D7_1440800	PF14_0387	major facilitator superfamily, putative	2.736
PF3D7_1402200	PF14_0024	conserved Plasmodium protein, unknown function	2.729
PF3D7_1318800	PF13_0102	secretory complex protein 63	2.728
PF3D7_1365800	MAL13P1.330	conserved Plasmodium protein, unknown function	2.723
PF3D7_1415200	PF14_0150	DNA-directed RNA polymerase I/III subunit, putative	2.575
PF3D7_1124000	PF11_0251	endoplasmic reticulum oxidoreductin, putative	2.539
PF3D7_1135300	PF11_0363	conserved Plasmodium membrane protein, unknown function	2.515
PF3D7_1344900	MAL13P1.222	conserved Plasmodium protein, unknown function	2.513
PF3D7_1310600	MAL13P1.51	secretory complex protein 61 alpha,Rab GTPase 5b	2.513
PF3D7_0903100	PFI0150c	retrieval receptor for endoplasmic reticulum membrane proteins, putative	2.511
PF3D7_1456300	PF14_0536	conserved Plasmodium protein, unknown function	2.5
PF3D7_1026000	PF10_0257	conserved Plasmodium protein, unknown function	2.465
PF3D7_1449900	PF14_0475	conserved Plasmodium protein, unknown function	2.449
PF3D7_0802600	MAL8P1.150	adenylyl cyclase beta, putative	2.432
PF3D7_0920600	PFI1010w	conserved Plasmodium protein, unknown function	2.39
PF3D7_0823800	PF08_0032	DnaJ protein, putative	2.384
PF3D7_1323500	PF13_0133	plasmepsin V	2.313
PF3D7_1461400	PF14_0586	conserved Plasmodium protein, unknown function	2.3
PF3D7_1232100	PFL1545c	chaperonin, cpn60	2.287
PF3D7_0508300	PFE0410w	triose phosphate transporter	2.251
PF3D7_0912400	PFI0605c	conserved Plasmodium protein, unknown function	2.215
PF3D7_0711300	MAL7P1.36	conserved Plasmodium protein, unknown function	2.202
PF3D7_0609100	PFF0450c	Zn2 or Fe2 permease	2.161
PF3D7_0807000	MAL8P1.131	gas41 homologue, putative	2.157
PF3D7_0911600	PFI0565w	conserved Plasmodium protein, unknown function	2.149
PF3D7_1342700	MAL13P1.213	transcription activator, putative	2.145
PF3D7_0524700	PFE1230c	mitochondrial import receptor subunit tom22, putative	2.106
PF3D7_0914200	PFI0695c	phospholipid or glycerol acyltransferase, putative	2.105
PF3D7_1008900	PF10_0086	adenylate kinase	2.097
PF3D7_1364500	PF13_0340	exosome complex exonuclease, putative	2.096
PF3D7_1102400	PF11_0036	flavoprotein, putative	2.065
PF3D7_1145500	PF11_0466	transporter, putative	2.062
PF3D7_1224500	PFL1180w	chromatin assembly protein (ASF1), putative	2.06
PF3D7_1428200	PF14_0260	metabolite/drug transporter, putative	2.025
PF3D7_1448100	PF14_0457	conserved Plasmodium protein, unknown function	2.02
PF3D7_1365100	MAL13P1.327	mitochondrial ribosomal protein S17 precursor, putative	2.016
PF3D7_0726900	PF07_0110	protein phosphatase, putative	1.992
PF3D7_1214400	PFL0695c	conserved protein, unknown function	1.946
PF3D7_0310700	PFC0445w	sybindin-like protein, putative	1.936
PF3D7_1365700	MAL13P1.329	conserved Plasmodium membrane protein, unknown function	1.915
PF3D7_0320100	PFC0890w	SNARE protein	1.909
PF3D7_0403600	PFD0170c	conserved Plasmodium protein, unknown function	1.883
PF3D7_0303300	PFC0155c	DNA-directed RNA polymerase subunit I, putative	1.854
PF3D7_0525700	PFE1280w	conserved Plasmodium protein, unknown function	1.845
PF3D7_0820200	MAL8P1.58	phosphatidylglycerophosphate synthase	1.842
PF3D7_1013500	PF10_0132	phosphoinositide specific phospholipase c, putative	1.84
PF3D7_0519300	PFE0970w	cytochrome c oxidase assembly protein (heme A: farnesyltransferase), putative	1.836
PF3D7_0910400	PFI0505c	selenide water dikinase, putative	1.829
PF3D7_1251100	PFL2455w	conserved Plasmodium protein, unknown function	1.82
PF3D7_0504000	PFE0195w	cation transporting P-ATPase	1.804
PF3D7_1332500	PF13_0175	conserved protein, unknown function	1.785
PF3D7_0811000	PF08_0094	cullin-like protein, putative	1.784
PF3D7_0707400	MAL7P1.209	AAA family ATPase, putative	1.757
PF3D7_1105800	PF11_0069	conserved Plasmodium protein, unknown function	1.733
PF3D7_1104100	PF11_0052	syntaxin, Qa-SNARE family	1.722
PF3D7_1355500	MAL13P1.274	serine/threonine protein phosphatase	1.715
PF3D7_0216600	PFB0760w	MtN3-like protein	1.674
PF3D7_0512900	PFE0640w	conserved Plasmodium protein, unknown function	1.674
PF3D7_1431200	PF14_0291	conserved Plasmodium protein, unknown function	1.645
PF3D7_0928900	PFI1420w	guanylate kinase	1.545
PF3D7_1434700	PF14_0328	mitochondrial import inner membrane translocase subunit tim17, putative	1.542
PF3D7_0216500	PFB0755w	conserved Plasmodium protein, unknown function	1.527

## Sheet: B
Table S7B. Genes more highly expressed in FCBpfmdr1_3KD in comparison to FCB at the ring stage
Gene ID	Previous Gene ID	Description	Fold Change
PF3D7_0102200	PFA0110w	ring-infected erythrocyte surface antigen	14.732
PF3D7_1433800	PF14_0319	conserved Plasmodium protein, unknown function	6.414
PF3D7_1214600	PFL0705c	adrenodoxin-type ferredoxin, putative	6.332
PF3D7_0629300	PFF1420w	phosphatidylcholine-sterol acyltransferase precursor, putative	6.324
PF3D7_1037500	PF10_0368	dynamin-like protein	4.15
PF3D7_0703400	PF07_0013	conserved Plasmodium protein, unknown function	4.016
PF3D7_0716000	PF07_0066	conserved Plasmodium protein, unknown function	3.845
PF3D7_0717500	PF07_0072	calcium dependent protein kinase 4	3.485
PF3D7_0519600	PFE0985w	conserved Plasmodium protein, unknown function	3.435
PF3D7_1027400	PF10_0269	DNA-directed RNA polymerase II, putative	3.4
PF3D7_0100300	PFA0015c	var-like erythrocyte membrane protein 1	3.357
PF3D7_1031200	PF10_0306	MORN repeat protein, putative	3.192
PF3D7_1457500	PF14_0548	ATPase Vps4, putative	3.135
PF3D7_0520700	PFE1040c	conserved Plasmodium protein, unknown function	2.766
PF3D7_1250100	PFL2405c	osmiophilic body protein	2.674
PF3D7_0906000	PFI0295c	RNB-like protein, putative	2.609
PF3D7_0931900	PFI1550c	conserved Plasmodium protein, unknown function	2.55
PF3D7_0524900	PFE1240w	tRNA-YW synthesizing protein, putative	2.537
PF3D7_0921600	PFI1060w	tetratricopeptide repeat family protein, putative	2.524
PF3D7_1337400	PF13_0209	conserved Plasmodium protein, unknown function	2.489
PF3D7_1013900	PF10_0136	initiation factor 2 subunit family, putative	2.47
PF3D7_1323200	PF13_0130	vacuolar ATP synthase subunit g, putative	2.414
PF3D7_0820900	MAL8P1.54	conserved Plasmodium protein, unknown function	2.409
PF3D7_0508600	PFE0425w	conserved Plasmodium protein, unknown function	2.401
PF3D7_1121100	PF11_0218	conserved Plasmodium protein, unknown function	2.4
PF3D7_0103300	PFA0165c	conserved Plasmodium protein, unknown function	2.386
PF3D7_0704600	MAL7P1.19	ubiquitin transferase, putative	2.366
PF3D7_1442900	PF14_0407	guanine nucleotide exchange factor, putative	2.346
PF3D7_1033900	PF10_0330	ubiquitin conjugating enzyme, putative	2.344
PF3D7_0420100	PFD0975w	RIO-like serine/threonine kinase, putative	2.332
PF3D7_1401100	PF14_0013	DnaJ protein, putative	2.327
PF3D7_0610900	PFF0535c	trancription factor, putative	2.312
PF3D7_0901300	PFI0065w	rifin	2.28
PF3D7_1322100	MAL13P1.122	SET domain protein, putative	2.276
PF3D7_0705500	PF07_0024	inositol phosphatase, putative	2.252
PF3D7_1344100	MAL13P1.395	krox-like protein. putative	2.248
PF3D7_0308700	PFC0370w	conserved Plasmodium protein, unknown function	2.198
PF3D7_1353300	PF13_0277	conserved Plasmodium protein, unknown function	2.197
PF3D7_0109100	PFA0445w	LCCL domain-containing protein	2.183
PF3D7_1439100	PF14_0370	DEAD/DEAH box helicase, putative	2.159
PF3D7_0410300	PFD0505c	protein phosphatase, putative	2.148
PF3D7_0605800	PFF0285c	DNA repair-like protein, putative	2.083
PF3D7_0705600	MAL7P1.201	RNA helicase, putative	2.067
PF3D7_0608100	PFF0400w	conserved Plasmodium protein, unknown function	2.047
PF3D7_1139100	PF11_0402	conserved Plasmodium protein, unknown function	2.044
PF3D7_1446500	PF14_0442	conserved Plasmodium protein, unknown function	2.034
PF3D7_1033500	PF10_0326	WD-repeat protein, putative	2.026
PF3D7_1005500	PF10_0057	regulator of nonsense transcripts, putative	2.006
PF3D7_0602200	PFF0105w	MYND finger protein, putative	2.002
PF3D7_0810800	PF08_0095	dihydropteroate synthetase	1.967
PF3D7_0213600	PFB0615c	conserved Plasmodium protein, unknown function	1.957
PF3D7_1023100	PF10_0224	dynein heavy chain, putative	1.956
PF3D7_1139200	PF11_0403	conserved Plasmodium protein, unknown function	1.951
PF3D7_0308900	PFC0375c	U2 snRNP spliceosome subunit, putative	1.949
PF3D7_0512800	PFE0635c	conserved Plasmodium protein, unknown function	1.949
PF3D7_0212500	PFB0560w	conserved Plasmodium protein, unknown function	1.933
PF3D7_0727900	PF07_0116	conserved Plasmodium protein, unknown function	1.933
PF3D7_1449700	PF14_0473	Rrp6 homologue, putative	1.911
PF3D7_0726400	MAL7P1.146	conserved Plasmodium membrane protein, unknown function	1.894
PF3D7_0211800	PFB0525w	asparagine-tRNA ligase, putative	1.865
PF3D7_0406900	PFD0340c	conserved Plasmodium protein, unknown function	1.839
PF3D7_1465800	PF14_0626	dynein beta chain, putative	1.838
PF3D7_0323100	PFC1030w	conserved Plasmodium protein, unknown function	1.837
PF3D7_1114600	PF11_0155	conserved Plasmodium protein, unknown function	1.831
PF3D7_0307900	PFC0335c	conserved Plasmodium protein, unknown function	1.829
PF3D7_1233600	PFL1620w	asparagine and aspartate rich protein 1	1.827
PF3D7_1437600	PF14_0356	conserved Plasmodium protein, unknown function	1.818
PF3D7_1025100	PF10_0245	glucosamine-fructose-6-phosphate aminotransferase, putative	1.816
PF3D7_1432500	PF14_0307	conserved protein, unknown function	1.815
PF3D7_0604000	PFF0195c	conserved Plasmodium protein, unknown function	1.807
PF3D7_1445000	PF14_0427	conserved Plasmodium protein, unknown function	1.77
PF3D7_1235200	PFL1700c	V-type K -independent H -translocating inorganic pyrophosphatase	1.769
PF3D7_1433200	PF14_0313	conserved Plasmodium protein, unknown function	1.764
PF3D7_1212400	PFL0615w	tetratricopeptide repeat family protein, putative	1.758
PF3D7_0321500	PFC0950c	peptidase, putative	1.745
PF3D7_0619800	PFF0965c	conserved Plasmodium membrane protein, unknown function	1.698
PF3D7_1345200	PF13_0241	rhomboid protease ROM6, putative	1.697
PF3D7_0322600	PFC1010w	conserved Plasmodium protein, unknown function	1.689
PF3D7_1251800	PFL2490c	conserved Plasmodium protein, unknown function	1.679
PF3D7_1205100	PFL0255c	UGA suppressor tRNA-associated antigenic protein, putative	1.665
PF3D7_0720700	MAL7P1.108	phosphoinositide-binding protein, putative	1.653
PF3D7_0214400	PFB0655c	conserved Plasmodium protein, unknown function	1.647
PF3D7_0906800	PFI0330c	probable protein, unknown function	1.641
PF3D7_1022600	PF10_0219	kelch protein, putative	1.636
PF3D7_0713500	MAL7P1.65	conserved Plasmodium protein, unknown function	1.629
PF3D7_1011700	PF10_0114	DNA repair protein RAD23, putative	1.629
PF3D7_1248100	PFL2305w	conserved Plasmodium protein, unknown function	1.624
PF3D7_1235900	PFL1735c	RNA-processing protein, putative	1.623
PF3D7_0423600	PFD1115c	conserved Plasmodium protein, unknown function	1.618
PF3D7_0705000	PF07_0020	methyltransferase, putative	1.601
PF3D7_1437200	PF14_0352	ribonucleoside-diphosphate reductase, large subunit	1.597
PF3D7_0923500	PFI1155w	conserved Plasmodium protein, unknown function	1.594
PF3D7_0704000	MAL7P1.16	conserved Plasmodium membrane protein, unknown function	1.587
PF3D7_0817600	PF08_0058	conserved Plasmodium protein, unknown function	1.566
PF3D7_0619300	PFF0935c	conserved Plasmodium protein, unknown function	1.558
PF3D7_1203300	PFL0165c	conserved Plasmodium protein, unknown function	1.536
PF3D7_1310800	MAL13P1.52	conserved Plasmodium protein, unknown function	1.533
PF3D7_1443300	PF14_0411	small nuclear ribonucleoprotein, putative	1.53
PF3D7_1458600	PF14_0559	conserved Plasmodium protein, unknown function	1.502

## Sheet: C
Table S7C. Genes more highly expressed in FCB in comparison to FCBpfmdr1_3KD at the trophozoite stage
Gene ID	Previous Gene ID	Description	Fold Change
PF3D7_0718000	MAL7P1.89	dynein heavy chain, putative	1.501
PF3D7_1024500	PF10_0238	conserved Plasmodium protein, unknown function	1.509
PF3D7_1426500	PF14_0244	ABC transporter, (EPP family), putative	1.565
PF3D7_0820000	PF08_0048	Snf2-related CBP activator, putative	1.545
PF3D7_1213800	PFL0670c	bifunctional aminoacyl-tRNA synthetase, putative	1.686
PF3D7_1209300	PFL0465c	zinc finger transcription factor (krox1)	1.587
PF3D7_1330200	MAL13P1.161	conserved Plasmodium protein, unknown function	1.615
PF3D7_0610700	PFF0525w	conserved Plasmodium protein, unknown function	1.508
PF3D7_1435000	PF14_0331	cytochrome c oxidase assembly protein, putative	1.595
PF3D7_0811100	PF08_0093	mitochondrial carrier protein, putative	2.171
PF3D7_0414200.2	PFD0692c	calmodulin-like protein	1.605
PF3D7_0422300	PFD1050w	alpha tubulin 2	2.057
PF3D7_0923500	PFI1155w	conserved Plasmodium protein, unknown function	1.518

## Sheet: D
Table S7D. Genes more highly expressed in FCBpfmdr1_3KD in comparison to FCB at the trophozoite stage
Gene ID	Previous Gene ID	Description	Fold Change
PF3D7_1443800	PF14_0416	zinc finger protein, putative	2.249
PF3D7_1450300	PF14_0478	DNA polymerase delta interacting protein, putative	1.567
PF3D7_0509000	PFE0445c	SNAP protein (soluble N-ethylmaleimide-sensitive factor Attachment Protein), putative	1.531
PF3D7_0410800	PFD0535w	conserved Plasmodium protein, unknown function	2.113
PF3D7_0806600	MAL8P1.132	kinesin-like protein, putative	1.645
PF3D7_0414300	PFD0669c	conserved Plasmodium protein, unknown function	1.698
PF3D7_0308000	PFC0340w	DNA polymerase epsilon subunit b, putative	2.148
PF3D7_1348200	MAL13P1.242	step II splicing factor, putative	1.508
PF3D7_1318100	MAL13P1.95	ferredoxin, putative	1.559
PF3D7_1441000	PF14_0389	conserved Plasmodium protein, unknown function	1.606
PF3D7_1362200	PF13_0330	ATP-dependent DNA helicase, putative	1.545
PF3D7_1421400	PF14_0207	DNA-directed RNA polymerase III subunit C, putative	3.06

## Sheet: E
Table S7E. Genes more highly expressed in FCB in comparison to FCBpfmdr1_3KD at the schizont stage
Gene ID	Previous Gene ID	Description	Fold Change
PF3D7_1445100	PF14_0428	histidine--tRNA ligase, putative	1.668
PF3D7_0820100	MAL8P1.59	conserved Plasmodium protein, unknown function	1.624
PF3D7_0318100	PFC0800w	band 7-related protein	1.559
PF3D7_1407200	PF14_0069	conserved Plasmodium protein, unknown function	1.904
PF3D7_0911300	PFI0550w	cysteine repeat modular protein 1	1.891
PF3D7_0626700	PFF1295w	conserved Plasmodium protein, unknown function	1.527
PF3D7_1359300	MAL13P1.289	mitotic control protein dis3 homologue, putative	1.618
PF3D7_0828200	PF08_0011	leucine-tRNA ligase	1.503
PF3D7_1305300	MAL13P1.26	conserved Plasmodium protein, unknown function	1.533
PF3D7_1468900	PF14_0657	conserved Plasmodium protein, unknown function	1.653
PF3D7_1433600	PF14_0317	microsomal signal peptidase protein, putative	1.865
PF3D7_1409700	PF14_0095	conserved Plasmodium protein, unknown function	1.667
PF3D7_0919700	PFI0965w	pyridoxal 5'-phosphate dependent enzyme class III, putative	1.601
PF3D7_1107500	PF11_0088	prefoldin, putative	1.53
PF3D7_1022400	PF10_0217	pre-mRNA splicing factor, putative	1.973
PF3D7_1203500	PFL0175c	conserved Plasmodium protein, unknown function	1.574
PF3D7_1205900	PFL0295c	conserved protein, unknown function	1.52
PF3D7_1023700	PF10_0230	conserved Plasmodium protein, unknown function	2.317
PF3D7_1209900	PFL0495c	ABC transporter, (TAP family), putative	1.574
PF3D7_1038900	PF10_0379	phospholipase, putative	1.758
PF3D7_1336900	PF13_0205	tryptophan--tRNA ligase, putative	1.587
PF3D7_1128400	PF11_0295	farnesyl pyrophosphate synthase, putative	2.172
PF3D7_1353400	PF13_0278	Ran-binding protein, putative	1.593
PF3D7_1354100	PF13_0284	conserved Plasmodium protein, unknown function	3.302
PF3D7_0605600	PFF0275c	nucleoside diphosphate kinase, putative	1.707
PF3D7_1023600	PF10_0228	conserved Plasmodium protein, unknown function	1.87
PF3D7_0905300	PFI0260c	dynein heavy chain, putative	1.681
PF3D7_1237600	PFL1820w	rRNA processing WD-repeat protein, putative	1.637
PF3D7_0928200	PFI1385c	conserved Plasmodium protein, unknown function	1.719
PF3D7_1466900	PF14_0637	rhoptry protein, putative	1.652
PF3D7_1216700	PFL0805w	perforin like protein 2	1.825
PF3D7_0704000	MAL7P1.16	conserved Plasmodium membrane protein, unknown function	1.614
PF3D7_0827100	PF08_0018	translation initiation factor-like protein	1.652
PF3D7_0705000	PF07_0020	methyltransferase, putative	1.602
PF3D7_1235900	PFL1735c	RNA-processing protein, putative	1.946
PF3D7_0521300	PFE1070c	conserved Plasmodium protein, unknown function	2.972
PF3D7_0826000	MAL8P1.24	conserved Plasmodium protein, unknown function	2.195
PF3D7_0619800	PFF0965c	conserved Plasmodium membrane protein, unknown function	1.599
PF3D7_1445000	PF14_0427	conserved Plasmodium protein, unknown function	1.534
PF3D7_1246300	PFL2220w	conserved Plasmodium protein, unknown function	2.493
PF3D7_1465800	PF14_0626	dynein beta chain, putative	1.653
PF3D7_1465600	PF14_0624	conserved Plasmodium protein, unknown function	1.629
PF3D7_1139200	PF11_0403	conserved Plasmodium protein, unknown function	2.465
PF3D7_1023100	PF10_0224	dynein heavy chain, putative	1.973
PF3D7_1005500	PF10_0057	regulator of nonsense transcripts, putative	2.547
PF3D7_1236400	PFL1760w	conserved Plasmodium protein, unknown function	1.624
PF3D7_0410300	PFD0505c	protein phosphatase, putative	1.627
PF3D7_1412600	PF14_0125	deoxyhypusine synthase	1.551
PF3D7_1439100	PF14_0370	DEAD/DEAH box helicase, putative	1.835
PF3D7_1322100	MAL13P1.122	SET domain protein, putative	2.425
PF3D7_0420100	PFD0975w	RIO-like serine/threonine kinase, putative	1.703
PF3D7_0506900	PFE0340c	rhomboid protease ROM4	3.694
PF3D7_0524900	PFE1240w	tRNA-YW synthesizing protein, putative	1.884
PF3D7_0906000	PFI0295c	RNB-like protein, putative	2.439
PF3D7_1250100	PFL2405c	osmiophilic body protein	2.767
PF3D7_1457500	PF14_0548	ATPase Vps4, putative	2.498
PF3D7_1031200	PF10_0306	MORN repeat protein, putative	2.43
PF3D7_0519600	PFE0985w	conserved Plasmodium protein, unknown function	2.417
PF3D7_0716000	PF07_0066	conserved Plasmodium protein, unknown function	2.628
PF3D7_0703400	PF07_0013	conserved Plasmodium protein, unknown function	2.821
PF3D7_1037500	PF10_0368	dynamin-like protein	1.75
PF3D7_1334500	PF13_0192	conserved Plasmodium protein, unknown function	1.597
PF3D7_1214600	PFL0705c	adrenodoxin-type ferredoxin, putative	6.07

## Sheet: F
Table S7F. Genes more highly expressed in FCBpfmdr1_3KD in comparison to FCB at the schizont stage
Gene ID	Previous Gene ID	Description	Fold Change
PF3D7_1425200	PF14_0232	conserved Plasmodium protein, unknown function	1.667
PF3D7_1434600	PF14_0327	methionine aminopeptidase 2	1.81
PF3D7_1303000	MAL13P1.15	conserved Plasmodium protein, unknown function	1.511
PF3D7_1021500	PF10_0209	RNA helicase, putative	1.679
PF3D7_0614500	PFF0700c	60S ribosomal protein L19, putative	2.187
PF3D7_1237900	PFL1835w	conserved Plasmodium protein, unknown function	1.774
PF3D7_0614200	PFF0685c	conserved Plasmodium protein, unknown function	1.546
PF3D7_0629600	PFF1435w	conserved Plasmodium protein, unknown function	2.01
PF3D7_1323100	PF13_0129	60S ribosomal protein L6, putative	1.982
PF3D7_1237000	PFL1790w	ubiquitin-activating enzyme, putative	2.204
PF3D7_1475100	PF14_0719	conserved Plasmodium protein, unknown function	1.784
PF3D7_1350200	MAL13P1.253	small nuclear ribonucleoprotein, putative	1.857
PF3D7_1435400	PF14_0335	conserved protein, unknown function	1.835
PF3D7_0723800	PF07_0101	conserved Plasmodium protein, unknown function	1.838
PF3D7_1247500	PFL2280w	serine/threonine protein kinase, putative	1.559
PF3D7_1244600	PFL2140c	ADP-ribosylation factor GTPase-activating protein, putative	1.699
PF3D7_0629200	PFF1415c	DnaJ protein, putative	1.747
PF3D7_1320300	MAL13P1.112	conserved Plasmodium protein, unknown function	1.943
PF3D7_1222900	PFL1100w	conserved Plasmodium protein, unknown function	1.672
PF3D7_0502100	PFE0105c	HCNGP-like protein	2.387
PF3D7_1401800	PF14_0020	choline kinase	2.232
PF3D7_0511800	PFE0585c	myo-inositol 1-phosphate synthase, putative	1.596
PF3D7_0504000	PFE0195w	cation transporting P-ATPase	2.82
PF3D7_0104100	PFA0205w	conserved Plasmodium membrane protein, unknown function	1.892
PF3D7_1132900	PF11_0339	glycine cleavage H protein	2.773
PF3D7_0820200	MAL8P1.58	phosphatidylglycerophosphate synthase	2.647
PF3D7_1133400	PF11_0344	apical membrane antigen 1	3.06
PF3D7_0305200	PFC0235w	conserved Plasmodium protein, unknown function	2.362
PF3D7_1417700	PF14_0176	conserved Plasmodium protein, unknown function	1.897
PF3D7_1413900	PF14_0137	DnaJ protein, putative	2.046
PF3D7_1332300	PF13_0174	sedlin, putative	2.336
PF3D7_0729200	MAL7P1.159	1-cys peroxiredoxin	2.054
PF3D7_0916400	PFI0805w	conserved Plasmodium protein, unknown function	3.552
PF3D7_0911600	PFI0565w	conserved Plasmodium protein, unknown function	1.853
PF3D7_0820600	MAL8P1.56	conserved Plasmodium membrane protein, unknown function	2.638
PF3D7_1447900	PF14_0455	multidrug resistance protein 2 (heavy metal transport family)	2.602
PF3D7_1402200	PF14_0024	conserved Plasmodium protein, unknown function	1.703
PF3D7_1368200	MAL13P1.344	RNAse L inhibitor protein, putative	2.118
PF3D7_1019900	PF10_0193	microtubule-associated protein 1 light chain 3, putative	3.141
PF3D7_0714000	PF07_0054	histone H2B variant, putative	2.817
PF3D7_1458200	PF14_0555	conserved Plasmodium protein, unknown function	6.78
PF3D7_0111500	PFA0555c	UMP-CMP kinase, putative	3.674
PF3D7_0415700	PFD0760c	conserved Plasmodium protein, unknown function	2.126
PF3D7_0914800	PFI0725c	GINS complex subunit Psf3, putative	3.187
PF3D7_0932200	PFI1565w	profilin, putative	3.145
PF3D7_1205200	PFL0260c	conserved Plasmodium protein, unknown function	1.993
PF3D7_0920500	PFI1005w	ADP-ribosylation factor, putative	3.312
PF3D7_1232600	PFL1570w	conserved Plasmodium protein, unknown function	1.932
PF3D7_1243700	PFL2100w	ubiquitin conjugating enzyme E2, putative	6.255
PF3D7_0503400	PFE0165w	actin-depolymerizing factor	2.282
PF3D7_1328300	PF13_0154	conserved Plasmodium protein, unknown function	2.234
PF3D7_1368600	PF13_0358	mitochondrial import inner membrane translocase, putative	5.581
PF3D7_1335100	PF13_0197	merozoite surface protein 7 precursor	3.013
PF3D7_1448400	PF14_0462	ubiquitin-protein ligase, putative	2.156
PF3D7_1123900	PF11_0250	splicing factor, putative	11.092
PF3D7_1119700	PF11_0204	conserved Plasmodium protein, unknown function	3.43
PF3D7_0810300	MAL8P1.109	protein phosphatase, putative	5.286
PF3D7_1366500	PF13_0349	nucleoside diphosphate kinase	60.954
PF3D7_0104400	PFA0225w	4-hydroxy-3-methylbut-2-enyl diphosphate reductase	0.459
PF3D7_1370300	MAL13P1.413	membrane associated histidine-rich protein	0.571
PF3D7_1423300	PF14_0224	serine/threonine protein phosphatase	0.316
PF3D7_1133400	PF11_0344	apical membrane antigen 1	0.327
PF3D7_0629900	PFF1450w	sec14-like cytosolic factor or phosphatidylinositol/phosphatidylcholine transfer protein, putative	0.554
PF3D7_1346300	MAL13P1.233	DNA/RNA-binding protein Alba, putative	0.545
PF3D7_0820200	MAL8P1.58	phosphatidylglycerophosphate synthase	0.378
PF3D7_1132900	PF11_0339	glycine cleavage H protein	0.361
PF3D7_0320900	PFC0920w	histone H2A variant, putative	0.525
PF3D7_0504000	PFE0195w	cation transporting P-ATPase	0.355
PF3D7_0824400	MAL8P1.32	nucleoside transporter 2	0.387
PF3D7_1146500	PF11_0476	leucine-rich repeat protein	0.345
PF3D7_1211800	PFL0585w	polyubiquitin	0.536
PF3D7_1134100	PF11_0352	protein disulfide isomerase	0.571
PF3D7_1401800	PF14_0020	choline kinase	0.448
PF3D7_1353200	PF13_0276	membrane-associated histidine rich protein 2, (MARHP2)	0.459
PF3D7_1331800	PF13_0171	60S ribosomal protein L23, putative	0.458
PF3D7_0502100	PFE0105c	HCNGP-like protein	0.419
PF3D7_1143200	PF11_0443	DnaJ protein, putative	0.517
PF3D7_0802100	MAL8P1.153	transcription factor with AP2 domain(s), putative	0.486
PF3D7_0613300	PFF0645c	integral membrane protein, putative	0.5
PF3D7_0931800	PFI1545c	proteasome precursor, putative	0.59
PF3D7_0612600	PFF0610c	PP-loop family protein, putative	0.438
PF3D7_1356800	MAL13P1.278	serine/threonine protein kinase, putative	0.361
PF3D7_1434700	PF14_0328	mitochondrial import inner membrane translocase subunit tim17, putative	0.545
PF3D7_1128200	PF11_0293	multiprotein bridging factor type 1, putative	0.456
PF3D7_0322900	PFC1020c	40S ribosomal protein S3A, putative	0.545
PF3D7_0629200	PFF1415c	DnaJ protein, putative	0.572
PF3D7_1352500	PF13_0272	thioredoxin-related protein, putative	0.571
PF3D7_1244600	PFL2140c	ADP-ribosylation factor GTPase-activating protein, putative	0.589
PF3D7_1407500	PF14_0072	tRNA m2G10 methyltransferase subunit, putative	0.492
PF3D7_1016400	PF10_0160	serine/threonine protein kinase, FIKK family	0.596
PF3D7_1347700	PF13_0253	ethanolamine-phosphate cytidylyltransferase, putative	0.581
PF3D7_1022300	PF10_0216	zinc transporter, putative	0.555
PF3D7_1226300	PFL1270w	cof-like hydrolase, had-superfamily, subfamily iib	0.512
PF3D7_1366600	PF13_0350	signal recognition particle receptor alpha subunit	0.538
PF3D7_0302200	PFC0110w	cytoadherence linked asexual protein 3.2	0.539
PF3D7_0307200	PFC0300c	60S ribosomal protein L7, putative	0.34
PF3D7_0622900	PFF1100c	transcription factor with AP2 domain(s), putative	0.431
PF3D7_1001400	PF10_0018	alpha/beta hydrolase, putative	0.396
PF3D7_1206700	PFL0335c	eukaryotic translation initiation factor 5, putative	0.409
PF3D7_0801700	MAL8P1.157	ubiquitin-like protease 1 homolog, Ulp1 homolog, putative	0.587
PF3D7_0606900	PFF0340c	glutaredoxin-like protein, putative	0.515
PF3D7_1021600	PF10_0210	deoxyribose-phosphate aldolase, putative	0.59
PF3D7_0529900	PFE1490c	RING zinc finger protein, putative	0.596
PF3D7_1249900	PFL2395c	apicoplast dimethyladenosine synthase, putative	0.447
PF3D7_0511000	PFE0545c	translationally controlled tumor protein homolog, putative	0.583
PF3D7_0722100	MAL7P1.118	PelOta protein homologue, putative	0.579
PF3D7_0320800	PFC0915w	ATP-dependent RNA helicase, putative	0.571
PF3D7_0919000	PFI0930c	nucleosome assembly protein	0.56
PF3D7_1420700	PF14_0201	surface protein, Pf113	0.456
PF3D7_0509100	PFE0450w	chromosome condensation protein, putative	0.519
PF3D7_1142500	PF11_0437	60S ribosomal protein L28, putative	0.542
PF3D7_0106900	PFA0340w	2-C-methyl-D-erythritol 4-phosphate cytidylyltransferase, putative	0.331
PF3D7_1323400	PF13_0132	60S ribosomal protein L23a, putative	0.515
PF3D7_1421200	PF14_0205	40S ribosomal protein S25, putative	0.484
PF3D7_0609200	PFF0455w	citrate synthase-like protein, putative	0.465
PF3D7_1322000	MAL13P1.121	adenosine-diphosphatase, putative	0.592
PF3D7_1138100	PF11_0393	ubiquitin related modifier homologue	0.576
PF3D7_1142400	PF11_0436	coproporphyrinogen III oxidase	0.599
PF3D7_0625300	PFF1225c	DNA polymerase 1, putative	0.479
PF3D7_1113400	PF11_0142	ubiquitin domain containing protein	0.578
PF3D7_1350200	MAL13P1.253	small nuclear ribonucleoprotein, putative	0.539
PF3D7_0524000	PFE1195w	karyopherin beta	0.548
PF3D7_0719700	PF07_0080	40S ribosomal protein S10, putative	0.476
PF3D7_0207000	PFB0310c	merozoite surface protein 4	0.486
PF3D7_1365900	PF13_0346	60S ribosomal protein L40/UBI, putative	0.392
PF3D7_1351400	PF13_0268	60S ribosomal protein L17, putative	0.476
PF3D7_0929200	PFI1435w	RNA binding protein, putative	0.518
PF3D7_0213100	PFB0595w	heat shock protein 40, putative	0.496
PF3D7_1113100	PF11_0139	protein tyrosine phosphatase	0.563
PF3D7_1110400	PF11_0111	asparagine-rich antigen	0.555
PF3D7_0813900	PF08_0076	40S ribosomal protein S16, putative	0.396
PF3D7_1104900	PF11_0060	calcium/calmodulin-dependent protein kinase, putative	0.592
PF3D7_1401400	PF14_0016	early transcribed membrane protein 14.1	0.452
PF3D7_1033100	PF10_0322	S-adenosylmethionine decarboxylase/ornithine decarboxylase	0.456
PF3D7_1224300	PFL1170w	polyadenylate-binding protein, putative	0.494
PF3D7_1437000	PF14_0350	N-acetyltransferase, putative	0.486
PF3D7_0621800	PFF1050w	nascent polypeptide associated complex alpha chain, putative	0.516
PF3D7_1441200	PF14_0391	60S ribosomal protein L1, putative	0.442
PF3D7_1237000	PFL1790w	ubiquitin-activating enzyme, putative	0.454
PF3D7_0505800	PFE0285c	small ubiquitin-related modifier, putative	0.461
PF3D7_0822800	MAL8P1.43	U5 snrnp-specific protein, putative	0.532
PF3D7_1323100	PF13_0129	60S ribosomal protein L6, putative	0.504
PF3D7_0512000	PFE0595w	prefoldin subunit, putative	0.552
PF3D7_0913200	PFI0645w	elongation factor 1-beta	0.551
PF3D7_0923300	PFI1145w	perforin like protein 3	0.597
PF3D7_0708400	PF07_0029	heat shock protein 90	0.558
PF3D7_1136800	PF11_0380	DnaJ protein, putative	0.472
PF3D7_1238100	PFL1845c	calcyclin binding protein, putative	0.463
PF3D7_0614500	PFF0700c	60S ribosomal protein L19, putative	0.457
PF3D7_1109900	PF11_0106	apicoplast ribosomal protein L36e precursor, putative	0.407
PF3D7_1474300	PF14_0711	DNA repair metallo-beta-lactamase protein, putative	0.506
PF3D7_1406300	PF14_0060	glycerophodiester phosphodiesterase, putative	0.575
PF3D7_0527500	PFE1370w	hsp70 interacting protein, putative	0.586
PF3D7_1021500	PF10_0209	RNA helicase, putative	0.596
PF3D7_1004000	PF10_0043	60S ribosomal protein L13, putative	0.511
PF3D7_1206500	PFL0325w	Tat binding protein 1(TBP-1)-interacting protein, putative	0.534
PF3D7_1445900	PF14_0437	DEAD/DEAH box ATP-dependent RNA helicase, putative	0.565
PF3D7_0207800	PFB0350c	serine repeat antigen 3	0.565
PF3D7_1252400	PFL2520w	reticulocyte binding protein homologue 3, pseudogene	0.513
PF3D7_1434600	PF14_0327	methionine aminopeptidase 2	0.552
PF3D7_0709700	PF07_0040	lysophospholipase, putative	0.596
PF3D7_0516900	PFE0845c	60S ribosomal protein L8, putative	0.471
PF3D7_0705700	MAL7P1.300	40S ribosomal protein S29, putative	0.421
PF3D7_0424500	PFD1165w	serine/threonine protein kinase, FIKK family	0.578
PF3D7_1433500	PF14_0316	DNA topoisomerase II, putative	0.542
PF3D7_0707700	PF07_0026	ubiquitin-protein ligase e3, putative	0.584
PF3D7_1328100	PF13_0156	proteasome subunit beta type 7 precursor, putative	0.573
PF3D7_1442300	PF14_0401	tRNA binding protein, putative	0.556
PF3D7_0309600	PFC0400w	60S acidic ribosomal protein P2, putative	0.572
PF3D7_0936300	PFI1755c	ring-exported protein 3	0.572
PF3D7_0306300	PFC0271c	glutaredoxin 1	0.509
PF3D7_0219200	PFB0885w	40S ribosomal protein S30, putative	0.569
PF3D7_1026800	PF10_0264	40S ribosomal protein S2B, putative	0.543
PF3D7_1149600	PF11_0513	DnaJ protein, putative	0.599

## Sheet: G
Table S7G. Genes more highly expressed in FCB in comparison to FCBpfmdr1_3KD at the ring and trophozoite stages
Gene ID	Previous Gene ID	Description	Fold Change (R)	Fold Change (T)
PF3D7_1122300	PF11_0231	conserved Plasmodium protein, unknown function	4.904	3.405
PF3D7_1202200	PFL0110c	mitochondrial phosphate carrier protein	4.427	3.619
PF3D7_1432300	PF14_0304	conserved Plasmodium protein, unknown function	3.73	2.326
PF3D7_1474600	PF14_0714	conserved Plasmodium membrane protein, unknown function	3.394	3.178
PF3D7_1409900	PF14_0097	cytidine diphosphate-diacylglycerol synthase	3.346	1.764
PF3D7_0102300	PFA0115w	Plasmodium exported protein, unknown function	3.119	3.024
PF3D7_1004400	PF10_0047	RNA binding protein, putative	2.721	2.329
PF3D7_1420200	PF14_0196	tetratricopeptide repeat family protein, putative	2.647	1.916
PF3D7_0213400	PFB0605w	protein kinase 7	2.607	1.747
PF3D7_1410900	PF14_0107	conserved Plasmodium protein, unknown function	2.515	1.842
PF3D7_1458700	PF14_0560	conserved Plasmodium protein, unknown function	2.292	2.041
PF3D7_1455500	PF14_0529	gamma-adaptin, putative	2.137	3.28
PF3D7_1304900	PF13_0023	DNA-directed RNA polymerase 2, putative	2.028	1.525
PF3D7_1022000	PF10_0214	RNA binding protein, putative	1.953	1.643
PF3D7_1354400	MAL13P1.271	V-type ATPase, putative	1.871	1.853

## Sheet: H
Table S7H. Genes more highly expressed in FCBpfmdr1_3KD in comparison to FCB at the ring and trophozoite stages
Gene ID	Previous Gene ID	Description	Fold Change (R)	Fold Change (T)
PF3D7_0907600	PFI0365w	translation initiation factor SUI1, putative	4.903	2.741
PF3D7_1461600	PF14_0587	spliceosome associated protein, putative	3.577	2.399
PF3D7_0619500	PFF0945c	acyl-CoA synthetase, PfACS12	3.482	8.102
PF3D7_0723900	MAL7P1.126	conserved Plasmodium protein, unknown function	2.939	2.235
PF3D7_0926100	PFI1280c	protein kinase, putative	2.79	2.19
PF3D7_0418900	PFD0915w	conserved Plasmodium protein, unknown function	2.692	2.24
PF3D7_1250000	PFL2400w	rRNA processing protein, putative	2.58	1.833
PF3D7_1465200	PF14_0619	conserved Plasmodium protein, unknown function	2.568	2.011
PF3D7_0726500	MAL7P1.147	ubiquitin carboxyl-terminal hydrolase, putative	2.453	2.395
PF3D7_0804800	PF08_0121	peptidyl-prolyl cis-trans isomerase precursor	2.357	1.867
PF3D7_1246700	PFL2240w	conserved Plasmodium protein, unknown function	2.34	1.523
PF3D7_1328900	PF13_0151	conserved Plasmodium protein, unknown function	2.261	1.799
PF3D7_1333400	MAL13P1.172	conserved protein, unknown function	2.208	1.682
PF3D7_1432600	PF14_0308	conserved Plasmodium protein, unknown function	2.191	2.212
PF3D7_0206500	PFB0285c	conserved Plasmodium protein, unknown function	2.184	1.981
PF3D7_0510400	PFE0515w	conserved Plasmodium protein, unknown function	2.128	1.981
PF3D7_1462300	PF14_0593	conserved Plasmodium protein, unknown function	2.124	2.651
PF3D7_0518100	PFE0905w	RAP protein, putative	2.111	2.868
PF3D7_1241900	PFL2015w	Tetratricopeptide repeat protein, putative	2.084	2.372
PF3D7_1457700	PF14_0550	large ribosomal subunit nuclear export factor, putative	1.997	1.96
PF3D7_1438500	PF14_0364	cleavage and polyadenylation specifity factor, putative	1.975	2.305
PF3D7_1128000.2	PF11_0291	conserved Plasmodium protein, unknown function	1.88	1.677
PF3D7_0606600	PFF0325c	conserved Plasmodium protein, unknown function	1.698	1.504
PF3D7_1107700	PF11_0090	pescadillo-like protein	1.554	1.534

## Sheet: I
Table S7I. Genes more highly expressed in FCB in comparison to FCBpfmdr1_3KD at the trophozoite and schizont stages
Gene ID	Previous Gene ID	Description	Fold Change (T)	Fold Change (S)
PF3D7_1031800	PF10_0312	conserved Plasmodium protein, unknown function	4.136	3.179
PF3D7_1017200	PF10_0167	enoyl-CoA hydratase-related protein, putative	1.852	2.023
PF3D7_0518400	PFE0920c	cyclin	3.638	4.207
PF3D7_1132500	PF11_0334	amino acid transporter, putative	2.641	3.387
PF3D7_1307200	PF13_0036	DnaJ protein, putative	3.495	4.973
PF3D7_0826300	PF08_0021	SPRY domain, putative	1.931	1.852
PF3D7_0814900	PF08_0071	Fe-superoxide dismutase	2.347	3.071
PF3D7_0405400	PFD0265w	pre-mRNA splicing factor, putative	1.516	1.534
PF3D7_0829400	MAL8P1.8	prolyl 4-hydroxylase alpha subunit 1, putative	2.137	1.676
PF3D7_1030200	PF10_0295	conserved Plasmodium protein, unknown function	3.123	2.929
PF3D7_0902800	PFI0135c	serine repeat antigen 9	3.729	2.659
PF3D7_1114700	PF11_0156	serine/threonine protein kinase	1.887	1.869
PF3D7_1469600	PF14_0664	biotin carboxylase subunit of acetyl CoA carboxylase, putative	2.402	2.894
PF3D7_0709100	PF07_0035	Cg1 protein	1.923	1.592
PF3D7_0818400	MAL8P1.67	nucleolar preribosomal assembly protein, putative	3.307	4.014
PF3D7_1433100	PF14_0312	conserved Plasmodium membrane protein, unknown function	2.624	3.371
PF3D7_1419900	PF14_0193	conserved protein, unknown function	1.855	1.753
PF3D7_0320700	PFC0912w	signal peptidase protein	3.009	1.552
PF3D7_0513000	PFE0645w	conserved Plasmodium protein, unknown function	3.342	5.942
PF3D7_1307000	MAL13P1.36	PNAS-3 related protein, putative	1.626	2.057
PF3D7_1313700	MAL13P1.69	septum formation protein MAF homologue, putative	1.681	2.055
PF3D7_1118900	PF11_0196	conserved Plasmodium protein, unknown function	4.018	4.89
PF3D7_1434100	PF14_0322	queuine tRNA-ribosyltransferase, putative	2.369	2.812
PF3D7_1203300	PFL0165c	conserved Plasmodium protein, unknown function	1.703	2.111
PF3D7_1228400	PFL1375w	conserved Plasmodium protein, unknown function	1.67	2.397
PF3D7_1205100	PFL0255c	UGA suppressor tRNA-associated antigenic protein, putative	1.724	2.617
PF3D7_0213600	PFB0615c	conserved Plasmodium protein, unknown function	1.933	3.198

## Sheet: J
Table S7J. Genes more highly expressed in FCBpfmdr1_3KD in comparison to FCB at the trophozoite and schizont stages
Gene ID	Previous Gene ID	Description	Fold Change (T)	Fold Change (S)
PF3D7_1205800	PFL0290w	conserved Plasmodium protein, unknown function	4.199	4.222
PF3D7_0524400	PFE1215c	cytosolic preribosomal GTP-binding protein, putative	3.166	3.5
PF3D7_1242700	PFL2055w	40S ribosomal protein S17, putative	3.441	5.471
PF3D7_0512500	PFE0620c	conserved Plasmodium protein, unknown function	2.399	1.747
PF3D7_1460400	PF14_0576	ubiquitin carboxyl-terminal hydrolase isozyme L3	2.736	3.809
PF3D7_1028100	PF10_0275	protoporphyrinogen oxidase	2.423	3.264
PF3D7_1126200	PF11_0272	40S ribosomal protein S18, putative	2.448	3.692
PF3D7_1355700	MAL13P1.275	protein phosphatase, putative	2.979	4.355
PF3D7_0212300	PFB0550w	peptide chain release factor subunit 1, putative	1.736	2.131
PF3D7_1456900	PF14_0542	conserved protein, unknown function	1.697	1.799
PF3D7_1306800	MAL13P1.34	RED-like protein, putative	2.514	2.08
PF3D7_1302800	PF13_0014	40S ribosomal protein S7, putative	3.321	2.226
PF3D7_1223300	PFL1120c	DNA gyrase subunit A	2.503	3.017
PF3D7_1316900	MAL13P1.88	conserved Plasmodium protein, unknown function	2.584	3.571
PF3D7_1227600	PFL1335w	cyclin related protein, putative	3.345	3.559
PF3D7_0626000	PFF1260c	conserved Plasmodium protein, unknown function	2.088	2.206
PF3D7_1368500	PF13_0357	conserved Plasmodium protein, unknown function	1.781	2.098
PF3D7_1333200	PF13_0182	ubiquitin-activating enzyme	2.028	3.251
PF3D7_0528000	PFE1395c	conserved Plasmodium protein, unknown function	2.232	2.365
PF3D7_1351200	MAL13P1.258	conserved Plasmodium protein, unknown function	1.817	2.464
PF3D7_1236000	PFL1740w	conserved Plasmodium protein, unknown function	1.583	2.092
PF3D7_1316500	PF13_0091	conserved Plasmodium protein, unknown function	2.272	1.838
PF3D7_1207200	PFL0360c	conserved Plasmodium protein, unknown function	2.216	2.892
PF3D7_0111700	PFA0565c	conserved Plasmodium protein, unknown function	1.753	2.619
PF3D7_0503800	PFE0185c	60S ribosomal protein L31, putative	4.483	6.372
PF3D7_0409900	PFD0487c	actin-like protein, putative	2.121	2.982
PF3D7_0111600	PFA0560c	conserved Plasmodium protein, unknown function	2.354	5.894
PF3D7_1132200	PF11_0331	TCP-1/cpn60 chaperonin family, putative	3.747	4.22
PF3D7_0707400	MAL7P1.209	AAA family ATPase, putative	1.986	2.694
PF3D7_1402500	PF14_0027	40S ribosomal protein S31/UBI, putative	2.553	3.23
PF3D7_1364500	PF13_0340	exosome complex exonuclease, putative	3.285	2.93
PF3D7_1344900	MAL13P1.222	conserved Plasmodium protein, unknown function	5.134	5.136
PF3D7_0710600	PF07_0043	60S ribosomal protein L34a, putative	5.474	5.866
PF3D7_1146000	PF11_0471	nucleolar preribosomal assembly protein, putative	21.28	93.545

[truncated: 2 more sheets: K, L]
