# Supplementary material for: Genome-wide transcriptome profiling reveals functional networks involving the Plasmodium falciparum drug resistance transporters PfCRT and PfMDR1
Source: BMC Genomics. 2015 Dec 21;16:1090. doi: 10.1186/s12864-015-2320-8 (PMC4687325; doi:10.1186/s12864-015-2320-8)
Supplement: Additional file 13: Table S8. — List of genes with significant differential expression between FCB and 106/1 in a stage-specific manner. Genes with significantly higher expression displayed absolute fold changes >1.5 and normalized fold changes values two standard deviations above the median normalized fold change value. Genes with significantly lower expression had absolute fold change values lower than 0.6 and a normalized fold change three standard deviations below the median value. Fold change for each gene at the designated stage is indicated. (XLSX 66 kb) [file 12864_2015_2320_MOESM13_ESM.xlsx]

## Sheet: A
Table S8A. Genes more highly expressed in FCB in comparison to 106/1 at the ring stage
Gene ID	Previous Gene ID	Description	Fold Change
PF3D7_1366500	PF13_0349	nucleoside diphosphate kinase	120.254
PF3D7_0501200	PFE0060w	parasite-infected erythrocyte surface protein	21.768
PF3D7_0911400	PFI0555c	conserved Plasmodium protein, unknown function	8.735
PF3D7_1432300	PF14_0304	conserved Plasmodium protein, unknown function	5.563
PF3D7_1122100	PF11_0229	conserved Plasmodium protein, unknown function	4.409
PF3D7_0301400	PFC0070c	Plasmodium exported protein, unknown function	4.073
PF3D7_0103200	PFA0160c	nucleoside transporter, putative	3.972
PF3D7_1447900	PF14_0455	multidrug resistance protein 2 (heavy metal transport family)	3.493
PF3D7_0701600	MAL7P1.5	Pfmc-2TM Maurer's cleft two transmembrane protein	3.432
PF3D7_1116600	PF11_0173	oligosaccharyl transferase STT3 subunit, putative	3.419
PF3D7_0111500	PFA0555c	UMP-CMP kinase, putative	3.31
PF3D7_1011300	PF10_0110	conserved Plasmodium membrane protein, unknown function	3.116
PF3D7_1344900	MAL13P1.222	conserved Plasmodium protein, unknown function	2.871
PF3D7_1459800	PF14_0571	conserved Plasmodium membrane protein, unknown function	2.84
PF3D7_1420200	PF14_0196	tetratricopeptide repeat family protein, putative	2.836
PF3D7_1366800	MAL13P1.335	phosphatidylserine synthase I, putative	2.832
PF3D7_0916400	PFI0805w	conserved Plasmodium protein, unknown function	2.82
PF3D7_0715900	PF07_0065	zinc transporter, putative	2.788
PF3D7_1026000	PF10_0257	conserved Plasmodium protein, unknown function	2.681
PF3D7_1410700	PF14_0105	conserved Plasmodium protein, unknown function	2.661
PF3D7_1432100	PF14_0301	conserved protein, unknown function	2.631
PF3D7_1130700	PF11_0317	structural maintenance of chromosome protein, putative	2.63
PF3D7_0102300	PFA0115w	Plasmodium exported protein, unknown function	2.629
PF3D7_0303100	PFC0145c	conserved Plasmodium protein, unknown function	2.617
PF3D7_1356700	MAL13P1.277	DnaJ protein, putative	2.584
PF3D7_0519200	PFE0965c	vacuolar ATP synthetase	2.577
PF3D7_1415200	PF14_0150	DNA-directed RNA polymerase I/III subunit, putative	2.537
PF3D7_1436700	PF14_0347	conserved Plasmodium protein, unknown function	2.512
PF3D7_1236100	PFL1745c	clustered-asparagine-rich protein	2.488
PF3D7_0912400	PFI0605c	conserved Plasmodium protein, unknown function	2.486
PF3D7_0903100	PFI0150c	retrieval receptor for endoplasmic reticulum membrane proteins, putative	2.479
PF3D7_0508300	PFE0410w	triose phosphate transporter	2.467
PF3D7_0113200	PFA0630c	Plasmodium exported protein, unknown function	2.398
PF3D7_0812220	MAL8P1.99	GTPase, putative	2.386
PF3D7_1213200	PFL0640w	conserved Plasmodium protein, unknown function	2.38
PF3D7_1428700	PF14_0266	conserved protein, unknown function	2.364
PF3D7_0104800	PFA0245w	transporter, putative	2.35
PF3D7_0205400	PFB0240w	conserved Plasmodium protein, unknown function	2.343
PF3D7_1247800	PFL2290w	dipeptidyl peptidase 2, putative	2.332
PF3D7_1323500	PF13_0133	plasmepsin V	2.309
PF3D7_1013600	PF10_0133	conserved Plasmodium protein, unknown function	2.289
PF3D7_1135300	PF11_0363	conserved Plasmodium membrane protein, unknown function	2.274
PF3D7_0111800	PFA0570w	conserved Plasmodium protein, unknown function	2.27
PF3D7_0703000	PF07_0010	conserved Plasmodium protein, unknown function	2.253
PF3D7_0908400	PFI0405w	conserved Plasmodium protein, unknown function	2.247
PF3D7_0526600	PFE1325w	conserved Plasmodium protein, unknown function	2.245
PF3D7_0823800	PF08_0032	DnaJ protein, putative	2.222
PF3D7_0320100	PFC0890w	SNARE protein	2.212
PF3D7_1456300	PF14_0536	conserved Plasmodium protein, unknown function	2.21
PF3D7_1117100	PF11_0177	deubiquinating/deneddylating enzyme	2.197
PF3D7_1315500	MAL13P1.81	conserved Plasmodium protein, unknown function	2.19
PF3D7_0617000	PFF0825c	mitochondrial import receptor subunit tom40, putative	2.182
PF3D7_0711300	MAL7P1.36	conserved Plasmodium protein, unknown function	2.165
PF3D7_1224800	PFL1195w	conserved Plasmodium protein, unknown function	2.103
PF3D7_0803700	PF08_0125	tubulin gamma chain	2.099
PF3D7_1320400	PF13_0118	type I signal peptidase	2.095
PF3D7_1365100	MAL13P1.327	mitochondrial ribosomal protein S17 precursor, putative	2.092
PF3D7_1330700	MAL13P1.165	GPI transamidase subunit PIG-U, putative	2.085
PF3D7_1228000	PFL1355w	conserved Plasmodium protein, unknown function	2.08
PF3D7_1224500	PFL1180w	chromatin assembly protein (ASF1), putative	2.074
PF3D7_1354600	MAL13P1.272	60S ribosomal protein L7-2, putative	2.064
PF3D7_0524700	PFE1230c	mitochondrial import receptor subunit tom22, putative	2.064
PF3D7_0810400	PF08_0097	conserved Plasmodium membrane protein, unknown function	2.059
PF3D7_1032500	PF10_0317	DER1-like protein, putative	2.049
PF3D7_0807000	MAL8P1.131	gas41 homologue, putative	2.046
PF3D7_1333200	PF13_0182	ubiquitin-activating enzyme	2.046
PF3D7_1406400	PF14_0061	PPR repeat protein	2.045
PF3D7_1408000	PF14_0077	plasmepsin II	2.043
PF3D7_0801700	MAL8P1.157	ubiquitin-like protease 1 homolog, Ulp1 homolog, putative	1.998
PF3D7_1116500	PF11_0172	folate/biopterin transporter, putative	1.983
PF3D7_0306100	PFC0265c	conserved Plasmodium protein, unknown function	1.981
PF3D7_1364500	PF13_0340	exosome complex exonuclease, putative	1.971
PF3D7_0303300	PFC0155c	DNA-directed RNA polymerase subunit I, putative	1.969
PF3D7_0811000	PF08_0094	cullin-like protein, putative	1.94
PF3D7_1022000	PF10_0214	RNA binding protein, putative	1.854
PF3D7_0908200	PFI0395w	conserved Plasmodium protein, unknown function	1.85
PF3D7_0512900	PFE0640w	conserved Plasmodium protein, unknown function	1.847
PF3D7_1329100	MAL13P1.148	myosin C	1.836
PF3D7_1434700	PF14_0328	mitochondrial import inner membrane translocase subunit tim17, putative	1.835
PF3D7_0801800	MAL8P1.156	mannose-6-phosphate isomerase, putative	1.83
PF3D7_1032400	PF10_0316	N-acetylglucosaminyl-phosphatidylinositol biosynthetic protein, putative	1.824
PF3D7_0706100	MAL7P1.203	conserved Plasmodium protein, unknown function	1.796
PF3D7_1013300	PF10_0130	conserved Plasmodium protein, unknown function	1.784
PF3D7_1139900	PF11_0409	conserved Plasmodium protein, unknown function	1.772
PF3D7_1013500	PF10_0132	phosphoinositide specific phospholipase c, putative	1.77
PF3D7_0731400	MAL7P1.175	serine/threonine protein kinase, FIKK family, pseudogene	1.758
PF3D7_1304900	PF13_0023	DNA-directed RNA polymerase 2, putative	1.752
PF3D7_0923200	PFI1140w	flavodoxin-like protein	1.747
PF3D7_0909700	PFI0470w	FHA domain protein, putative	1.732
PF3D7_1353900	MAL13P1.270	proteasome subunit, putative	1.723
PF3D7_1460100	PF14_0574	conserved Plasmodium protein, unknown function	1.714
PF3D7_1127300	PF11_0284	methyltransferase, putative	1.68
PF3D7_1355500	MAL13P1.274	serine/threonine protein phosphatase	1.669
PF3D7_0721800	MAL7P1.117	conserved Plasmodium protein, unknown function	1.659
PF3D7_0932700	PFI1587c	conserved Plasmodium protein, unknown function	1.637
PF3D7_1345700	PF13_0242	isocitrate dehydrogenase (NADP), mitochondrial precursor	1.625
PF3D7_0924700	PFI1215w	splicing factor 3A	1.622
PF3D7_0216500	PFB0755w	conserved Plasmodium protein, unknown function	1.572

## Sheet: B
Table S8B. Genes more highly expressed in 106/1 in comparison to FCB at the ring stage
Gene ID	Previous Gene ID	Description	Fold Change
PF3D7_1441400	PF14_0393	structure specific recognition protein, putative	6.331
PF3D7_0930700	PFI1495w	conserved Plasmodium protein, unknown function	5.119
PF3D7_0204800	PFB0215c	3'-5' exonuclease, putative	4.722
PF3D7_0716000	PF07_0066	conserved Plasmodium protein, unknown function	3.877
PF3D7_1008000	PF10_0078	histone deacetylase, putative	3.858
PF3D7_0703400	PF07_0013	conserved Plasmodium protein, unknown function	3.707
PF3D7_0911100	PFI0540w	conserved Plasmodium protein, unknown function	3.604
PF3D7_0907600	PFI0365w	translation initiation factor SUI1, putative	3.431
PF3D7_0818300	MAL8P1.68	conserved Plasmodium protein, unknown function	3.428
PF3D7_0520700	PFE1040c	conserved Plasmodium protein, unknown function	3.145
PF3D7_0309000	PFC0380w	dual specificity phosphatase	2.975
PF3D7_0100300	PFA0015c	var-like erythrocyte membrane protein 1	2.964
PF3D7_1134800	PF11_0359	coatomer delta subunit, putative	2.957
PF3D7_0524900	PFE1240w	tRNA-YW synthesizing protein, putative	2.895
PF3D7_0531400	PFE1570c	conserved Plasmodium protein, unknown function	2.87
PF3D7_1412600	PF14_0125	deoxyhypusine synthase	2.833
PF3D7_0417100	PFD0825c	RNA binding protein Puf2	2.814
PF3D7_0516600	PFE0830c	sporozoite surface antigen MB2	2.793
PF3D7_0930500	PFI1485c	diacylglycerol kinase, putative	2.763
PF3D7_0519600	PFE0985w	conserved Plasmodium protein, unknown function	2.71
PF3D7_1033600	PF10_0327	Myb2 protein	2.691
PF3D7_0218500	PFB0865w	small nuclear ribonucleoprotein, putative	2.661
PF3D7_1324800	PF13_0140	dihydrofolate synthase/folylpolyglutamate synthase	2.597
PF3D7_0420300	PFD0985w	transcription factor with AP2 domain(s), putative	2.588
PF3D7_1038400	PF10_0374	Pf11-1 protein	2.583
PF3D7_0933600	PFI1625c	organelle processing peptidase, putative	2.526
PF3D7_1430300	PF14_0282	acid phosphatase, putative	2.525
PF3D7_1344100	MAL13P1.395	krox-like protein. putative	2.517
PF3D7_0213600	PFB0615c	conserved Plasmodium protein, unknown function	2.503
PF3D7_0307900	PFC0335c	conserved Plasmodium protein, unknown function	2.471
PF3D7_0321800	PFC0965w	conserved Plasmodium protein, unknown function	2.457
PF3D7_0512800	PFE0635c	conserved Plasmodium protein, unknown function	2.384
PF3D7_0206500	PFB0285c	conserved Plasmodium protein, unknown function	2.375
PF3D7_0826000	MAL8P1.24	conserved Plasmodium protein, unknown function	2.368
PF3D7_1317000	PF13_0096	ubiquitin carboxyl-terminal hydrolase, putative	2.357
PF3D7_0103300	PFA0165c	conserved Plasmodium protein, unknown function	2.355
PF3D7_1132600	PF11_0336	pre-mRNA splicing factor, putative	2.34
PF3D7_1241900	PFL2015w	Tetratricopeptide repeat protein, putative	2.316
PF3D7_0704600	MAL7P1.19	ubiquitin transferase, putative	2.289
PF3D7_1337400	PF13_0209	conserved Plasmodium protein, unknown function	2.249
PF3D7_1442900	PF14_0407	guanine nucleotide exchange factor, putative	2.236
PF3D7_0705500	PF07_0024	inositol phosphatase, putative	2.221
PF3D7_0607300	PFF0360w	uroporphyrinogen III decarboxylase	2.204
PF3D7_1228400	PFL1375w	conserved Plasmodium protein, unknown function	2.197
PF3D7_0609700	PFF0480w	conserved Plasmodium protein, unknown function	2.196
PF3D7_0114000	PFA0675w	RESA-like protein with DnaJ domain, putative	2.185
PF3D7_1033500	PF10_0326	WD-repeat protein, putative	2.182
PF3D7_1124100	PF11_0252	neutral-sphingomyelinase activation factor protein, putative	2.18
PF3D7_0610900	PFF0535c	trancription factor, putative	2.173
PF3D7_1005500	PF10_0057	regulator of nonsense transcripts, putative	2.172
PF3D7_1023100	PF10_0224	dynein heavy chain, putative	2.168
PF3D7_1365000	PF13_0342	conserved Plasmodium protein, unknown function	2.16
PF3D7_0823500	PF08_0033	membrane skeletal protein IMC1-related	2.157
PF3D7_1361200	MAL13P1.304	conserved Plasmodium protein, unknown function	2.155
PF3D7_0112000	PFA0580c	TatD-like deoxyribonuclease, putative	2.144
PF3D7_1439100	PF14_0370	DEAD/DEAH box helicase, putative	2.142
PF3D7_1445400	PF14_0431	protein serine/threonine kinase-1	2.128
PF3D7_1202800	PFL0140w	conserved Plasmodium protein, unknown function	2.108
PF3D7_0313600	PFC0570c	conserved Plasmodium protein, unknown function	2.099
PF3D7_1445200	PF14_0429	RNA helicase, putative	2.098
PF3D7_1118200	PF11_0188	heat shock protein 90, putative	2.097
PF3D7_1432600	PF14_0308	conserved Plasmodium protein, unknown function	2.095
PF3D7_0921600	PFI1060w	tetratricopeptide repeat family protein, putative	2.095
PF3D7_0410300	PFD0505c	protein phosphatase, putative	2.094
PF3D7_1138500	PF11_0396	protein phosphatase 2c	2.08
PF3D7_1449700	PF14_0473	Rrp6 homologue, putative	2.07
PF3D7_0705600	MAL7P1.201	RNA helicase, putative	2.065
PF3D7_1030100	PF10_0294	RNA helicase, putative	2.052
PF3D7_1249800	PFL2390c	conserved Plasmodium protein, unknown function	2.043
PF3D7_1134600	PF11_0357	zinc finger protein, putative	1.997
PF3D7_1468600	PF14_0654	aminophospholipid transporter, putative	1.976
PF3D7_1030600	PF10_0299	glycoprotease, putative	1.974
PF3D7_1225100	PFL1210w	isoleucyl-tRNA synthetase, putative	1.954
PF3D7_0727900	PF07_0116	conserved Plasmodium protein, unknown function	1.95
PF3D7_0806000	PF08_0117	AAA family ATPase, putative	1.948
PF3D7_1205100	PFL0255c	UGA suppressor tRNA-associated antigenic protein, putative	1.937
PF3D7_0608100	PFF0400w	conserved Plasmodium protein, unknown function	1.933
PF3D7_0322600	PFC1010w	conserved Plasmodium protein, unknown function	1.923
PF3D7_0305100	PFC0230c	conserved Plasmodium protein, unknown function	1.923
PF3D7_0629700	PFF1440w	SET domain protein, putative	1.904
PF3D7_0313000	PFC0545c	conserved Plasmodium protein, unknown function	1.903
PF3D7_0323100	PFC1030w	conserved Plasmodium protein, unknown function	1.896
PF3D7_1437600	PF14_0356	conserved Plasmodium protein, unknown function	1.893
PF3D7_0511500	PFE0570w	RNA pseudouridylate synthase, putative	1.881
PF3D7_1466800	PF14_0636	conserved Plasmodium protein, unknown function	1.877
PF3D7_1233600	PFL1620w	asparagine and aspartate rich protein 1	1.861
PF3D7_1129400	PF11_0305	RNA methyltransferase, putative	1.851
PF3D7_0720700	MAL7P1.108	phosphoinositide-binding protein, putative	1.821
PF3D7_0409300	PFD0460c	conserved Plasmodium protein, unknown function	1.796
PF3D7_1465800	PF14_0626	dynein beta chain, putative	1.788
PF3D7_1362400	MAL13P1.310	calpain	1.787
PF3D7_0821600	PF08_0040	clp1-related protein, putative	1.781
PF3D7_0310200	PFC0425w	conserved Plasmodium protein, unknown function	1.775
PF3D7_1202300	PFL0115w	dynein heavy chain, putative	1.771
PF3D7_0606600	PFF0325c	conserved Plasmodium protein, unknown function	1.745
PF3D7_1321700	MAL13P1.120	splicing factor, putative	1.736
PF3D7_0524300	PFE1210c	conserved Plasmodium protein, unknown function	1.73
PF3D7_1025100	PF10_0245	glucosamine-fructose-6-phosphate aminotransferase, putative	1.73
PF3D7_1248100	PFL2305w	conserved Plasmodium protein, unknown function	1.721
PF3D7_0423600	PFD1115c	conserved Plasmodium protein, unknown function	1.719
PF3D7_1432500	PF14_0307	conserved protein, unknown function	1.711
PF3D7_1433200	PF14_0313	conserved Plasmodium protein, unknown function	1.703
PF3D7_0212500	PFB0560w	conserved Plasmodium protein, unknown function	1.692
PF3D7_1108900	PF11_0101	conserved Plasmodium protein, unknown function	1.686
PF3D7_0723700	PF07_0100	conserved Plasmodium protein, unknown function	1.668
PF3D7_0308900	PFC0375c	U2 snRNP spliceosome subunit, putative	1.654
PF3D7_1123100	PF11_0242	calcium-dependent protein kinase 7	1.651
PF3D7_0507800	PFE0385w	conserved Plasmodium protein, unknown function	1.648
PF3D7_1360500	MAL13P1.301	guanylyl cyclase beta	1.646
PF3D7_1023800	PF10_0231	conserved Plasmodium protein, unknown function	1.626
PF3D7_0813200	MAL8P1.96	CS domain protein, putative	1.623
PF3D7_0719300	PF07_0077	actin-like protein, putative	1.621
PF3D7_0512300	PFE0610c	CDK-activating kinase assembly factor	1.62
PF3D7_1458600	PF14_0559	conserved Plasmodium protein, unknown function	1.607
PF3D7_1406200	PF14_0059	conserved Plasmodium protein, unknown function	1.585
PF3D7_0322100	PFC0980c	RNA triphosphatase	1.583
PF3D7_1107700	PF11_0090	pescadillo-like protein	1.574
PF3D7_1239900	PFL1935c	vesicle fusion and protein sorting subunit 16, putative	1.567
PF3D7_0913300	PFI0650c	conserved Plasmodium protein, unknown function	1.562
PF3D7_1216700	PFL0805w	perforin like protein 2	1.559
PF3D7_0906800	PFI0330c	probable protein, unknown function	1.527
PF3D7_1446600	PF14_0443	centrin-2	1.509
PF3D7_1351000	MAL13P1.256	phosphatidylinositol transfer protein, putative	1.508

## Sheet: C
Table S8C. Genes more highly expressed in FCB in comparison to 106/1 at the trophozoite stage
Gene ID	Previous Gene ID	Description	Fold Change
PF3D7_0805500	MAL8P1.201	conserved Plasmodium protein, unknown function	1.708
PF3D7_1209300	PFL0465c	zinc finger transcription factor (krox1)	1.642
PF3D7_0316200	PFC0705c	conserved Plasmodium protein, unknown function	2.136
PF3D7_0303700	PFC0170c	dihydrolipoamide acyltransferase, putative	1.608
PF3D7_1426700	PF14_0246	phosphoenolpyruvate carboxylase, putative	1.784
PF3D7_1141200	PF11_0423	conserved Plasmodium protein, unknown function	1.718

## Sheet: D
Table S8D. Genes more highly expressed in 106/1 in comparison to FCB at the trophozoite stage
Gene ID	Previous Gene ID	Description	Fold Change
PF3D7_1221200	PFL1020w	conserved Plasmodium protein, unknown function	2.482
PF3D7_0612500	PFF0605c	conserved Plasmodium protein, unknown function	2.125
PF3D7_1331700	PF13_0170	glutaminyl-tRNA synthetase, putative	1.905
PF3D7_1362200	PF13_0330	ATP-dependent DNA helicase, putative	1.716
PF3D7_0630600	PFF1485w	conserved Plasmodium protein, unknown function	1.683
PF3D7_1417500	PF14_0174	pseudouridine synthase, putative	1.823
PF3D7_0823700	MAL8P1.36	conserved Plasmodium protein, unknown function	1.505

## Sheet: E
Table S8E. Genes more highly expressed in FCB in comparison to 106/1 at the schizont stage
Gene ID	Previous Gene ID	Description	Fold Change
PF3D7_0515000	PFE0750c	RNA recognition motif, putative	1.694
PF3D7_1365500	PF13_0345	glycine cleavage T protein, putative	2.849
PF3D7_0522200	PFE1110w	conserved Plasmodium protein, unknown function	1.992
PF3D7_1023200	PF10_0225	orotidine monophosphate decarboxylase	1.799
PF3D7_0612900	PFF0625w	nucleolar GTP-binding protein 1, putative	1.775
PF3D7_0928200	PFI1385c	conserved Plasmodium protein, unknown function	1.606
PF3D7_1128300	PF11_0294	6-phosphofructokinase	1.989
PF3D7_0814100	MAL8P1.93	conserved Plasmodium protein, unknown function	1.651
PF3D7_1357200	MAL13P1.281	glutamate--tRNA ligase	1.562
PF3D7_1235900	PFL1735c	RNA-processing protein, putative	1.74
PF3D7_1307000	MAL13P1.36	PNAS-3 related protein, putative	1.663
PF3D7_1468900	PF14_0657	conserved Plasmodium protein, unknown function	1.581
PF3D7_1209200	PFL0460w	lsm7 homologue, putative	1.742
PF3D7_1466900	PF14_0637	rhoptry protein, putative	1.528
PF3D7_1211600	PFL0575w	lysine-specific histone demethylase 1, putative	1.591
PF3D7_1128400	PF11_0295	farnesyl pyrophosphate synthase, putative	2.817
PF3D7_1359300	MAL13P1.289	mitotic control protein dis3 homologue, putative	1.995
PF3D7_1020700	PF10_0200	ribosomal processing ATPase, putative	1.545
PF3D7_1106700	PF11_0078	dna2/nam7 helicase family member, putative	1.797
PF3D7_1203500	PFL0175c	conserved Plasmodium protein, unknown function	1.553
PF3D7_0709600	MAL7P1.28	rRNA/tRNA ribonuclease MRP/P subunit, putative	1.713
PF3D7_1363400	PF13_0335	conserved Plasmodium protein, unknown function	1.807
PF3D7_1338400	MAL13P1.191	conserved Plasmodium protein, unknown function	2.155
PF3D7_1207900	PFL0395c	conserved Plasmodium protein, unknown function	1.834
PF3D7_0607000	PFF0345w	translation initiation factor IF-2, putative	1.516
PF3D7_0518100	PFE0905w	RAP protein, putative	1.596
PF3D7_0821200	PF08_0043	conserved Plasmodium protein, unknown function	1.694
PF3D7_0826100	MAL8P1.23	ubiquitin-protein ligase 1, putative	1.603
PF3D7_1352700	PF13_0273	P-loop containing nucleoside triphospahte hydrolase, putative	1.758
PF3D7_0417900	PFD0870w	conserved Plasmodium protein, unknown function	1.997
PF3D7_1028000	PF10_0274	methyltransferase, putative	2.44
PF3D7_0323600	PFC1055w	conserved Plasmodium protein, unknown function	1.543
PF3D7_1205900	PFL0295c	conserved protein, unknown function	1.66
PF3D7_0106700	PFA0330w	small ribosomal subunit assembling AARP2 protein	1.733
PF3D7_1322100	MAL13P1.122	SET domain protein, putative	1.674
PF3D7_0619800	PFF0965c	conserved Plasmodium membrane protein, unknown function	1.762
PF3D7_0622800	PFF1095w	leucyl tRNA synthase	1.891
PF3D7_0729900	MAL7P1.162	dynein heavy chain, putative	1.766
PF3D7_0322100	PFC0980c	RNA triphosphatase	1.88
PF3D7_0701700	PF07_0002	RESA-like protein	1.642
PF3D7_0719300	PF07_0077	actin-like protein, putative	1.735
PF3D7_0803000	PF08_0128	SYF2 splicing factor, putative	1.626
PF3D7_0308900	PFC0375c	U2 snRNP spliceosome subunit, putative	1.777
PF3D7_1432500	PF14_0307	conserved protein, unknown function	1.695
PF3D7_0423600	PFD1115c	conserved Plasmodium protein, unknown function	1.675
PF3D7_1455800	PF14_0532	LCCL domain-containing protein	2.053
PF3D7_0403400	PFD0160w	conserved Plasmodium protein, unknown function	1.605
PF3D7_1025100	PF10_0245	glucosamine-fructose-6-phosphate aminotransferase, putative	1.801
PF3D7_1321700	MAL13P1.120	splicing factor, putative	2.436
PF3D7_0604600	PFF0225w	DNA helicase, putative	1.999
PF3D7_1465800	PF14_0626	dynein beta chain, putative	1.956
PF3D7_0217600	PFB0820c	conserved Plasmodium protein, unknown function	2.291
PF3D7_0420100	PFD0975w	RIO-like serine/threonine kinase, putative	2.136
PF3D7_1412400	PF14_0123	conserved Plasmodium protein, unknown function	2.809
PF3D7_1030100	PF10_0294	RNA helicase, putative	2.17
PF3D7_1452600	PF14_0501	conserved Plasmodium protein, unknown function	1.896
PF3D7_0410300	PFD0505c	protein phosphatase, putative	1.666
PF3D7_0313600	PFC0570c	conserved Plasmodium protein, unknown function	1.877
PF3D7_1202800	PFL0140w	conserved Plasmodium protein, unknown function	2.442
PF3D7_1439100	PF14_0370	DEAD/DEAH box helicase, putative	2.771
PF3D7_1005500	PF10_0057	regulator of nonsense transcripts, putative	3.423
PF3D7_0826000	MAL8P1.24	conserved Plasmodium protein, unknown function	2.462
PF3D7_0519600	PFE0985w	conserved Plasmodium protein, unknown function	2.778
PF3D7_1236400	PFL1760w	conserved Plasmodium protein, unknown function	1.542
PF3D7_0531400	PFE1570c	conserved Plasmodium protein, unknown function	2.218
PF3D7_0524900	PFE1240w	tRNA-YW synthesizing protein, putative	1.953
PF3D7_0309000	PFC0380w	dual specificity phosphatase	1.69
PF3D7_0818300	MAL8P1.68	conserved Plasmodium protein, unknown function	2.193
PF3D7_1139200	PF11_0403	conserved Plasmodium protein, unknown function	3.077
PF3D7_0716000	PF07_0066	conserved Plasmodium protein, unknown function	3.4
PF3D7_1334500	PF13_0192	conserved Plasmodium protein, unknown function	1.845
PF3D7_0204800	PFB0215c	3'-5' exonuclease, putative	2.898
PF3D7_1441400	PF14_0393	structure specific recognition protein, putative	2.523

## Sheet: F
Table S8F. Genes more highly expressed in 106/1 in comparison to FCB at the schizont stage
Gene ID	Previous Gene ID	Description	Fold Change
PF3D7_0629600	PFF1435w	conserved Plasmodium protein, unknown function	2.333
PF3D7_0729500	PF07_0123	mRNA (N6-adenosine)-methyltransferase, putative	1.927
PF3D7_0920500	PFI1005w	ADP-ribosylation factor, putative	2.214
PF3D7_0811200	MAL8P1.105	conserved protein, unknown function	1.901
PF3D7_1414800	PF14_0146	ribonucleoprotein, putative	1.97
PF3D7_1317700	MAL13P1.91	conserved Plasmodium protein, unknown function	2.107
PF3D7_0503400	PFE0165w	actin-depolymerizing factor	1.905
PF3D7_1343500	MAL13P1.217	conserved Plasmodium protein, unknown function	1.821
PF3D7_1244600	PFL2140c	ADP-ribosylation factor GTPase-activating protein, putative	1.662
PF3D7_0316100	PFC0701w	mitochondrial ribosomal protein L27 precursor, putative	2.026
PF3D7_1225300	PFL1220w	conserved Plasmodium protein, unknown function	2.001
PF3D7_1237000	PFL1790w	ubiquitin-activating enzyme, putative	2.148
PF3D7_1354400	MAL13P1.271	V-type ATPase, putative	1.646
PF3D7_0414200.2	PFD0692c	calmodulin-like protein	2.444
PF3D7_1251100	PFL2455w	conserved Plasmodium protein, unknown function	1.734
PF3D7_1365800	MAL13P1.330	conserved Plasmodium protein, unknown function	2.126
PF3D7_0714000	PF07_0054	histone H2B variant, putative	2.819
PF3D7_0305000	PFC0225c	elongation factor (EF-TS), putative	1.702
PF3D7_0812600	PF08_0085	ubiquitin conjugating enzyme, putative	2.286
PF3D7_1346300	MAL13P1.233	DNA/RNA-binding protein Alba, putative	2.466
PF3D7_0629200	PFF1415c	DnaJ protein, putative	2.123
PF3D7_1322000	MAL13P1.121	adenosine-diphosphatase, putative	2.003
PF3D7_1353900	MAL13P1.270	proteasome subunit, putative	2.693
PF3D7_0731400	MAL7P1.175	serine/threonine protein kinase, FIKK family, pseudogene	2.596
PF3D7_0407500	PFD0367w	mitochondrial carrier protein, putative	2.573
PF3D7_1303000	MAL13P1.15	conserved Plasmodium protein, unknown function	1.621
PF3D7_0511800	PFE0585c	myo-inositol 1-phosphate synthase, putative	2.221
PF3D7_1328300	PF13_0154	conserved Plasmodium protein, unknown function	1.801
PF3D7_1132900	PF11_0339	glycine cleavage H protein	2.909
PF3D7_0823200	MAL8P1.40	RNA binding protein, putative	1.928
PF3D7_0914600	PFI0715w	zinc binding protein, putative	2.159
PF3D7_0527600	PFE1375c	conserved Plasmodium protein, unknown function	3.234
PF3D7_1112000	PF11_0126	conserved Plasmodium protein, unknown function	2.297
PF3D7_1241700	PFL2005w	replication factor C subunit 4	2.173
PF3D7_0417200	PFD0830w	bifunctional dihydrofolate reductase-thymidylate synthase	1.855
PF3D7_0102300	PFA0115w	Plasmodium exported protein, unknown function	2.282
PF3D7_0524800	PFE1235c	ubiquitin fusion degradation protein UFD1, putative	2.975
PF3D7_0705900	MAL7P1.340	ATP synthase subunit C, putative	2.475
PF3D7_0916400	PFI0805w	conserved Plasmodium protein, unknown function	3.051
PF3D7_0409500	PFD0465c	conserved Plasmodium protein, unknown function	2.24
PF3D7_0729200	MAL7P1.159	1-cys peroxiredoxin	2.566
PF3D7_0111500	PFA0555c	UMP-CMP kinase, putative	3.851
PF3D7_1327600	PF13_0159	nicotinic acid mononucleotide adenyltransferase	2.42
PF3D7_1447900	PF14_0455	multidrug resistance protein 2 (heavy metal transport family)	3.662
PF3D7_0301400	PFC0070c	Plasmodium exported protein, unknown function	3.012
PF3D7_1432300	PF14_0304	conserved Plasmodium protein, unknown function	2.251
PF3D7_1146600	PF11_0477	CCAAT-box DNA binding protein subunit B	3.62
PF3D7_0507400	PFE0365c	conserved Plasmodium protein, unknown function	2.944

## Sheet: G
Table S8G. Genes more highly expressed in FCB in comparison to 106/1 at the ring and trophozoite stages
Gene ID	Previous Gene ID	Description	Fold Change (R)	Fold Change (T)
PF3D7_1202200	PFL0110c	mitochondrial phosphate carrier protein	4.239	3.449
PF3D7_0724600	MAL7P1.132	conserved Plasmodium protein, unknown function	3.727	2.781
PF3D7_0709100	PF07_0035	Cg1 protein	3.184	1.713
PF3D7_0217100	PFB0795w	ATP synthase F1, alpha subunit, putative	2.994	1.669
PF3D7_1338900	MAL13P1.196	serine/threonine protein kinase, putative	2.918	2.002
PF3D7_0802600	MAL8P1.150	adenylyl cyclase beta, putative	2.866	2.087
PF3D7_1448500	PF14_0463	chloroquine resistance marker protein	2.706	2.505
PF3D7_0213400	PFB0605w	protein kinase 7	2.664	2.211
PF3D7_0607700	PFF0380w	conserved Plasmodium protein, unknown function	2.529	3.103
PF3D7_1123800	PF11_0249	conserved Plasmodium protein, unknown function	2.369	1.969
PF3D7_1004400	PF10_0047	RNA binding protein, putative	2.361	2.285
PF3D7_0910400	PFI0505c	selenide water dikinase, putative	2.258	1.683
PF3D7_0503900	PFE0190c	conserved Plasmodium protein, unknown function	2.227	2.662
PF3D7_1252800	PFL2540w	Plasmodium exported protein (PHISTb), unknown function	2.186	2.822
PF3D7_0828500	PF08_0009	translation initiation factor EIF-2b alpha subunit, putative	1.855	1.791
PF3D7_1006400	PF10_0064	conserved Plasmodium protein, unknown function	1.802	1.637
PF3D7_1432400	PF14_0303	conserved Plasmodium protein, unknown function	1.797	2.048

## Sheet: H
Table S8H. Genes more highly expressed in 106/1 in comparison to FCB at the ring and trophozoite stages
Gene ID	Previous Gene ID	Description	Fold Change (R)	Fold Change (T)
PF3D7_0902000	PFI0095c	serine/threonine protein kinase, FIKK family	4.857	3.306
PF3D7_0519500	PFE0980c	carbon catabolite repressor protein 4, putative	4.117	3.847
PF3D7_1139200	PF11_0403	conserved Plasmodium protein, unknown function	3.479	1.938
PF3D7_1448400	PF14_0462	ubiquitin-protein ligase, putative	3.278	3.979
PF3D7_1250000	PFL2400w	rRNA processing protein, putative	3.102	1.705
PF3D7_0804800	PF08_0121	peptidyl-prolyl cis-trans isomerase precursor	3.037	2.059
PF3D7_0619500	PFF0945c	acyl-CoA synthetase, PfACS12	2.954	7.785
PF3D7_1438500	PF14_0364	cleavage and polyadenylation specifity factor, putative	2.689	2.432
PF3D7_0510400	PFE0515w	conserved Plasmodium protein, unknown function	2.616	2.064
PF3D7_0610100	PFF0500c	step II splicing factor, putative	2.482	2.745
PF3D7_0933900	PFI1640c	conserved Plasmodium protein, unknown function	2.226	1.915
PF3D7_1462300	PF14_0593	conserved Plasmodium protein, unknown function	2.222	2.509
PF3D7_1352400	MAL13P1.266	conserved Plasmodium protein, unknown function	2.12	1.947
PF3D7_1139300	PF11_0404	transcription factor with AP2 domain(s), putative	1.739	1.977
PF3D7_1443800	PF14_0416	zinc finger protein, putative	1.709	2.713
PF3D7_1366300	MAL13P1.333	conserved Plasmodium protein, unknown function	1.697	1.798

## Sheet: I
Table S8I. Genes more highly expressed in FCB in comparison to 106/1 at the trophozoite and schizont stages
Gene ID	Previous Gene ID	Description	Fold Change (T)	Fold Change (S)
PF3D7_0316400	PFC0715c	conserved Plasmodium protein, unknown function	2.958	2.088
PF3D7_0902800	PFI0135c	serine repeat antigen 9	3.105	2.924
PF3D7_1201600	PFL0080c	NIMA related kinase 3	4.02	3.162
PF3D7_0824200	MAL8P1.34	conserved Plasmodium protein, unknown function	2.054	1.761
PF3D7_1472800	PF14_0696	conserved Plasmodium protein, unknown function	3.66	2.173
PF3D7_0216300	PFB0745w	conserved Plasmodium protein, unknown function	1.719	1.968
PF3D7_0909600	PFI0465c	conserved Plasmodium protein, unknown function	2.977	1.792
PF3D7_1469600	PF14_0664	biotin carboxylase subunit of acetyl CoA carboxylase, putative	2.854	2.456
PF3D7_1037000	PF10_0362	DNA polymerase zeta catalytic subunit, putative	1.667	1.593
PF3D7_1367700	PF13_0354	alanine--tRNA ligase, putative	1.863	1.904
PF3D7_0826300	PF08_0021	SPRY domain, putative	1.826	2.069
PF3D7_1321500.2	MAL13P1.118	3',5'-cyclic nucleotide phosphodiesterase, putative	1.692	1.543
PF3D7_0522700	PFE1135w	iron-sulfur assembly protein, putative	2.203	3.404
PF3D7_1427800	PF14_0256	exosome complex exonuclease rrp41, putative	4.169	4.107
PF3D7_1330500	PF13_0164	conserved Plasmodium protein, unknown function	1.86	1.547
PF3D7_1440500	PF14_0384	allantoicase, putative	2.072	2.407
PF3D7_0820000	PF08_0048	Snf2-related CBP activator, putative	1.779	1.622
PF3D7_1402000	PF14_0022	conserved Plasmodium protein, unknown function	1.761	2.677
PF3D7_1114700	PF11_0156	serine/threonine protein kinase	1.942	1.79
PF3D7_1124500	PF11_0256	pyruvate dehydrogenase E1 alpha subunit	2.13	2.604
PF3D7_0406800	PFD0335c	conserved Plasmodium protein, unknown function	1.571	2.232
PF3D7_1419900	PF14_0193	conserved protein, unknown function	1.624	1.638
PF3D7_0707600	PF07_0025	conserved Plasmodium protein, unknown function	2.165	1.8
PF3D7_1233300	PFL1605w	pentatricopeptide repeat protein, putative	2.084	2.278
PF3D7_1251400	PFL2470c	conserved Plasmodium protein, unknown function	1.501	1.958
PF3D7_1206600	PFL0330c	DNA-directed RNA polymerase III subunit, putative	1.592	1.903
PF3D7_0718000	MAL7P1.89	dynein heavy chain, putative	1.826	2.108
PF3D7_0717100	MAL7P1.83	conserved Plasmodium protein, unknown function	2.608	3.734
PF3D7_1313700	MAL13P1.69	septum formation protein MAF homologue, putative	1.864	1.726
PF3D7_0622200	PFF1070c	radical SAM protein, putative	1.696	3.208
PF3D7_0615300	PFF0740c	conserved Plasmodium membrane protein, unknown function	1.708	1.583
PF3D7_1203300	PFL0165c	conserved Plasmodium protein, unknown function	2.139	2.557
PF3D7_1216700	PFL0805w	perforin like protein 2	1.549	2.016
PF3D7_0805100	MAL8P1.137	conserved Plasmodium protein, unknown function	4.552	8.042
PF3D7_1129400	PF11_0305	RNA methyltransferase, putative	6.39	2.9
PF3D7_1251700	PFL2485c	tryptophanyl-tRNA synthetase, putative	1.773	3.069
PF3D7_1205100	PFL0255c	UGA suppressor tRNA-associated antigenic protein, putative	1.528	2.888
PF3D7_0906000	PFI0295c	RNB-like protein, putative	2.351	2.884
PF3D7_1228400	PFL1375w	conserved Plasmodium protein, unknown function	2.481	4.052
PF3D7_0213600	PFB0615c	conserved Plasmodium protein, unknown function	2.421	4.589

## Sheet: J
Table S8J. Genes more highly expressed in 106/1 in comparison to FCB at the trophozoite and schizont stages
Gene ID	Previous Gene ID	Description	Fold Change (T)	Fold Change (S)
PF3D7_0417300	PFD0835c	LETM1-like protein, putative	2.016	2.835
PF3D7_1355700	MAL13P1.275	protein phosphatase, putative	3.176	4.618
PF3D7_1243500	PFL2090c	endosome sorting protein (SNF7 homologue), putative	2.35	1.745
PF3D7_1355800	PF13_0296	splicing factor 3b subunit, putative	2.84	3.253
PF3D7_0903900	PFI0190w	60S ribosomal protein L32, putative	3.883	8.162
PF3D7_1028100	PF10_0275	protoporphyrinogen oxidase	2.531	3.876
PF3D7_1030500	PF10_0298	26S proteasome regulatory subunit, putative	1.852	2.223
PF3D7_1461300	PF14_0585	40S ribosomal protein S28e, putative	3.14	5.643
PF3D7_1341900	PF13_0227	vacuolar ATP synthase subunit d, putative	1.833	1.784
PF3D7_1223300	PFL1120c	DNA gyrase subunit A	2.719	2.91
PF3D7_0409200	PFD0455w	40S ribosomal processing protein, putative	1.682	1.657
PF3D7_1302800	PF13_0014	40S ribosomal protein S7, putative	4.987	5.462
PF3D7_1451400	PF14_0489	transcriptional regulatory protein sir2b	1.831	1.725
PF3D7_0709700	PF07_0040	lysophospholipase, putative	2.26	2.45
PF3D7_1350200	MAL13P1.253	small nuclear ribonucleoprotein, putative	1.938	2.216
PF3D7_0503800	PFE0185c	60S ribosomal protein L31, putative	4.66	6.051
PF3D7_1460400	PF14_0576	ubiquitin carboxyl-terminal hydrolase isozyme L3	2.44	3.678
PF3D7_0528000	PFE1395c	conserved Plasmodium protein, unknown function	3.481	3.935
PF3D7_1435400	PF14_0335	conserved protein, unknown function	1.743	2.251
PF3D7_1402500	PF14_0027	40S ribosomal protein S31/UBI, putative	3.311	5.223
PF3D7_1220500	PFL0985c	conserved protein, unknown function	3.753	3.588
PF3D7_0911600	PFI0565w	conserved Plasmodium protein, unknown function	2.156	2.873
PF3D7_0820200	MAL8P1.58	phosphatidylglycerophosphate synthase	1.892	2.909
PF3D7_1368500	PF13_0357	conserved Plasmodium protein, unknown function	1.923	2.924
PF3D7_1360700	PF13_0321	conserved Plasmodium protein, unknown function	2.096	2.798
PF3D7_0707400	MAL7P1.209	AAA family ATPase, putative	1.981	2.588
PF3D7_0819600	MAL8P1.62	conserved Plasmodium protein, unknown function	2.449	3.357
PF3D7_0710600	PF07_0043	60S ribosomal protein L34a, putative	3.895	3.854
PF3D7_0111700	PFA0565c	conserved Plasmodium protein, unknown function	2.086	3.401
PF3D7_0709500	PF07_0039	conserved Plasmodium protein, unknown function	1.536	1.902
PF3D7_0111600	PFA0560c	conserved Plasmodium protein, unknown function	2.157	5.672
PF3D7_1413900	PF14_0137	DnaJ protein, putative	1.817	3.06
PF3D7_1364500	PF13_0340	exosome complex exonuclease, putative	3.488	2.903
PF3D7_1333200	PF13_0182	ubiquitin-activating enzyme	2.063	4.39
PF3D7_1354600	MAL13P1.272	60S ribosomal protein L7-2, putative	1.741	3.513
PF3D7_1449900	PF14_0475	conserved Plasmodium protein, unknown function	1.666	3.615
PF3D7_1323500	PF13_0133	plasmepsin V	3.009	6.304
PF3D7_1344900	MAL13P1.222	conserved Plasmodium protein, unknown function	4.826	5.191

[truncated: 2 more sheets: K, L]
