# Supplementary material for: Genome-wide transcriptome profiling reveals functional networks involving the Plasmodium falciparum drug resistance transporters PfCRT and PfMDR1
Source: BMC Genomics. 2015 Dec 21;16:1090. doi: 10.1186/s12864-015-2320-8 (PMC4687325; doi:10.1186/s12864-015-2320-8)
Supplement: Additional file 15: Table S9. — Genes (A-F, I-K) and gene sets (G-H, L-M) differentially expressed in the pfcrt data set. For each pairwise comparison, 7G8 vs 7G8pfcrt_CTL, 7G8 vs 7G8pfcrt_T76K, and 7G8pfcrt_CTL vs 7G8pfcrt_T76K, we listed genes with significant differential expression, i.e. with a fold change greater than 1.5 and a normalized fold change two standard deviations above the median values. We listed the gene sets significantly enriched and depleted in 7G8 in comparison with both 7G8pfcrt_CTL and 7G8pfcrt_T76K, and in 7G8 and 7G8pfcrt_CTL in comparison to 7G8pfcrt_T76K. (XLSX 48 kb) [file 12864_2015_2320_MOESM15_ESM.xlsx]

## Sheet: A
Table S9A. Genes significantly more highly expressed in 7G8 in comparison to 7G8pfcrt_CTL
Gene ID	Description	fold change	norm_fc
PF3D7_0830500	tryptophan/threonine-rich antigen	1.54	0.18
PF3D7_1302100	gamete antigen 27/25	2.29	0.58
PF3D7_1035700	duffy binding-like merozoite surface protein	3.06	0.7
PF3D7_1035900	probable protein, unknown function	1.64	0.43
PF3D7_0707300	rhoptry-associated membrane antigen	2.2	0.71
PF3D7_1407000	LCCL domain-containing protein	1.83	0.66
PF3D7_1476400	serine/threonine protein kinase, FIKK family	3.27	0.93
PF3D7_1026600	conserved Plasmodium protein, unknown function	2.04	0.7
PF3D7_1001500	early transcribed membrane protein 10.1	73.25	0.88
PF3D7_1327300	conserved Plasmodium protein, unknown function	1.68	0.61
PF3D7_0936400	ring-exported protein 4	1.72	0.75
PF3D7_1236200	conserved Plasmodium protein, unknown function	1.73	0.76
PF3D7_0114100	Pfmc-2TM Maurer's cleft two transmembrane protein	1.65	0.72
PF3D7_0423700	early transcribed membrane protein 4	3.74	1.03
PF3D7_1235600	serine hydroxymethyltransferase	1.68	0.87
PF3D7_1316200	ADP-ribosylation factor, putative	1.99	0.91
PF3D7_1361400	actin-depolymerizing factor	2	0.92
PF3D7_0503600	myosin B	2.15	0.95
PF3D7_0504300	conserved Plasmodium protein, unknown function	1.98	0.91
PF3D7_1473700	conserved Plasmodium protein, unknown function	4.86	1.65
PF3D7_0206300	conserved Plasmodium protein, unknown function	1.79	1.59
PF3D7_1222600	transcription factor with AP2 domain(s), putative	6.19	1.29
PF3D7_0531300	conserved Plasmodium protein, unknown function	1.64	0.97
PF3D7_1314400	conserved Plasmodium protein, unknown function	1.75	1.18
PF3D7_1333800	conserved Plasmodium protein, unknown function	1.56	1.11
PF3D7_0604300	conserved Plasmodium protein, unknown function	1.94	1.01
PF3D7_0726100	Plasmodium exported protein, unknown function	2.08	1.04
PF3D7_1475900	conserved Plasmodium protein, unknown function	2.93	1.08
PF3D7_0406200	sexual stage-specific protein precursor	4.7	1.4
PF3D7_0610200	conserved Plasmodium protein, unknown function	2.27	1.06
PF3D7_1415200	DNA-directed RNA polymerase I/III subunit, putative	1.94	1.24
PF3D7_1477300	Plasmodium exported protein, unknown function	6.05	1.25
PF3D7_1023000	conserved Plasmodium membrane protein, unknown function	1.65	1.32
PF3D7_0716200	conserved Plasmodium protein, unknown function	1.65	1.26
PF3D7_1344500	conserved Plasmodium protein, unknown function	3.41	3.18
PF3D7_1108800	conserved Plasmodium protein, unknown function	1.72	0.97
PF3D7_1131600	conserved Plasmodium protein, unknown function	1.61	0.96
PF3D7_1472900	dihydroorotase, putative	1.61	1.11
PF3D7_0301200	serine/threonine protein kinase, FIKK family	1.57	0.99
PF3D7_0917600	ATP-dependent RNA helicase, putative	2.11	1.24
PF3D7_1325900	conserved Plasmodium protein, unknown function	2.01	1.29
PF3D7_0831300	Plasmodium exported protein, unknown function	1.9	1.93
PF3D7_1021900	conserved Plasmodium protein (10b antigen), unknown function	1.58	1.01
PF3D7_1102300	Plasmodium exported protein, unknown function	1.87	1.24
PF3D7_1443500	CAF1 family ribonuclease, putative	2.06	1.38
PF3D7_0216000	DEAD/DEAH box helicase, putative	1.88	1.55
PF3D7_1222400	transcription factor with AP2 domain(s), putative	2.11	1.18
PF3D7_0807900	tyrosyl-tRNA synthetase, putative	1.55	0.94
PF3D7_1439500	CCAAT-binding transcription factor, putative	1.73	1.12
PF3D7_0933700	conserved Plasmodium protein, unknown function	1.62	1.24
PF3D7_1253400	acyl-CoA synthetase, PfACS3	2.02	1.25
PF3D7_1242900	mitochondrial import inner membrane translocase subunit, putative	5.59	2.35
PF3D7_1466800	conserved Plasmodium protein, unknown function	1.59	1.19
PF3D7_0405500	conserved Plasmodium protein, unknown function	1.57	1.06
PF3D7_0422300	alpha tubulin 2	1.74	1.2
PF3D7_0315800	conserved Plasmodium protein, unknown function	2.18	1.51
PF3D7_0621700	conserved Plasmodium protein, unknown function	1.51	5.17
PF3D7_0708200	conserved Plasmodium protein, unknown function	2.41	1.97
PF3D7_1335000	MSP7-like protein	3.26	2.01
PF3D7_1446300	conserved Plasmodium membrane protein, unknown function	1.57	1.32
PF3D7_0314400	serine/threonine protein phosphatase, putative	1.72	1.48
PF3D7_1001400	alpha/beta hydrolase, putative	13.6	1.74
PF3D7_0730500	conserved Plasmodium protein, unknown function	2.38	1.93
PF3D7_0206300	conserved Plasmodium protein, unknown function	1.68	1.59
PF3D7_0924600	conserved Plasmodium protein, unknown function	1.65	1.65
PF3D7_1473900	conserved Plasmodium protein, unknown function	1.51	1.39
PF3D7_0609400	mitochondrial cardiolipin synthase, PfCLS	1.88	2.2
PF3D7_0908900	conserved Plasmodium protein, unknown function	1.66	1.53
PF3D7_1207000	conserved Plasmodium protein, unknown function	1.69	1.42
PF3D7_1455800	LCCL domain-containing protein	1.69	1.48
PF3D7_0302800	conserved Plasmodium protein, unknown function	1.9	2.17
PF3D7_0525200	conserved Plasmodium protein, unknown function	1.62	1.91
PF3D7_1026200	conserved Plasmodium protein, unknown function	1.68	1.85
PF3D7_1234200	conserved Plasmodium protein, unknown function	1.69	1.83
PF3D7_1461200	mitochondrial ribosomal protein S4/S9 precursor, putative	1.81	2.52
PF3D7_1144600	conserved Plasmodium protein, unknown function	1.66	1.96
PF3D7_0914000	pseudouridylate synthase, putative	1.7	2.1
PF3D7_1108900	conserved Plasmodium protein, unknown function	1.72	2.3
PF3D7_1307400	conserved Plasmodium protein, unknown function	1.62	2.46
PF3D7_1002200	tryptophan-rich antigen 3	1.63	2.1
PF3D7_1462700	cytochrome c1 precursor, putative	1.75	2.55
PF3D7_1367400	conserved Plasmodium protein, unknown function	1.83	4.64
PF3D7_1472200	histone deacetylase, putative	1.76	3.5
PF3D7_0705000	methyltransferase, putative	1.68	2.8
PF3D7_1120600	conserved Plasmodium protein, unknown function	1.51	2.05
PF3D7_1406100	conserved Plasmodium protein, unknown function	1.53	2.21

## Sheet: B
Table S9B. Genes significantly more highly expressed in 7G8 in comparison to 7G8pfcrt_T76K
Gene ID	Description	fold change	norm_fc
PF3D7_1035200	S-antigen	2.35	0.55
PF3D7_1302100	gamete antigen 27/25	4.07	0.6
PF3D7_1035700	duffy binding-like merozoite surface protein	1.93	0.61
PF3D7_1035800	probable protein, unknown function	1.72	0.43
PF3D7_0707300	rhoptry-associated membrane antigen	1.59	0.62
PF3D7_1223700	integral membrane protein, putative	2.18	0.77
PF3D7_0725500	conserved Plasmodium membrane protein, unknown function	1.54	0.49
PF3D7_1001100.2	acyl-CoA binding protein, isoform 1, ACBP1	1.81	0.86
PF3D7_1236200	conserved Plasmodium protein, unknown function	1.58	0.77
PF3D7_0423700	early transcribed membrane protein 4	1.74	0.83
PF3D7_1361400	actin-depolymerizing factor	1.62	0.9
PF3D7_1012400	hypoxanthine phosphoribosyltransferase	1.52	0.73
PF3D7_0504300	conserved Plasmodium protein, unknown function	1.94	0.93
PF3D7_1223900	mitochondrial ribosomal protein L24-2 precursor, putative	1.71	1.09
PF3D7_1473700	conserved Plasmodium protein, unknown function	1.98	0.89
PF3D7_0703100	conserved Plasmodium protein, unknown function	1.69	1.18
PF3D7_1222600	transcription factor with AP2 domain(s), putative	5.6	1.39
PF3D7_1216500	male development gene 1	2.34	1.09
PF3D7_0531300	conserved Plasmodium protein, unknown function	1.63	1.02
PF3D7_1314400	conserved Plasmodium protein, unknown function	2.22	1.3
PF3D7_1333800	conserved Plasmodium protein, unknown function	1.71	1.19
PF3D7_0726100	Plasmodium exported protein, unknown function	2.13	1.07
PF3D7_1474700	conserved Plasmodium protein, unknown function	1.58	0.91
PF3D7_1475900	conserved Plasmodium protein, unknown function	2.75	1.12
PF3D7_0406200	sexual stage-specific protein precursor	4.14	1.39
PF3D7_1415200	DNA-directed RNA polymerase I/III subunit, putative	1.58	1.27
PF3D7_1477300	Plasmodium exported protein, unknown function	4.7	1.24
PF3D7_0215000	acyl-CoA synthetase, PfACS9	2.07	1.26
PF3D7_1023000	conserved Plasmodium membrane protein, unknown function	1.76	1.4
PF3D7_1301200	glycophorin binding protein	2.65	1.15
PF3D7_1344500	conserved Plasmodium protein, unknown function	2.74	1.72
PF3D7_1131600	conserved Plasmodium protein, unknown function	1.69	1.05
PF3D7_1472900	dihydroorotase, putative	2	1.23
PF3D7_0917600	ATP-dependent RNA helicase, putative	2.17	1.26
PF3D7_0831300	Plasmodium exported protein, unknown function	1.57	2.4
PF3D7_1016300	glycophorin binding protein	1.55	1.01
PF3D7_1102300	Plasmodium exported protein, unknown function	1.58	1.13
PF3D7_1443500	CAF1 family ribonuclease, putative	2.73	1.58
PF3D7_0216000	DEAD/DEAH box helicase, putative	1.61	1.59
PF3D7_1222400	transcription factor with AP2 domain(s), putative	1.76	1.13
PF3D7_1225900	conserved Plasmodium protein, unknown function	1.65	1.41
PF3D7_1242900	mitochondrial import inner membrane translocase subunit, putative	6.47	2.88
PF3D7_0422300	alpha tubulin 2	2.06	1.31
PF3D7_1029600	adenosine deaminase, putative	1.54	1.18
PF3D7_1342800	phosphoenolpyruvate carboxykinase	1.72	1.31
PF3D7_1355600	conserved Plasmodium protein, unknown function	1.7	1.49
PF3D7_0315800	conserved Plasmodium protein, unknown function	2.05	1.5
PF3D7_0621700	conserved Plasmodium protein, unknown function	2.76	1.37
PF3D7_0908300.2	conserved Plasmodium membrane protein, unknown function	1.6	1.89
PF3D7_1335000	MSP7-like protein	2.99	2.04
PF3D7_0313100	ubiquitin-protein ligase, putative	1.74	1.16
PF3D7_0314400	serine/threonine protein phosphatase, putative	1.61	1.48
PF3D7_0730500	conserved Plasmodium protein, unknown function	1.86	1.6
PF3D7_0404300	conserved Plasmodium protein, unknown function	1.52	1.22
PF3D7_1038100	GDP dissociation inhibitor domain containing protein	1.91	1.57
PF3D7_1142000	conserved Plasmodium protein, unknown function	1.58	1.52
PF3D7_1362300	conserved protein, unknown function	1.81	1.73
PF3D7_0609400	mitochondrial cardiolipin synthase, PfCLS	2.03	2.2
PF3D7_0908900	conserved Plasmodium protein, unknown function	1.62	1.58
PF3D7_1230500	WD-repeat protein, putative	1.54	1.36
PF3D7_1309700	conserved Plasmodium protein, unknown function	1.84	1.65
PF3D7_1457100	conserved Plasmodium protein, unknown function	1.73	1.55
PF3D7_1338800	CPW-WPC family protein	1.63	1.43
PF3D7_0418100	conserved Plasmodium protein, unknown function	1.69	2.12
PF3D7_1416900	prefoldin subunit 2, putative	1.56	1.53
PF3D7_0302800	conserved Plasmodium protein, unknown function	2.02	2.34
PF3D7_0913100	conserved Plasmodium protein, unknown function	1.53	1.98
PF3D7_1473200	DnaJ protein, putative	1.52	2.05
PF3D7_0823900	oxoglutarate/malate translocator protein, putative	1.65	2
PF3D7_1461200	mitochondrial ribosomal protein S4/S9 precursor, putative	1.67	2.39
PF3D7_0727800	cation transporting ATPase, putative	1.87	2.7
PF3D7_0914000	pseudouridylate synthase, putative	1.59	2.06
PF3D7_1108900	conserved Plasmodium protein, unknown function	1.78	2.39
PF3D7_1307400	conserved Plasmodium protein, unknown function	1.63	2.51
PF3D7_1367400	conserved Plasmodium protein, unknown function	2.24	4.13
PF3D7_1472200	histone deacetylase, putative	1.97	3.39
PF3D7_0305800	P-loop containing nucleoside triphospahte hydrolase, putative	1.62	2.11
PF3D7_0705000	methyltransferase, putative	1.79	2.99
PF3D7_1334300	MSP7-like protein	1.74	2.4
PF3D7_1406100	conserved Plasmodium protein, unknown function	1.76	2.69
PF3D7_1420600	pantothenate kinase, putative	1.57	3.79
PF3D7_1475400	cysteine repeat modular protein 4	1.63	3.58

## Sheet: C
Table S9C. Genes with higher expression in 7G8 in comparison to both 7G8pfcrt_CTL and 7G8pfcrt_T76K
Categories	Gene ID	Description
Ribosome Biogenesis
	PF3D7_1461200	mitochondrial ribosomal protein S4/S9 precursor, putative
RNA metabolism
	PF3D7_0216000	DEAD/DEAH box helicase, putative
	PF3D7_0917600	ATP-dependent RNA helicase, putative
	PF3D7_1222400	transcription factor with AP2 domain(s), putative
	PF3D7_1222600	transcription factor with AP2 domain(s), putative
	PF3D7_1415200	DNA-directed RNA polymerase I/III subunit, putative
	PF3D7_1443500	CAF1 family ribonuclease, putative
Mitochondria integrity
	PF3D7_1242900	mitochondrial import inner membrane translocase subunit, putative
	PF3D7_0609400	mitochondrial cardiolipin synthase, PfCLS
Pyrimidine Metabolism
	PF3D7_0914000	pseudouridylate synthase, putative
	PF3D7_1472900	dihydroorotase, putative
Post-translational Modifications
	PF3D7_0705000	methyltransferase, putative
	PF3D7_1472200	histone deacetylase, putative
	PF3D7_0314400	serine/threonine protein phosphatase, putative
Invasion
	PF3D7_1335000	MSP7-like protein
	PF3D7_0707300	rhoptry-associated membrane antigen
	PF3D7_1035700	duffy binding-like merozoite surface protein
Cytoskeleton
	PF3D7_0422300	alpha tubulin 2
	PF3D7_1361400	actin-depolymerizing factor

## Sheet: D
Table S9D. Genes significantly more highly expressed in 7G8pfcrt_CTL in comparison to 7G8
Gene ID	Previous Gene_ID	Description	fold change	normalized fc
PF3D7_0207600	PFB0340c	serine repeat antigen 5	2.5	0.76
PF3D7_0702400	PF07_0007	conserved Plasmodium protein, unknown function	3.7	0.87
PF3D7_0207000	PFB0310c	merozoite surface protein 4	1.59	0.99
PF3D7_0206700	PFB0295w	adenylosuccinate lyase	1.64	1.33
PF3D7_0603200	PFF0155w	mitochondrial chaperone BCS1, putative	5.88	1.35
PF3D7_1354200	PF13_0285	inositol-polyphosphate 5-phosphatase, putative	1.85	0.85
PF3D7_0302500	PFC0120w	cytoadherence linked asexual protein 3.1	1.92	1.08
PF3D7_1252300	PFL2515c	conserved Plasmodium protein, unknown function	2.38	1.09
PF3D7_0501600	PFE0080c	rhoptry-associated protein 2	2.08	1.41
PF3D7_1372200	MAL13P1.480	histidine-rich protein III	2.22	1.06
PF3D7_0918000	PFI0880c	glideosome-associated protein 50,secreted acid phosphatase	1.85	1.22
PF3D7_0702300	PF07_0006	sporozoite threonine and asparagine-rich protein	1.54	0.9
PF3D7_0929400	PFI1445w	high molecular weight rhoptry protein 2	2	1.08
PF3D7_1410400	PF14_0102	rhoptry-associated protein 1	1.85	1.58
PF3D7_0213500	PFB0610c	conserved Plasmodium protein, unknown function	1.79	0.99
PF3D7_0501400	PFE0070w	interspersed repeat antigen	1.64	0.86
PF3D7_1447700	PF14_0453	conserved Plasmodium protein, unknown function	1.52	1.94
PF3D7_1108100	PF11_0094	conserved Plasmodium protein, unknown function	1.52	1.32
PF3D7_0911100	PFI0540w	conserved Plasmodium protein, unknown function	1.61	0.74
PF3D7_1331000	PF13_0166	protein kinase, putative	1.56	1.37
PF3D7_1201100	PFL0055c	RESA-like protein with PHIST and DnaJ domains	2.08	1.48
PF3D7_1417000	PF14_0168	conserved Plasmodium protein, unknown function	1.79	1.2
PF3D7_0714000	PF07_0054	histone H2B variant, putative	1.69	1.25
PF3D7_1477000	PF14_0741	hypothetical protein	1.92	0.66
PF3D7_1105100	PF11_0062	histone H2B	1.52	1.3
PF3D7_1102800	PF11_0040	early transcribed membrane protein 11.2	1.52	0.51
PF3D7_0302200	PFC0110w	cytoadherence linked asexual protein 3.2	1.89	1.4
PF3D7_1143200	PF11_0443	DnaJ protein, putative	1.64	1.07
PF3D7_0905400	PFI0265c	high molecular weight rhoptry protein 3	1.89	0.98
PF3D7_1105000	PF11_0061	histone H4	1.64	0.91
PF3D7_0522900	PFE1145w	conserved Plasmodium protein, unknown function	1.54	0.91
PF3D7_1127100	PF11_0282	deoxyuridine 5'-triphosphate nucleotidohydrolase	1.52	1.14
PF3D7_0521300	PFE1070c	conserved Plasmodium protein, unknown function	4.55	1.85
PF3D7_0913800	PFI0675w	conserved Plasmodium protein, unknown function	3.23	0.82
PF3D7_1234900	PFL1685w	conserved Plasmodium protein, unknown function	1.56	1.46
PF3D7_0526700	PFE1330c	conserved Plasmodium protein, unknown function	1.59	1.79
PF3D7_1407900	PF14_0076	plasmepsin I	1.56	0.53
PF3D7_1032400	PF10_0316	N-acetylglucosaminyl-phosphatidylinositol biosynthetic protein, putative	1.61	1.47
PF3D7_1142500	PF11_0437	60S ribosomal protein L28, putative	1.61	1.34
PF3D7_1310600	MAL13P1.51	secretory complex protein 61 alpha,Rab GTPase 5b	1.82	1.46
PF3D7_1406800	PF14_0065	glideosome associated protein with multiple membrane spans 3, putative	1.69	1.49
PF3D7_1409400	PF14_0092	conserved Plasmodium membrane protein, unknown function	1.59	1.09
PF3D7_1228600	PFL1385c	merozoite surface protein 9	1.72	0.67
PF3D7_1133000	PF11_0340	conserved Plasmodium protein, unknown function	1.56	1.57
PF3D7_1012200	PF10_0119	conserved Plasmodium protein, unknown function	1.56	0.86
PF3D7_0930200	PFI1470c	leucine-rich repeat protein	1.56	0.87
PF3D7_1410000	PF14_0098	tetratricopeptide repeat family protein, putative	1.64	1.64
PF3D7_1027800	PF10_0272	60S ribosomal protein L3, putative	1.54	1.08
PF3D7_1234600	PFL1670c	conserved Plasmodium protein, unknown function	1.52	0.82
PF3D7_1149000	PF11_0506	antigen 332, DBL-like protein	1.82	1.36
PF3D7_1124200	PF11_0253	conserved Plasmodium protein, unknown function	1.61	2.38
PF3D7_1325600	MAL13P1.139	conserved Plasmodium protein, unknown function	3.23	4.09
PF3D7_0729300	PF07_0121	60S ribosomal subunit export protein, putative	2.13	3.82
PF3D7_0516900	PFE0845c	60S ribosomal protein L8, putative	1.59	1.47
PF3D7_1349300	PF13_0258	serine/threonine protein kinase	1.52	1.72
PF3D7_0416600	PFD0805w	prohibitin-like protein, putative	2.38	1.74
PF3D7_1321700	MAL13P1.120	splicing factor, putative	1.54	2.83
PF3D7_0701900	PF07_0004	Plasmodium exported protein, unknown function	1.64	0.68
PF3D7_1245200	PFL2170c	conserved Plasmodium membrane protein, unknown function	1.56	2.58
PF3D7_1433100	PF14_0312	conserved Plasmodium membrane protein, unknown function	1.72	1.41
PF3D7_1105400	PF11_0065	40S ribosomal protein S4, putative	1.54	1.28
PF3D7_0729000	MAL7P1.158	signal recognition particle SRP9	1.72	1.58
PF3D7_1149500	PF11_0512	ring-infected erythrocyte surface antigen 2	1.54	0.73
PF3D7_1022800	PF10_0221	GcpE protein	1.52	3.12
PF3D7_1453200	PF14_0506	conserved Plasmodium protein, unknown function	1.72	2.04
PF3D7_0818900	PF08_0054	heat shock protein 70	1.54	1.48
PF3D7_1231900	PFL1535w	conserved Plasmodium protein, unknown function	1.69	1.45
PF3D7_1420900	PF14_0774	mannose-1-phosphate guanyltransferase, putative	1.54	2.4
PF3D7_1149400	PF11_0511	Plasmodium exported protein, unknown function	1.64	1.54
PF3D7_1412700	PF14_0126	AAA family ATPase, putative	1.92	1.44
PF3D7_1229500	PFL1425w	T-complex protein 1, gamma subunit, putative	1.82	2.2
PF3D7_1110700	PF11_0114	actin-like protein homolog, ALP1 homolog	1.52	1.21
PF3D7_0504200	PFE0205w	ATP-dependent helicase, putative	1.92	1.46
PF3D7_1416300	PF14_0161	conserved protein, unknown function	1.56	4.2
PF3D7_1417800	PF14_0177	minchromosome maintenance (MCM) complex subunit	1.59	2.41
PF3D7_1226600	PFL1285c	proliferating cell nuclear antigen 2	1.56	3.02
PF3D7_0500800	PFE0040c	mature parasite-infected erythrocyte surface antigen,erythrocyte membrane protein 2	1.52	0.63
PF3D7_0532100	PFE1590w	early transcribed membrane protein 5	1.69	0.96
PF3D7_1134700	PF11_0358	DNA-directed RNA polymerase 1, subunit 2, putative	1.56	1.26
PF3D7_1401200	PF14_0014	Plasmodium exported protein, unknown function	4.35	1.74
PF3D7_0113000	PFA0620c	glutamic acid-rich protein	1.72	0.74
PF3D7_0406700	PFD0330w	conserved Plasmodium protein, unknown function	1.64	2.43
PF3D7_0727500	PF07_0113	conserved Plasmodium protein, unknown function	2.17	2.38
PF3D7_0709000	MAL7P1.27	chloroquine resistance transporter	1.82	1.35
PF3D7_1035800	PF10_0350	probable protein, unknown function	1.92	0.65
PF3D7_0313100	PFC0550w	ubiquitin-protein ligase, putative	3.13	1.83
PF3D7_0215000	PFB0685c	acyl-CoA synthetase, PfACS9	2.17	1.42
PF3D7_1216500	PFL0795c	male development gene 1	1.59	0.78

## Sheet: E
Table S9E. Genes significantly more highly expressed in 7G8pfcrt_T76K in comparison to 7G8
Gene ID	Previous Gene_ID	Description	fold change	normalized fc
PF3D7_0203600	PFB0170w	conserved Plasmodium protein, unknown function	2.13	5.83
PF3D7_0807200	MAL8P1.130	conserved Plasmodium membrane protein, unknown function	1.64	3.49
PF3D7_0208800	PFB0395w	conserved Plasmodium protein, unknown function	1.61	3.41
PF3D7_0205900	PFB0260w	proteasome 26S regulatory subunit, putative	1.67	3.27
PF3D7_0320600	PFC0911c	conserved Plasmodium protein, unknown function	1.54	2.9
PF3D7_0211900	PFB0530c	conserved Plasmodium protein, unknown function	2.22	2.8
PF3D7_0612600	PFF0610c	PP-loop family protein, putative	1.67	2.77
PF3D7_1120900	PF11_0216	heat shock factor binding protein 1, putative	5.56	2.54
PF3D7_0302100	PFC0105w	serine/threonine protein kinase, putative	3.13	2.46
PF3D7_0926300	PFI1285w	protein kinase, putative	1.89	2.44
PF3D7_1349200	PF13_0257	glutamate--tRNA ligase, putative	1.61	2.29
PF3D7_1447700	PF14_0453	conserved Plasmodium protein, unknown function	1.61	2.2
PF3D7_0209300	PFB0420w	2C-methyl-D-erythritol 2,4-cyclodiphosphate synthase	2	2.11
PF3D7_1009200	PF10_0089	small subunit rRNA synthesis-associated protein, putative	3.23	2.06
PF3D7_1302800	PF13_0014	40S ribosomal protein S7, putative	1.72	2.04
PF3D7_0210000	PFB0450w	secretory complex protein 61 gamma subunit	2.04	1.89
PF3D7_0319100	PFC0845c	ubiquitin-protein ligase, putative	1.64	1.88
PF3D7_0631000	PFF1505w	TRAP-like protein, putative	1.85	1.86
PF3D7_0211800	PFB0525w	asparagine-tRNA ligase, putative	1.72	1.83
PF3D7_0912800	PFI0625c	tRNA 1-methyladenosine methyltransferase subunit, putative	1.72	1.83
PF3D7_0208000	PFB0360c	serine repeat antigen 1	2.17	1.81
PF3D7_0303400	PFC0160w	palmitoyl transferase	1.52	1.81
PF3D7_1226900	PFL1300c	conserved Plasmodium protein, unknown function	3.57	1.8
PF3D7_0916200	PFI0795w	conserved Plasmodium protein, unknown function	1.59	1.8
PF3D7_0211200	PFB0500c	Rab GTPase 5a	1.89	1.77
PF3D7_1253400	PFL2570w	acyl-CoA synthetase, PfACS3	1.82	1.77
PF3D7_0207500	PFB0335c	serine repeat antigen 6	3.23	1.75
PF3D7_0206500	PFB0285c	conserved Plasmodium protein, unknown function	1.59	1.73
PF3D7_0307300	PFC0305w	EB1 homolog, putative	2.13	1.7
PF3D7_1140500	PF11_0416	myosin F, putative	1.82	1.7
PF3D7_0206700	PFB0295w	adenylosuccinate lyase	2.38	1.64
PF3D7_1349600	MAL13P1.250	conserved Plasmodium protein, unknown function	1.72	1.64
PF3D7_0204900	PFB0220w	ubiE/COQ5 methyltransferase, putative	1.72	1.64
PF3D7_0822200	MAL8P1.49	conserved Plasmodium membrane protein, unknown function	4.35	1.62
PF3D7_0310900	PFC0455w	conserved Plasmodium protein, unknown function	1.64	1.62
PF3D7_0207700	PFB0345c	serine repeat antigen 4	3.23	1.61
PF3D7_0401700	PFD0075w	conserved Plasmodium falciparum protein family	1.69	1.58
PF3D7_0207100	PFB0315w	conserved Plasmodium protein, unknown function	2.04	1.54
PF3D7_1139600	PF11_0406	conserved Plasmodium protein, unknown function	1.61	1.53
PF3D7_0620300	PFF0990c	conserved Plasmodium protein, unknown function	1.79	1.52
PF3D7_1410400	PF14_0102	rhoptry-associated protein 1	1.64	1.46
PF3D7_1357400	PF13_0307	conserved Plasmodium protein, unknown function	1.79	1.45
PF3D7_0601600	PFF0080c	TRAP-like protein, putative	1.54	1.4
PF3D7_0204100	PFB0190c	conserved Plasmodium protein, unknown function	1.52	1.39
PF3D7_0208600	PFB0390w	apicoplast ribosomal releasing factor precursor, putative	2.7	1.37
PF3D7_1348600	PF13_0255	conserved Plasmodium protein, unknown function	2	1.37
PF3D7_1115600	PF11_0164	peptidyl-prolyl cis-trans isomerase,cyclophilin	1.61	1.36
PF3D7_1108100	PF11_0094	conserved Plasmodium protein, unknown function	1.59	1.34
PF3D7_0207000	PFB0310c	merozoite surface protein 4	2.78	1.33
PF3D7_1352500	PF13_0272	thioredoxin-related protein, putative	1.52	1.32
PF3D7_1202100.2	PFL0105w	conserved Plasmodium protein, unknown function	1.75	1.31
PF3D7_1331000	PF13_0166	protein kinase, putative	1.52	1.3
PF3D7_1421300	PF14_0206	conserved Plasmodium protein, unknown function	2.44	1.27
PF3D7_1237400	PFL1810w	conserved Plasmodium protein, unknown function	1.75	1.27
PF3D7_0501600	PFE0080c	rhoptry-associated protein 2	1.72	1.27
PF3D7_0210600	PFB0475c	conserved Plasmodium protein, unknown function	3.23	1.25
PF3D7_0603200	PFF0155w	mitochondrial chaperone BCS1, putative	2.33	1.25
PF3D7_0730400	PF07_0127	conserved Plasmodium protein, unknown function	1.79	1.24
PF3D7_0523800	PFE1185w	transporter, putative	1.85	1.23
PF3D7_1127600	PF11_0287	CRAL/TRIO domain-containing protein, putative	1.52	1.22
PF3D7_0204200	PFB0194w	conserved Plasmodium protein, unknown function	2.33	1.2
PF3D7_1238600	PFL1870c	sphingomyelin phosphodiesterase, putative	2.22	1.2
PF3D7_0207400	PFB0330c	serine repeat antigen 7	2.78	1.19
PF3D7_0516200	PFE0810c	40S ribosomal protein S14, putative	1.56	1.17
PF3D7_0318000	PFC0795w	conserved Plasmodium protein, unknown function	1.54	1.16
PF3D7_0918000	PFI0880c	glideosome-associated protein 50,secreted acid phosphatase	1.67	1.13
PF3D7_0404000	PFD0195c	conserved Plasmodium protein, unknown function	1.54	1.13
PF3D7_1115900	PF11_0167	conserved Plasmodium membrane protein, unknown function	1.52	1.13
PF3D7_0932200	PFI1565w	profilin, putative	1.59	1.12
PF3D7_0210700	PFB0480w	syntaxin, Qa-SNARE family	2.44	1.1
PF3D7_0302500	PFC0120w	cytoadherence linked asexual protein 3.1	1.89	1.06
PF3D7_0206200	PFB0275w	metabolite/drug transporter, putative	1.82	1.05
PF3D7_0203200	PFB0150c	protein kinase, putative	1.52	1.04
PF3D7_1250800	PFL2440w	DNA repair protein rhp16, putative	1.52	1.03
PF3D7_0608900	PFF0440w	conserved Plasmodium protein, unknown function	1.69	0.99
PF3D7_0702300	PF07_0006	sporozoite threonine and asparagine-rich protein	1.67	0.96
PF3D7_0213500	PFB0610c	conserved Plasmodium protein, unknown function	1.61	0.96
PF3D7_1478800	PF14_0760	Plasmodium exported protein, unknown function	1.82	0.94
PF3D7_0929400	PFI1445w	high molecular weight rhoptry protein 2	1.64	0.91
PF3D7_0814200	PF08_0074	DNA/RNA-binding protein Alba, putative	1.54	0.91
PF3D7_1223600	PFL1135c	conserved Plasmodium protein, unknown function	1.82	0.9
PF3D7_0931900	PFI1550c	conserved Plasmodium protein, unknown function	1.56	0.9
PF3D7_0725400	MAL7P1.141	conserved Plasmodium protein, unknown function	1.85	0.89
PF3D7_1252300	PFL2515c	conserved Plasmodium protein, unknown function	1.79	0.88
PF3D7_0207600	PFB0340c	serine repeat antigen 5	4.55	0.85
PF3D7_0702400	PF07_0007	conserved Plasmodium protein, unknown function	3.23	0.85
PF3D7_1354200	PF13_0285	inositol-polyphosphate 5-phosphatase, putative	2.04	0.85
PF3D7_0501400	PFE0070w	interspersed repeat antigen	1.61	0.83
PF3D7_0405200	PFD0255w	ag-1 blood stage membrane protein homologue	1.61	0.82
PF3D7_1372200	MAL13P1.480	histidine-rich protein III	1.69	0.8
PF3D7_1329700	MAL13P1.156	conserved Plasmodium protein, unknown function	1.56	0.79
PF3D7_0323400	PFC1045c	conserved Plasmodium protein, unknown function	2.13	0.78
PF3D7_0202500	PFB0120w	early transcribed membrane protein 2	2.78	0.77
PF3D7_1353100	PF13_0275	Plasmodium exported protein, unknown function	1.61	0.76
PF3D7_0507500	PFE0370c	subtilisin-like protease 1	1.56	0.74
PF3D7_0418600	PFD0900w	conserved Plasmodium protein, unknown function	1.56	0.74
PF3D7_1253000	PFL2550w	DnaJ protein, putative	2.56	0.7
PF3D7_0206800	PFB0300c	merozoite surface protein 2	3.13	0.69
PF3D7_0817900	MAL8P1.72	high mobility group protein	1.59	0.69
PF3D7_1460600	PF14_0578	conserved Plasmodium protein, unknown function	1.85	0.67
PF3D7_0911100	PFI0540w	conserved Plasmodium protein, unknown function	1.56	0.65
PF3D7_0202200	PFB0106c	Plasmodium exported protein, unknown function	1.72	0.61
PF3D7_0102200	PFA0110w	ring-infected erythrocyte surface antigen	1.72	0.47
PF3D7_1035400	PF10_0345	merozoite surface protein 3	1.61	0.38

## Sheet: F
Table S9F. Genes with higher expression in both 7G8pfcrt_CTL and 7G8pfcrt_T76K in comparison to 7G8
Categories	Gene ID	Description
Parasite Surface Proteins/Invasion
	PF3D7_0207600	serine repeat antigen 5
	PF3D7_0501600	rhoptry-associated protein 2
	PF3D7_0207000	merozoite surface protein 4
	PF3D7_0929400	high molecular weight rhoptry protein 2
	PF3D7_1410400	rhoptry-associated protein 1
	PF3D7_0918000	glideosome-associated protein 50,secreted acid phosphatase
Mitochondrial Chaperones
	PF3D7_0603200	mitochondrial chaperone BCS1, putative
Signaling
	PF3D7_1354200	inositol-polyphosphate 5-phosphatase, putative
Purine biosynthesis
	PF3D7_0206700	adenylosuccinate lyase
Protein Modifications
	PF3D7_1331000	protein kinase, putative

## Sheet: G
Table S9G. Gene sets significantly enriched in 7G8 in comparison to both 7G8pfcrt_CTL and 7G8pfcrt_T76K
Set	Description
GO:0007155	cell adhesion
GO:0046983	protein dimerization activity
GO:0005201	extracellular matrix structural constituent
GO:0005581	collagen
GO:0008033	tRNA processing

## Sheet: H
Table S9H. Gene sets significantly depleted in 7G8 in comparison to both 7G8pfcrt_CTL and 7G8pfcrt_T76K
Set	Description
AP2_PF3D7_0802100_1	Transcription factor AP2_PF3D7_0802100_1
AP2_PF3D7_1143100_2	Transcription factor AP2_PF3D7_1143100_2
AP2_PF3D7_1350900_2	Transcription factor AP2_PF3D7_1350900_2
AP2_PF3D7_1350900_3	Transcription factor AP2_PF3D7_1350900_3
AP2_PFD0985w_D1_1	Transcription factor AP2_PFD0985w_D1_1
GO:0000166	nucleotide binding
GO:0003735	structural constituent of ribosome
GO:0005525	GTP binding
GO:0005622	intracellular
GO:0005829	cytosol
GO:0005838	proteasome regulatory particle
GO:0005840	ribosome
GO:0006412	translation
GO:0006508	proteolysis
GO:0006511	ubiquitin-dependent protein catabolic process
GO:0007264	small GTPase mediated signal transduction
GO:0010564	regulation of cell cycle process
GO:0020008	rhoptry
GO:0020036	Maurer's cleft
GO:0022625	cytosolic large ribosomal subunit
GO:0022627	cytosolic small ribosomal subunit
GO:0030260	entry into host cell
GO:0030433	ER-associated protein catabolic process
GO:0046789	host cell surface receptor binding
HG:EstablishedAndPutativeMaurerSCleftsProteins	Established and putative Maurer s clefts proteins
HG:FunctionalAnnotationOfMerozoiteInvasionRelatedProteins	Functional annotation of merozoite invasion related proteins
HG:GenesCodingForComponentsOfTheProteasomeDegradationMachineryTheirTimedTranscription	Genes coding for components of the proteasome degradation machinery their timed transcription
HG:PeptidasesAndProteases	Peptidases and proteases
HG:ProteasomeMediatedDegradationOfNonNativeErProteins	Proteasome mediated degradation of non native ER proteins
HG:RibosomalStructure	Ribosomal structure
HG:SubcellularLocalizationOfProteinsInvolvedInInvasion	Subcellular localization of proteins involved in invasion
KE:PFA03010.RIBOSOME	-
KE:PFA03050.PROTEASOME	-
SSF47113	Histone-fold
SSF49764	HSP20-like chaperones
SSF50630	Acid proteases
SSF52540	P-loop containing nucleoside triphosphate hydrolases
SSF52833	Thioredoxin-like

## Sheet: I
Table S9I. Genes significantly more highly expressed in 7G8pfcrt_CTL in comparison to 7G8pfcrt_T76K
Gene ID	Description	fold change	norm_fc
PF3D7_1035200	S-antigen	2.03	0.54
PF3D7_1302100	gamete antigen 27/25	1.78	0.49
PF3D7_1035800	probable protein, unknown function	3.31	0.63
PF3D7_1223700	integral membrane protein, putative	2.19	0.79
PF3D7_0913800	conserved Plasmodium protein, unknown function	2.46	0.77
PF3D7_0725500	conserved Plasmodium membrane protein, unknown function	1.57	0.54
PF3D7_0113000	glutamic acid-rich protein	2.1	0.85
PF3D7_0500800	mature parasite-infected erythrocyte surface antigen,erythrocyte membrane protein 2	1.6	0.74
PF3D7_1001100.2	acyl-CoA binding protein, isoform 1, ACBP1	1.67	0.81
PF3D7_1223500	conserved Plasmodium protein, unknown function	1.54	0.84
PF3D7_0532100	early transcribed membrane protein 5	1.84	1.04
PF3D7_1012400	hypoxanthine phosphoribosyltransferase	2.07	0.96
PF3D7_0902500	serine/threonine protein kinase, FIKK family	1.75	0.84
PF3D7_0709000	chloroquine resistance transporter	2.55	1.22
PF3D7_1216500	male development gene 1	3.72	1.19
PF3D7_0501500	rhoptry-associated protein 3	1.71	0.98
PF3D7_1027400	DNA-directed RNA polymerase II, putative	1.77	1
PF3D7_0928600	conserved Plasmodium protein, unknown function	1.6	1.18
PF3D7_0215000	acyl-CoA synthetase, PfACS9	4.5	1.31
PF3D7_1371900	Plasmodium exported protein, unknown function	1.67	1.12
PF3D7_1134700	DNA-directed RNA polymerase 1, subunit 2, putative	1.81	1.36
PF3D7_1149400	Plasmodium exported protein, unknown function	1.61	1.58
PF3D7_0603200	mitochondrial chaperone BCS1, putative	2.51	1.7
PF3D7_1110700	actin-like protein homolog, ALP1 homolog	1.52	1.28
PF3D7_1301200	glycophorin binding protein	1.92	1.25
PF3D7_1016300	glycophorin binding protein	1.52	1.04
PF3D7_0106200	conserved Plasmodium protein, unknown function	1.61	1.39
PF3D7_0729000	signal recognition particle SRP9	1.59	1.66
PF3D7_1401200	Plasmodium exported protein, unknown function	5.17	1.77
PF3D7_0521300	conserved Plasmodium protein, unknown function	3.37	1.76
PF3D7_1149000	antigen 332, DBL-like protein	1.58	1.29
PF3D7_1314600	lipoate protein ligase a type 1	1.53	1.21
PF3D7_1433100	conserved Plasmodium membrane protein, unknown function	1.58	1.35
PF3D7_0621700	conserved Plasmodium protein, unknown function	1.82	1.19
PF3D7_0416600	prohibitin-like protein, putative	2.12	1.68
PF3D7_0313100	ubiquitin-protein ligase, putative	5.5	3.23
PF3D7_0504200	ATP-dependent helicase, putative	1.95	1.49
PF3D7_0512200	glutathione synthetase	1.68	1.11
PF3D7_1412700	AAA family ATPase, putative	1.91	1.44
PF3D7_0813800	GDP-mannose 4,6-dehydratase, putative	1.76	1.62
PF3D7_1231900	conserved Plasmodium protein, unknown function	1.63	1.47
PF3D7_0801900	conserved Plasmodium protein, unknown function	1.56	1.56
PF3D7_0815300	FAD-dependent monooxygenase, putative	1.58	1.75
PF3D7_1038100	GDP dissociation inhibitor domain containing protein	1.84	1.5
PF3D7_1325600	conserved Plasmodium protein, unknown function	2.87	3.17
PF3D7_0727500	conserved Plasmodium protein, unknown function	2.9	2.55
PF3D7_1309700	conserved Plasmodium protein, unknown function	1.92	1.73
PF3D7_0902000	serine/threonine protein kinase, FIKK family	1.55	1.43
PF3D7_1414600	RNA guanylyltransferase	1.51	1.75
PF3D7_0715600	GTP-binding translation elongation factor tu family protein, putative	1.55	1.85
PF3D7_1416900	prefoldin subunit 2, putative	1.76	1.64
PF3D7_1453200	conserved Plasmodium protein, unknown function	1.63	2.13
PF3D7_0506100	60S ribosomal subunit protein L24-2, putative	1.72	1.92
PF3D7_0913100	conserved Plasmodium protein, unknown function	1.73	1.81
PF3D7_0705700	40S ribosomal protein S29, putative	1.52	1.7
PF3D7_1229500	T-complex protein 1, gamma subunit, putative	1.82	2.18
PF3D7_1355100	minchromosome maintenance (MCM) complex subunit	1.52	1.97
PF3D7_0406700	conserved Plasmodium protein, unknown function	2.05	2.95
PF3D7_1447900	multidrug resistance protein 2 (heavy metal transport family)	1.51	1.95
PF3D7_0729300	60S ribosomal subunit export protein, putative	1.88	3.53
PF3D7_1028000	methyltransferase, putative	1.67	2.01
PF3D7_1417800	minchromosome maintenance (MCM) complex subunit	1.66	2.51
PF3D7_1226600	proliferating cell nuclear antigen 2	1.64	3.15
PF3D7_0307500	conserved Plasmodium protein, unknown function	1.58	3.02
PF3D7_1012100	conserved Plasmodium protein, unknown function	1.57	2.38
PF3D7_1416300	conserved protein, unknown function	1.62	4.32
PF3D7_1210700	conserved Plasmodium protein, unknown function	1.52	3.16

## Sheet: J
Table S9J. Genes significantly more highly expressed in 7G8pfcrt_T76K in comparison to 7G8pfcrt_CTL
Gene ID	Previous Gene_ID	Description	fold change	normalized fc
PF3D7_1120900	PF11_0216	heat shock factor binding protein 1, putative	7.36	2.79
PF3D7_0207600	PFB0340c	serine repeat antigen 5	1.84	0.62
PF3D7_0822200	MAL8P1.49	conserved Plasmodium membrane protein, unknown function	4.98	1.79
PF3D7_1226900	PFL1300c	conserved Plasmodium protein, unknown function	3.41	1.81
PF3D7_0207500	PFB0335c	serine repeat antigen 6	2.31	1.46
PF3D7_0210600	PFB0475c	conserved Plasmodium protein, unknown function	2.59	1.15
PF3D7_0207700	PFB0345c	serine repeat antigen 4	2.89	1.68
PF3D7_1009200	PF10_0089	small subunit rRNA synthesis-associated protein, putative	3.4	2.07
PF3D7_0206800	PFB0300c	merozoite surface protein 2	2.22	0.72
PF3D7_0302100	PFC0105w	serine/threonine protein kinase, putative	2.83	2.29
PF3D7_0207000	PFB0310c	merozoite surface protein 4	1.74	1.11
PF3D7_0207400	PFB0330c	serine repeat antigen 7	1.89	1
PF3D7_0202500	PFB0120w	early transcribed membrane protein 2	2.47	0.77
PF3D7_0208600	PFB0390w	apicoplast ribosomal releasing factor precursor, putative	2.17	1.17
PF3D7_1253000	PFL2550w	DnaJ protein, putative	2.27	0.71
PF3D7_0210700	PFB0480w	syntaxin, Qa-SNARE family	1.87	1.02
PF3D7_1421300	PF14_0206	conserved Plasmodium protein, unknown function	2.21	1.27
PF3D7_0204200	PFB0194w	conserved Plasmodium protein, unknown function	2.11	1.21
PF3D7_1238600	PFL1870c	sphingomyelin phosphodiesterase, putative	1.54	0.94
PF3D7_0211900	PFB0530c	conserved Plasmodium protein, unknown function	1.93	3
PF3D7_0208000	PFB0360c	serine repeat antigen 1	1.66	1.4
PF3D7_0307300	PFC0305w	EB1 homolog, putative	1.71	1.77
PF3D7_0203600	PFB0170w	conserved Plasmodium protein, unknown function	2.06	5.91
PF3D7_0323400	PFC1045c	conserved Plasmodium protein, unknown function	2.31	0.82
PF3D7_0207100	PFB0315w	conserved Plasmodium protein, unknown function	1.65	1.44
PF3D7_0210000	PFB0450w	secretory complex protein 61 gamma subunit	1.78	2.02
PF3D7_1348600	PF13_0255	conserved Plasmodium protein, unknown function	1.75	1.29
PF3D7_0209300	PFB0420w	2C-methyl-D-erythritol 2,4-cyclodiphosphate synthase	1.8	2
PF3D7_0211200	PFB0500c	Rab GTPase 5a	1.79	1.7
PF3D7_0926300	PFI1285w	protein kinase, putative	2.04	2.52
PF3D7_0725400	MAL7P1.141	conserved Plasmodium protein, unknown function	1.51	0.82
PF3D7_0631000	PFF1505w	TRAP-like protein, putative	1.64	1.69
PF3D7_0523800	PFE1185w	transporter, putative	1.81	1.18
PF3D7_1478800	PF14_0760	Plasmodium exported protein, unknown function	1.66	0.93
PF3D7_1223600	PFL1135c	conserved Plasmodium protein, unknown function	1.87	0.92
PF3D7_0206200	PFB0275w	metabolite/drug transporter, putative	2.05	1.05
PF3D7_1140500	PF11_0416	myosin F, putative	2.19	1.79
PF3D7_1253400	PFL2570w	acyl-CoA synthetase, PfACS3	3.66	1.64
PF3D7_0620300	PFF0990c	conserved Plasmodium protein, unknown function	1.55	1.42
PF3D7_1357400	PF13_0307	conserved Plasmodium protein, unknown function	1.76	1.44
PF3D7_1202100.2	PFL0105w	conserved Plasmodium protein, unknown function	1.69	1.27
PF3D7_1237400	PFL1810w	conserved Plasmodium protein, unknown function	2	1.37
PF3D7_1302800	PF13_0014	40S ribosomal protein S7, putative	1.56	1.95
PF3D7_0912800	PFI0625c	tRNA 1-methyladenosine methyltransferase subunit, putative	1.6	1.81
PF3D7_0204900	PFB0220w	ubiE/COQ5 methyltransferase, putative	1.67	1.64
PF3D7_0401700	PFD0075w	conserved Plasmodium falciparum protein family	1.74	1.6
PF3D7_0205900	PFB0260w	proteasome 26S regulatory subunit, putative	1.58	3.31
PF3D7_0405200	PFD0255w	ag-1 blood stage membrane protein homologue	1.51	0.79
PF3D7_0208800	PFB0395w	conserved Plasmodium protein, unknown function	1.7	3.41
PF3D7_1139600	PF11_0406	conserved Plasmodium protein, unknown function	1.84	1.42
PF3D7_0418600	PFD0900w	conserved Plasmodium protein, unknown function	1.58	0.79
PF3D7_1329700	MAL13P1.156	conserved Plasmodium protein, unknown function	2.28	0.84
PF3D7_0303400	PFC0160w	palmitoyl transferase	1.56	1.89
PF3D7_0204100	PFB0190c	conserved Plasmodium protein, unknown function	1.58	1.47
PF3D7_0203200	PFB0150c	protein kinase, putative	1.78	1.18
PF3D7_1127900	PF11_0290	conserved Plasmodium protein, unknown function	1.55	1.4
PF3D7_1316200	PF13_0090	ADP-ribosylation factor, putative	2.96	0.98
PF3D7_1354900	PF13_0290	conserved Plasmodium protein, unknown function	1.51	0.91
PF3D7_1420100	PF14_0195	conserved Plasmodium protein, unknown function	1.59	3.15
PF3D7_1021700	PF10_0211	conserved Plasmodium membrane protein, unknown function	1.69	0.98
PF3D7_1370300	MAL13P1.413	membrane associated histidine-rich protein	1.71	0.79
PF3D7_0210300	PFB0465c	monocarboxylate transporter, putative	1.8	1.8
PF3D7_0210200	PFB0460c	conserved Plasmodium protein, unknown function	1.54	1.94
PF3D7_0208100.2	PFB0365w	conserved Plasmodium protein, unknown function	1.54	2.55
PF3D7_0209100	PFB0410c	phospholipase A2, putative	2	1.72
PF3D7_1425300	PF14_0233	conserved Plasmodium protein, unknown function	1.67	1.08
PF3D7_1335400	PF13_0198	reticulocyte binding protein 2 homologue a	1.77	0.33
PF3D7_1034800	PF10_0338	conserved Plasmodium protein, unknown function	1.57	1.75
PF3D7_1114900	PF11_0158	conserved Plasmodium protein, unknown function	1.53	1.46
PF3D7_1455300	PF14_0527	conserved Plasmodium protein, unknown function	1.51	0.58
PF3D7_0203000	PFB0145c	conserved Plasmodium protein, unknown function	1.53	0.96
PF3D7_0211400	PFB0505c	beta-ketoacyl-ACP synthase III	1.54	1.17
PF3D7_1134300	PF11_0354	conserved Plasmodium protein, unknown function	1.73	1.4
PF3D7_1235600	PFL1720w	serine hydroxymethyltransferase	2.04	0.92
PF3D7_0522100	PFE1105c	conserved Plasmodium protein, unknown function	1.51	1.11
PF3D7_0204700	PFB0210c	hexose transporter	1.68	1.21
PF3D7_1407000	PF14_0067	LCCL domain-containing protein	2.21	0.65
PF3D7_0415800	PFD0765w	RING zinc finger protein, putative	1.53	1.17
PF3D7_0206600	PFB0290c	transcription factor, putative	1.52	1.56
PF3D7_0212100	PFB0540w	conserved Plasmodium protein, unknown function	1.64	1.54
PF3D7_0612500	PFF0605c	conserved Plasmodium protein, unknown function	1.55	0.93
PF3D7_1001400	PF10_0018	alpha/beta hydrolase, putative	14.4	1.75
PF3D7_0610200	PFF0505c	conserved Plasmodium protein, unknown function	2.32	0.93
PF3D7_1464400	PF14_0612	conserved Plasmodium protein, unknown function	1.52	0.95
PF3D7_0825000	MAL8P1.29	conserved Plasmodium protein, unknown function	1.52	1.8
PF3D7_0807900	MAL8P1.125	tyrosyl-tRNA synthetase, putative	1.53	0.91
PF3D7_1446300	PF14_0440	conserved Plasmodium membrane protein, unknown function	1.53	1.29
PF3D7_1327300	PF13_0161	conserved Plasmodium protein, unknown function	1.59	0.59
PF3D7_1476400	PF14_0733	serine/threonine protein kinase, FIKK family	2.64	0.9
PF3D7_1026600	PF10_0262	conserved Plasmodium protein, unknown function	1.63	0.57
PF3D7_0708200	PF07_0028	conserved Plasmodium protein, unknown function	1.93	1.58
PF3D7_1001500	PF10_0019	early transcribed membrane protein 10.1	57.53	0.83
PF3D7_0423700	PFD1120c	early transcribed membrane protein 4	2.15	0.79
PF3D7_1035700	PF10_0348	duffy binding-like merozoite surface protein	1.59	0.56
PF3D7_1473700	PF14_0706	conserved Plasmodium protein, unknown function	2.45	1.17

[truncated: 3 more sheets: K, L, M]
