# Supplementary material for: Genome-wide transcriptome profiling reveals functional networks involving the Plasmodium falciparum drug resistance transporters PfCRT and PfMDR1
Source: BMC Genomics. 2015 Dec 21;16:1090. doi: 10.1186/s12864-015-2320-8 (PMC4687325; doi:10.1186/s12864-015-2320-8)
Supplement: Additional file 16: Table S10. — List of genes with significant differential expression between 7G8 and 7G8pfcrt_CTL in a stage-specific manner. Genes with significantly higher expression displayed absolute fold changes >1.5 and normalized fold changes values two standard deviations above the median normalized fold change value. Genes with significantly lower expression had absolute fold change values lower than 0.6 and a normalized fold change three standard deviations below the median value. Fold change for each gene at the designated stage is indicated. (XLSX 55 kb) [file 12864_2015_2320_MOESM16_ESM.xlsx]

## Sheet: A
Table S10A. Genes more highly expressed in 7G8 in comparison to 7G8pfcrt_CTL at the ring stage
Gene ID	Previous Gene ID	Description	Fold Change
PF3D7_0811500	PF08_0092	histone-arginine methyltransferase, putative	3.499
PF3D7_1331100	MAL13P1.166	DEAD box helicase, putative	3.049
PF3D7_0718400	MAL7P1.93	mitochondrial ribosomal protein S8 precursor, putative	2.832
PF3D7_1037400	PF10_0367	conserved Plasmodium protein, unknown function	2.674
PF3D7_1324700	MAL13P1.135	SNARE protein, putative	2.639
PF3D7_1023000	PF10_0223	conserved Plasmodium membrane protein, unknown function	2.535
PF3D7_0318300	PFC0810c	conserved Plasmodium protein, unknown function	2.417
PF3D7_1356000	PF13_0298	conserved Plasmodium protein, unknown function	2.384
PF3D7_1315200	MAL13P1.78	conserved Plasmodium protein, unknown function	2.365
PF3D7_0720800	MAL7P1.110	Ham1-like protein, putative	2.361
PF3D7_0726300	MAL7P1.145	mismatch repair protein pms1 homologue, putative	2.272
PF3D7_0112000	PFA0580c	TatD-like deoxyribonuclease, putative	2.228
PF3D7_0206300	PFB0280w	conserved Plasmodium protein, unknown function	2.089
PF3D7_1468000	PF14_0648	conserved Plasmodium protein, unknown function	2.084
PF3D7_1333300	MAL13P1.171	transmembrane protein Tmp21 homologue, putative	2.078
PF3D7_0114100	PFA0680c	Pfmc-2TM Maurer's cleft two transmembrane protein	2.023
PF3D7_1002900	PF10_0033	conserved Plasmodium protein, unknown function	2.009
PF3D7_0414200.2	PFD0692c	calmodulin-like protein	1.992
PF3D7_1221800	PFL1050w	conserved Plasmodium protein, unknown function	1.992
PF3D7_0933100	PFI1605w	conserved Plasmodium protein, unknown function	1.961
PF3D7_1236700	PFL1775c	s-adenosyl-methyltransferase, putative	1.9
PF3D7_0103900	PFA0195w	parasite-infected erythrocyte surface protein	1.895
PF3D7_1029700	PF10_0290	conserved Plasmodium protein, unknown function	1.89
PF3D7_0105300	PFA0260c	cyclase-associated protein, putative	1.886
PF3D7_0914000	PFI0685w	pseudouridylate synthase, putative	1.885
PF3D7_1105600	PF11_0067	translocon component PTEX88	1.869
PF3D7_1472200	PF14_0690	histone deacetylase, putative	1.822
PF3D7_1219600	PFL0950c	aminophospholipid-transporting P-ATPase	1.811
PF3D7_0627900	PFF1355w	conserved Plasmodium protein, unknown function	1.807
PF3D7_0910100	PFI0490c	Ran-binding protein, putative	1.784
PF3D7_1449100	PF14_0468	conserved Plasmodium protein, unknown function	1.78
PF3D7_1023700	PF10_0230	conserved Plasmodium protein, unknown function	1.75
PF3D7_0827900	MAL8P1.17	protein disulfide isomerase	1.742
PF3D7_1337500	PF13_0210	conserved Plasmodium protein, unknown function	1.739
PF3D7_1366000	PF13_0347	conserved Plasmodium protein, unknown function	1.729
PF3D7_1244000	PFL2115c	glucose inhibited division protein a homologue, putative	1.723
PF3D7_0910500	PFI0510c	conserved Plasmodium protein, unknown function	1.72
PF3D7_1120400	PF11_0211	alpha/beta hydrolase fold domain containing protein, putative	1.715
PF3D7_0318000	PFC0795w	conserved Plasmodium protein, unknown function	1.686
PF3D7_0618900.2	PFF0915w	N-acetylglucosamine transferase	1.68
PF3D7_0810100	MAL8P1.110	apicoplast ribosomal protein L33 precursor, putative	1.653
PF3D7_1435200	PF14_0333	conserved Plasmodium protein, unknown function	1.638
PF3D7_1239900	PFL1935c	vesicle fusion and protein sorting subunit 16, putative	1.606
PF3D7_1458800	PF14_0561	conserved Plasmodium protein, unknown function	1.605
PF3D7_0831200	MAL8P1.204	DnaJ protein, putative	1.601
PF3D7_1146200	PF11_0473	conserved Plasmodium protein, unknown function	1.598
PF3D7_0816000	PF08_0065	nucleolar preribosomal assembly protein, putative	1.594
PF3D7_1117100	PF11_0177	deubiquinating/deneddylating enzyme	1.589
PF3D7_1104400	PF11_0055	conserved protein, unknown function	1.574
PF3D7_0616400	PFF0795w	conserved Plasmodium protein, unknown function	1.572
PF3D7_1454700	PF14_0520	6-phosphogluconate dehydrogenase, decarboxylating, putative	1.559
PF3D7_0709700	PF07_0040	lysophospholipase, putative	1.558
PF3D7_0527100	PFE1350c	ubiquitin conjugating enzyme 13, putative	1.557
PF3D7_0602600	PFF0125c	conserved Plasmodium protein, unknown function	1.552
PF3D7_0619900	PFF0970w	splicing factor 3a subunit, putative	1.552
PF3D7_1466800	PF14_0636	conserved Plasmodium protein, unknown function	1.552
PF3D7_1302500	MAL13P1.13	conserved Plasmodium protein, unknown function	1.546
PF3D7_0527300	PFE1360c	methionine aminopeptidase 1a, putative	1.526
PF3D7_1355700	MAL13P1.275	protein phosphatase, putative	1.524
PF3D7_1430600	PF14_0285	exodeoxyribonuclease III, putative	1.523
PF3D7_0626200	PFF1270c	conserved Plasmodium protein, unknown function	1.522
PF3D7_1418000	PF14_0178	ubiquitin fusion degradation protein UFD1, putative	1.519

## Sheet: B
Table S10B. Genes more highly expressed in 7G8pfcrt_CTL in comparison to 7G8 at the ring stage
Gene ID	Previous Gene ID	Description	Fold Change
PF3D7_1309700	PF13_0053	conserved Plasmodium protein, unknown function	9.615
PF3D7_0727500	PF07_0113	conserved Plasmodium protein, unknown function	3.587
PF3D7_0723900	MAL7P1.126	conserved Plasmodium protein, unknown function	3.38
PF3D7_0410000	PFD0495c	conserved Plasmodium protein, unknown function	3.139
PF3D7_1131800	PF11_0327	oxysterol-binding protein-related protein 2	3.119
PF3D7_0621700	PFF1045w	conserved Plasmodium protein, unknown function	2.981
PF3D7_1326100	MAL13P1.142	conserved Plasmodium protein, unknown function	2.786
PF3D7_0612600	PFF0610c	PP-loop family protein, putative	2.696
PF3D7_1226500	PFL1280w	RAP protein, putative	2.606
PF3D7_1365500	PF13_0345	glycine cleavage T protein, putative	2.585
PF3D7_1022800	PF10_0221	GcpE protein	2.435
PF3D7_0406700	PFD0330w	conserved Plasmodium protein, unknown function	2.432
PF3D7_1433100	PF14_0312	conserved Plasmodium membrane protein, unknown function	2.413
PF3D7_1108100	PF11_0094	conserved Plasmodium protein, unknown function	2.397
PF3D7_0916200	PFI0795w	conserved Plasmodium protein, unknown function	2.258
PF3D7_0302800	PFC0130c	conserved Plasmodium protein, unknown function	2.135
PF3D7_1036500	PF10_0357	probable protein, unknown function	2.101
PF3D7_0717900	MAL7P1.88	thioredoxin-like protein	2.085
PF3D7_0817300	PF08_0060	asparagine-rich antigen	2.028
PF3D7_0105700	PFA0280w	asparagine-rich antigen Pfa35-2	2.019
PF3D7_0615300	PFF0740c	conserved Plasmodium membrane protein, unknown function	2.01
PF3D7_0928800	PFI1415w	serine/threonine protein kinase, putative	1.965
PF3D7_1401300	PF14_0015	aminopeptidase, putative	1.963
PF3D7_0214600	PFB0665w	serine/threonine protein kinase, putative	1.918
PF3D7_1420600	PF14_0200	pantothenate kinase, putative	1.911
PF3D7_1322200	MAL13P1.124	conserved Plasmodium protein, unknown function	1.903
PF3D7_0303700	PFC0170c	dihydrolipoamide acyltransferase, putative	1.871
PF3D7_1304000	MAL13P1.21	chromosome condensation protein, putative	1.87
PF3D7_1319400	MAL13P1.103	conserved Plasmodium protein, unknown function	1.859
PF3D7_1475400	PF14_0722	cysteine repeat modular protein 4	1.857
PF3D7_0411900	PFD0590c	DNA polymerase alpha	1.845
PF3D7_0217600	PFB0820c	conserved Plasmodium protein, unknown function	1.836
PF3D7_1113400	PF11_0142	ubiquitin domain containing protein	1.831
PF3D7_1425200	PF14_0232	conserved Plasmodium protein, unknown function	1.82
PF3D7_0112200	PFA0590w	ABC transporter, (CT family), putative	1.819
PF3D7_1329700	MAL13P1.156	conserved Plasmodium protein, unknown function	1.8
PF3D7_1232400	PFL1560c	conserved protein, unknown function	1.779
PF3D7_0102700	PFA0135w	merozoite-associated tryptophan-rich antigen, putative	1.772
PF3D7_0107100	PFA0350c	conserved Plasmodium protein, unknown function	1.76
PF3D7_0406000	PFD0300w	conserved Plasmodium protein, unknown function	1.756
PF3D7_1032000	PF10_0313	mitochondrial preribosomal assembly protein rimM precursor, putative	1.754
PF3D7_1326600	PF13_0148	conserved Plasmodium protein, unknown function	1.75
PF3D7_0307900	PFC0335c	conserved Plasmodium protein, unknown function	1.743
PF3D7_1209000	PFL0450c	conserved Plasmodium protein, unknown function	1.742
PF3D7_1363200	PF13_0334	polynucleotide kinase, putative	1.729
PF3D7_1250900	PFL2445c	conserved Plasmodium protein, unknown function	1.713
PF3D7_0815100	PF08_0070	RAP protein, putative	1.692
PF3D7_0109200	PFA0450c	mRNA cleavage factor-like protein, putative	1.691
PF3D7_1434100	PF14_0322	queuine tRNA-ribosyltransferase, putative	1.687
PF3D7_0205600	PFB0250w	conserved Plasmodium protein, unknown function	1.684
PF3D7_1215700	PFL0755c	conserved Plasmodium protein, unknown function	1.676
PF3D7_1006600	PF10_0066	thioredoxin, putative	1.663
PF3D7_0911600	PFI0565w	conserved Plasmodium protein, unknown function	1.657
PF3D7_0403400	PFD0160w	conserved Plasmodium protein, unknown function	1.644
PF3D7_0933200	PFI1610c	calcyclin binding protein, putative	1.643
PF3D7_0704800	PF07_0019	conserved Plasmodium protein, unknown function	1.64
PF3D7_0213800	PFB0625w	conserved Plasmodium protein, unknown function	1.634
PF3D7_1432000	PF14_0300	syntaxin, Qa-SNARE family	1.63
PF3D7_0314000	PFC0581w	co-chaperone p23	1.626
PF3D7_1112200	PF11_0128	coq4 homolog, putative	1.624
PF3D7_0616200	PFF0785w	Ndc80 homologue, putative	1.617
PF3D7_1339800	PF13_0217	conserved Plasmodium protein, unknown function	1.602
PF3D7_0503200	PFE0155w	conserved Plasmodium protein, unknown function	1.585
PF3D7_0829400	MAL8P1.8	prolyl 4-hydroxylase alpha subunit 1, putative	1.584
PF3D7_1312000	PF13_0066	malonyl CoA-acyl carrier protein transacylase precursor	1.581
PF3D7_1367400	PF13_0352	conserved Plasmodium protein, unknown function	1.57
PF3D7_0915200	PFI0745w	conserved Plasmodium protein, unknown function	1.57
PF3D7_0214000	PFB0635w	T-complex protein 1, putative	1.568
PF3D7_1343600	MAL13P1.218	UDP-N-acetylglucosamine pyrophosphorylase, putative	1.547
PF3D7_0509600	PFE0475w	asparagine-tRNA ligase, putative	1.536
PF3D7_1405800	PF14_0055	large subunit rRNA processing protein, putative	1.524
PF3D7_0523600	PFE1175w	conserved Plasmodium protein, unknown function	1.519
PF3D7_0811900	MAL8P1.101	RNA binding protein, putative	1.516

## Sheet: C
Table S10C. Genes more highly expressed in 7G8 in comparison to 7G8pfcrt_CTL at the trophozoite stage
Gene ID	Previous Gene ID	Description	Fold Change
PF3D7_1248300	PFL2315c	conserved Plasmodium membrane protein, unknown function	1.787
PF3D7_1340600	PF13_0222	phosphatase, putative	1.752
PF3D7_1145400	PF11_0465	dynamin-like protein	1.586
PF3D7_1322100	MAL13P1.122	SET domain protein, putative	1.556
PF3D7_1474800	PF14_0716	proteosome subunit alpha type 1, putative	2.146
PF3D7_1131000	PF11_0320	RNA-binding protein s1, putative	1.56
PF3D7_1129700	PF11_0308	conserved Plasmodium protein, unknown function	2.04
PF3D7_0502100	PFE0105c	HCNGP-like protein	1.748
PF3D7_1243800	PFL2105c	microtubule associated katanin, putative	1.953
PF3D7_1230500	PFL1470c	WD-repeat protein, putative	1.574
PF3D7_1034800	PF10_0338	conserved Plasmodium protein, unknown function	1.619
PF3D7_1025000	PF10_0244	formin 2, putative	2.49
PF3D7_1416200	PF14_0160	conserved protein, unknown function	1.65
PF3D7_0625600	PFF1240w	poly(A) polymerase PAP, putative	1.614
PF3D7_0309200	PFC0385c	serine/threonine protein kinase, putative	1.649
PF3D7_1328600	MAL13P1.149	conserved Plasmodium protein, unknown function	1.64
PF3D7_1463200	PF14_0601	replication factor C3	2.033
PF3D7_0523800	PFE1185w	transporter, putative	1.677
PF3D7_0317900	PFC0790w	conserved Plasmodium protein, unknown function	1.998
PF3D7_0928700	PFI1410c	conserved Plasmodium protein, unknown function	1.527
PF3D7_0209200	PFB0415c	3'exoribonuclease, putative	1.817

## Sheet: D
Table S10D. Genes more highly expressed in 7G8pfcrt_CTL in comparison to 7G8 at the trophozoite stage
Gene ID	Previous Gene ID	Description	Fold Change
PF3D7_0506100	PFE0300c	60S ribosomal subunit protein L24-2, putative	1.958
PF3D7_0509900	PFE0490w	conserved Plasmodium protein, unknown function	1.532
PF3D7_0514100	PFE0705c	helicase, belonging to UvrD family, putative	1.607
PF3D7_1472700	PF14_0695	DNA-directed RNA polymerase, alpha subunit, putative	1.591
PF3D7_0103400	PFA0170c	zinc-carboxypeptidase, putative	1.818
PF3D7_0708400	PF07_0029	heat shock protein 90	1.789
PF3D7_0310800	PFC0450w	conserved Plasmodium protein, unknown function	1.78
PF3D7_1304100	MAL13P1.22	DNA ligase I	1.58
PF3D7_1145600	PF11_0467	conserved Plasmodium protein, unknown function	1.627
PF3D7_0727900	PF07_0116	conserved Plasmodium protein, unknown function	1.595
PF3D7_1358100	PF13_0310	small subunit rRNA processing factor, putative	1.98
PF3D7_1119800	PF11_0205	alternative splicing factor ASF-1, putative	1.713
PF3D7_1243600	PFL2095w	translation initiation factor SUI1, putative	1.537
PF3D7_1445000	PF14_0427	conserved Plasmodium protein, unknown function	1.569
PF3D7_0409100	PFD0450c	pre-mRNA splicing factor, putative	1.579
PF3D7_0609400	PFF0465c	mitochondrial cardiolipin synthase, PfCLS	2.895
PF3D7_1340500	PF13_0221	conserved Plasmodium protein, unknown function	1.75
PF3D7_1349500	MAL13P1.249	conserved Plasmodium protein, unknown function	2.095
PF3D7_1311500	PF13_0063	26S proteasome regulatory subunit 7, putative	1.615
PF3D7_0319500	PFC0865w	RNA binding protein, putative	1.585
PF3D7_1222100	PFL1065c	conserved Plasmodium protein, unknown function	1.596
PF3D7_0629700	PFF1440w	SET domain protein, putative	2.086
PF3D7_0416400	PFD0795w	histone acetyltransferase, putative	1.723
PF3D7_0617100	PFF0830w	alpha adaptin-like protein, putative	1.547
PF3D7_0303800	PFC0175w	IBR domain protein, putative	1.823
PF3D7_1210500	PFL0525w	conserved Plasmodium protein, unknown function	1.684
PF3D7_0918900	PFI0925w	gamma-glutamylcysteine synthetase	1.524
PF3D7_0902200	PFI0105c	serine/threonine protein kinase, FIKK family	1.605
PF3D7_0719900	PF07_0082	conserved Plasmodium membrane protein, unknown function	1.713
PF3D7_0705000	PF07_0020	methyltransferase, putative	1.951
PF3D7_0305100	PFC0230c	conserved Plasmodium protein, unknown function	1.546
PF3D7_0418100	PFD0875c	conserved Plasmodium protein, unknown function	1.628
PF3D7_1143700	PF11_0451	conserved Plasmodium protein, unknown function	1.914

## Sheet: E
Table S10E. Genes more highly expressed in 7G8 in comparison to 7G8pfcrt_CTL at the schizont stage
Gene ID	Previous Gene ID	Description	Fold Change
PF3D7_1455800	PF14_0532	LCCL domain-containing protein	1.634
PF3D7_1466200	PF14_0631	conserved Plasmodium protein, unknown function	1.57
PF3D7_1472900	PF14_0697	dihydroorotase, putative	2.777
PF3D7_1026200	PF10_0259	conserved Plasmodium protein, unknown function	1.742
PF3D7_1411500	PF14_0113	conserved Plasmodium protein, unknown function	1.593
PF3D7_0603000	PFF0145w	conserved Plasmodium protein, unknown function	1.557
PF3D7_0921300	PFI1045w	conserved Plasmodium protein, unknown function	1.604
PF3D7_1356200	PF13_0300	mitochondrial inner membrane translocase, putative	1.534
PF3D7_1368800	MAL13P1.346	DNA repair endonuclease, putative	1.526
PF3D7_1148000	PF11_0488	serine/threonine protein kinase, putative	1.62
PF3D7_1340300	PF13_0219	conserved Plasmodium protein, unknown function	1.682
PF3D7_1312800	PF13_0072	conserved Plasmodium protein, unknown function	1.829
PF3D7_1230200	PFL1455w	conserved Plasmodium protein, unknown function	1.528
PF3D7_1222500	PFL1080c	ATP-binding protein, putative	1.569
PF3D7_1211600	PFL0575w	lysine-specific histone demethylase 1, putative	1.579
PF3D7_0510200	PFE0505w	cyclophilin, putative	1.553
PF3D7_1235300	PFL1705w	RNA binding protein, putative	1.847
PF3D7_0730900	MAL7P1.171	Plasmodium exported protein, unknown function	2.493
PF3D7_0619300	PFF0935c	conserved Plasmodium protein, unknown function	1.626
PF3D7_1002300	PF10_0027	conserved Plasmodium protein, unknown function	1.678
PF3D7_0705500	PF07_0024	inositol phosphatase, putative	1.681
PF3D7_1237100	PFL1795c	conserved Plasmodium protein, unknown function	2.121
PF3D7_0602000	PFF0095c	conserved Plasmodium protein, unknown function	1.686
PF3D7_0318400	PFC0815c	conserved Plasmodium protein, unknown function	1.633
PF3D7_1365300	PF13_0343	conserved Plasmodium protein, unknown function	1.888
PF3D7_0519500	PFE0980c	carbon catabolite repressor protein 4, putative	1.698
PF3D7_1467400	PF14_0642	organelle ribosomal protein L22/L17 precursor, putative	1.603
PF3D7_0414700	PFD0710w	GTP binding protein, putative	1.669
PF3D7_1017800	PF10_0173	conserved Plasmodium protein, unknown function	1.721
PF3D7_1004300	PF10_0046	zinc finger, C3HC4 type, putative	1.524
PF3D7_1409800	PF14_0096	RNA binding protein Bruno, putative	1.711
PF3D7_1471200	PF14_0679	inorganic anion exchanger, inorganic anion antiporter	1.697
PF3D7_1413700	PF14_0135	conserved Plasmodium protein, unknown function	2.368
PF3D7_1130600	PF11_0316	conserved Plasmodium protein, unknown function	1.622
PF3D7_0214000	PFB0635w	T-complex protein 1, putative	1.548
PF3D7_1006700	PF10_0067	conserved Plasmodium protein, unknown function	1.802
PF3D7_0823300	PF08_0034	histone acetyltransferase GCN5	1.686
PF3D7_0911600	PFI0565w	conserved Plasmodium protein, unknown function	1.665
PF3D7_1215700	PFL0755c	conserved Plasmodium protein, unknown function	1.568
PF3D7_1234100	PFL1645w	conserved Plasmodium protein, unknown function	1.579
PF3D7_0109200	PFA0450c	mRNA cleavage factor-like protein, putative	1.937
PF3D7_0315800	PFC0690c	conserved Plasmodium protein, unknown function	1.643
PF3D7_1111700	PF11_0123	conserved Plasmodium protein, unknown function	2.336
PF3D7_1363200	PF13_0334	polynucleotide kinase, putative	2.04
PF3D7_1209000	PFL0450c	conserved Plasmodium protein, unknown function	1.828
PF3D7_0107100	PFA0350c	conserved Plasmodium protein, unknown function	2.209
PF3D7_1125700	PF11_0267	kelch protein, putative	2.514
PF3D7_0217600	PFB0820c	conserved Plasmodium protein, unknown function	2.168
PF3D7_1475400	PF14_0722	cysteine repeat modular protein 4	2.239
PF3D7_0303700	PFC0170c	dihydrolipoamide acyltransferase, putative	2.211
PF3D7_1016000	PF10_0156	conserved Plasmodium protein, unknown function	1.894
PF3D7_0831300	MAL8P1.205	Plasmodium exported protein, unknown function	1.825
PF3D7_1420600	PF14_0200	pantothenate kinase, putative	1.742
PF3D7_1123600	PF11_0247	RAP protein, putative	2.023
PF3D7_1310400	PF13_0056	conserved Plasmodium protein, unknown function	2.146
PF3D7_0113800	PFA0665w	DBL containing protein, unknown function	2.017
PF3D7_0302800	PFC0130c	conserved Plasmodium protein, unknown function	3.635
PF3D7_1122100	PF11_0229	conserved Plasmodium protein, unknown function	1.547
PF3D7_1029300	PF10_0286	conserved Plasmodium protein, unknown function	2.479
PF3D7_1312900	MAL13P1.63	eukaryotic translation initation factor 4 gamma, putative	2.363
PF3D7_1225600	PFL1235c	conserved Plasmodium protein, unknown function	2.069
PF3D7_1326100	MAL13P1.142	conserved Plasmodium protein, unknown function	1.838
PF3D7_0530600	PFE1530c	XAP-5 DNA binding protein, putative	3.317
PF3D7_0621700	PFF1045w	conserved Plasmodium protein, unknown function	3.244
PF3D7_1417600	PF14_0175	conserved Plasmodium protein, unknown function	1.887
PF3D7_0410000	PFD0495c	conserved Plasmodium protein, unknown function	3.838
PF3D7_0723900	MAL7P1.126	conserved Plasmodium protein, unknown function	1.893
PF3D7_1242900	PFL2065c	mitochondrial import inner membrane translocase subunit, putative	2.53
PF3D7_0423300	PFD1100c	conserved Plasmodium protein, unknown function	3.019
PF3D7_1309700	PF13_0053	conserved Plasmodium protein, unknown function	6.314

## Sheet: F
Table S10F. Genes more highly expressed in 7G8pfcrt_CTL in comparison to 7G8 at the schizont stage
Gene ID	Previous Gene ID	Description	Fold Change
PF3D7_1120100	PF11_0208	phosphoglycerate mutase, putative	1.541
PF3D7_0918000	PFI0880c	glideosome-associated protein 50,secreted acid phosphatase	1.918
PF3D7_1226700	PFL1290w	conserved protein, unknown function	1.507
PF3D7_1316700	PF13_0093	conserved Plasmodium protein, unknown function	1.772
PF3D7_1239700	PFL1925w	cell division protein FtsH, putative	1.609
PF3D7_1426200	PF14_0242	arginine methyltransferase 1	1.998
PF3D7_1341300	MAL13P1.209	60S ribosomal protein L18-2, putative	1.524
PF3D7_1216400	PFL0790w	conserved Plasmodium membrane protein, unknown function	1.61
PF3D7_1030500	PF10_0298	26S proteasome regulatory subunit, putative	1.788
PF3D7_0618300	PFF0885w	60S ribosomal protein L27a, putative	1.83
PF3D7_0815300	PF08_0068	FAD-dependent monooxygenase, putative	1.539
PF3D7_1015900	PF10_0155	enolase	1.681
PF3D7_0812400	PF08_0087	karyopherin alpha	1.858
PF3D7_0110700	PFA0520c	chromatin assembly factor 1 protein WD40 domain, putative	1.568
PF3D7_0707900	MAL7P1.24	large ribosomal subunit processing protein, putative	1.535
PF3D7_0216200	PFB0735c	conserved Plasmodium protein, unknown function	1.628
PF3D7_1020200	PF10_0195	kinesin, putative	1.978
PF3D7_0108000	PFA0400c	beta3 proteasome subunit, putative	1.679
PF3D7_0919100	PFI0935w	DnaJ protein, putative	1.636
PF3D7_1025100	PF10_0245	glucosamine-fructose-6-phosphate aminotransferase, putative	1.67
PF3D7_0621200	PFF1025c	SNO glutamine amidotransferase family protein	1.796
PF3D7_1411600	PF14_0114	GTP binding protein, putative	1.915
PF3D7_1138600	PF11_0397	beta-catenin-like protein 1, putative	1.595
PF3D7_1012400	PF10_0121	hypoxanthine phosphoribosyltransferase	2.126
PF3D7_1349300	PF13_0258	serine/threonine protein kinase	2.167
PF3D7_1014400	PF10_0141	MO15-related protein kinase	1.521
PF3D7_1343500	MAL13P1.217	conserved Plasmodium protein, unknown function	1.578
PF3D7_0915000	PFI0735c	type II NADH:quinone oxidoreductase	1.607
PF3D7_1337900	PF13_0212	conserved Plasmodium protein, unknown function	1.582
PF3D7_0903700	PFI0180w	alpha tubulin 1	1.629
PF3D7_1314600	PF13_0083	lipoate protein ligase a type 1	2.432
PF3D7_0414300	PFD0669c	conserved Plasmodium protein, unknown function	1.644
PF3D7_1230000	PFL1445w	conserved Plasmodium protein, unknown function	2.147
PF3D7_1127000	PF11_0281	protein phosphatase, putative	1.572
PF3D7_0511000	PFE0545c	translationally controlled tumor protein homolog, putative	1.678
PF3D7_1324900	PF13_0141	L-lactate dehydrogenase	1.757
PF3D7_0727400	PF07_0112	proteasome subunit alpha type 5, putative	1.799
PF3D7_1360700	MAL13P1.302	SUMO ligase, putative	1.661
PF3D7_0302900	PFC0135c	exportin 1, putative	1.765
PF3D7_0626800	PFF1300w	pyruvate kinase	1.718
PF3D7_0619900	PFF0970w	splicing factor 3a subunit, putative	1.575
PF3D7_0527100	PFE1350c	ubiquitin conjugating enzyme 13, putative	1.835
PF3D7_1352400	MAL13P1.266	conserved Plasmodium protein, unknown function	1.778
PF3D7_1013000	PF10_0127	conserved Plasmodium protein, unknown function	1.736
PF3D7_0318000	PFC0795w	conserved Plasmodium protein, unknown function	2.137
PF3D7_0806600	MAL8P1.132	kinesin-like protein, putative	2.143
PF3D7_1229400	PFL1420w	macrophage migration inhibitory factor	1.702
PF3D7_0827900	MAL8P1.17	protein disulfide isomerase	1.826
PF3D7_0910100	PFI0490c	Ran-binding protein, putative	1.604
PF3D7_1029700	PF10_0290	conserved Plasmodium protein, unknown function	1.678
PF3D7_0103900	PFA0195w	parasite-infected erythrocyte surface protein	1.561
PF3D7_1445800	PF14_0435	conserved Plasmodium membrane protein, unknown function	2.16
PF3D7_1369400	MAL13P1.351	conserved Plasmodium protein, unknown function	2.383
PF3D7_1215400	PFL0745c	conserved Plasmodium protein, unknown function	1.838
PF3D7_0513300	PFE0660c	purine nucleoside phosphorylase	2.067
PF3D7_1236900	PFL1785c	conserved Plasmodium protein, unknown function	1.831
PF3D7_0112000	PFA0580c	TatD-like deoxyribonuclease, putative	1.815
PF3D7_1423500	PF14_0226	conserved Plasmodium protein, unknown function	2.176
PF3D7_1315200	MAL13P1.78	conserved Plasmodium protein, unknown function	1.841
PF3D7_1315300	PF13_0086	conserved Plasmodium protein, unknown function	1.674
PF3D7_1324700	MAL13P1.135	SNARE protein, putative	2.097
PF3D7_1457400	PF14_0547	conserved Plasmodium protein, unknown function	3.046
PF3D7_0900900	PFI0045c	stevor	2.117
PF3D7_1331100	MAL13P1.166	DEAD box helicase, putative	1.787
PF3D7_0811500	PF08_0092	histone-arginine methyltransferase, putative	2.961
PF3D7_0917600	PFI0860c	ATP-dependent RNA helicase, putative	3.426
PF3D7_0110100	PFA0495c	selenocysteine-specific elongation factor selB homologue, putative	2.326
PF3D7_1316200	PF13_0090	ADP-ribosylation factor, putative	1.656

## Sheet: G
Table S10G. Genes more highly expressed in 7G8 in comparison to 7G8pfcrt_CTL at the ring and trophozoite stages
Gene ID	Previous Gene ID	Description	R Fold Change	T Fold Change
PF3D7_0809900	MAL8P1.111	JmjC domain containing protein	4.106	2.209
PF3D7_0721400	MAL7P1.114	P36-like protein homologue, putative	2.777	1.553
PF3D7_0629500	PFF1430c	amino acid transporter, putative	2.129	1.734
PF3D7_1207200	PFL0360c	conserved Plasmodium protein, unknown function	2.062	1.774
PF3D7_0313600	PFC0570c	conserved Plasmodium protein, unknown function	2.051	1.626
PF3D7_0925700	PFI1260c	histone deacetylase	2.049	1.945
PF3D7_1456700	PF14_0540	conserved Plasmodium protein, unknown function	2.021	1.749
PF3D7_0217900	PFB0835c	conserved Plasmodium protein, unknown function	1.936	1.716
PF3D7_1141400	PF11_0425	conserved Plasmodium protein, unknown function	1.923	1.601
PF3D7_0624500	PFF1180w	anaphase promoting complex subunit, putative	1.904	1.898
PF3D7_0312100	PFC0510w	RING zinc finger protein, putative	1.812	1.623
PF3D7_1033300	PF10_0324	conserved Plasmodium protein, unknown function	1.806	1.534
PF3D7_1445500	PF14_0432	conserved Plasmodium protein, unknown function	1.685	1.863
PF3D7_0525600	PFE1275c	RNA methyltransferase, putative	1.649	1.645
PF3D7_1105700	PF11_0068	conserved protein, unknown function	1.646	2.107
PF3D7_0609100	PFF0450c	Zn2 or Fe2 permease	1.614	2.3
PF3D7_0824800	PF08_0028	conserved Plasmodium membrane protein, unknown function	1.571	1.778
PF3D7_1325600	MAL13P1.139	conserved Plasmodium protein, unknown function	1.545	2.893
PF3D7_1315000	MAL13P1.77	conserved Plasmodium protein, unknown function	1.536	1.508
PF3D7_0916500	PFI0810c	apicoplast Ufd1 precursor	1.508	1.556

## Sheet: H
Table S10H. Genes more highly expressed in 7G8pfcrt_CTL in comparison to 7G8 at the ring and trophozoite stages
Gene ID	Previous Gene ID	Description	R Fold Change	T Fold Change
PF3D7_1427200	PF14_0251	conserved Plasmodium protein, unknown function	17.515	18.248
PF3D7_0313100	PFC0550w	ubiquitin-protein ligase, putative	5.514	4.389
PF3D7_0307500	PFC0315c	conserved Plasmodium protein, unknown function	2.542	1.926
PF3D7_0407900	PFD0390c	AAA family ATPase, putative	2.402	2.077
PF3D7_1228800	PFL1395c	conserved Plasmodium protein, unknown function	2.392	2.784
PF3D7_1409300	PF14_0090	DNA-damage inducible protein, putative	2.34	1.764
PF3D7_0420200	PFD0980w	holo-(acyl-carrier protein) synthase, putative	2.295	1.773
PF3D7_0508800	PFE0435c	single-strand binding protein, putative	2.067	1.846
PF3D7_0320000	PFC0886w	conserved Plasmodium protein, unknown function	2.05	1.579
PF3D7_0414600	PFD0705c	conserved protein, unknown function	2.036	1.729
PF3D7_1459000	PF14_0563	DEAD box helicase, putative	2.027	1.575
PF3D7_1112100	PF11_0127	conserved Plasmodium protein, unknown function	1.93	2.023
PF3D7_1331200	PF13_0167	conserved Plasmodium protein, unknown function	1.767	1.589
PF3D7_0826900	MAL8P1.20	conserved Plasmodium protein, unknown function	1.703	1.959
PF3D7_0103500	PFA0175w	conserved Plasmodium protein, unknown function	1.673	1.6
PF3D7_0530700	PFE1535w	conserved Plasmodium protein, unknown function	1.595	1.616
PF3D7_1422100	PF14_0212	mitochondrial ribosomal protein L21 precursor, putative	1.582	1.782

## Sheet: I
Table S10I. Genes more highly expressed in 7G8 in comparison to 7G8pfcrt_CTL at the trophozoite and schizont stages
Gene ID	Previous Gene ID	Description	T Fold Change	S Fold Change
PF3D7_1417300	PF14_0171	conserved Plasmodium protein, unknown function	2.586	1.983
PF3D7_0314400	PFC0595c	serine/threonine protein phosphatase, putative	2.077	2.315
PF3D7_1356700	MAL13P1.277	DnaJ protein, putative	3.94	2.432
PF3D7_1406100	PF14_0058	conserved Plasmodium protein, unknown function	2.224	2.285
PF3D7_1471000	PF14_0677	RNA 3'-terminal phosphate cyclase-like protein, putative	1.755	2.178
PF3D7_1448100	PF14_0457	conserved Plasmodium protein, unknown function	1.577	1.705
PF3D7_1142000	PF11_0432	conserved Plasmodium protein, unknown function	1.59	1.61
PF3D7_0415700	PFD0760c	conserved Plasmodium protein, unknown function	2.034	1.56
PF3D7_1210900	PFL0540w	GPI mannosyltransferase I	1.835	1.82
PF3D7_1350900	PF13_0267	conserved Plasmodium protein, unknown function	1.735	1.964
PF3D7_1108900	PF11_0101	conserved Plasmodium protein, unknown function	2.4	3.388
PF3D7_0520100	PFE1010w	protein phosphatase, putative	1.557	1.773
PF3D7_1473500	PF14_0704	conserved Plasmodium protein, unknown function	1.514	1.848
PF3D7_0211100	PFB0495w	conserved Plasmodium protein, unknown function	2.392	1.618
PF3D7_1147800.2	PF11_0486	merozoite adhesive erythrocytic binding protein	1.641	1.599
PF3D7_0824700	MAL8P1.30	conserved Plasmodium membrane protein, unknown function	3.301	2.644
PF3D7_0102800	PFA0140c	conserved Plasmodium protein, unknown function	1.555	1.788
PF3D7_0301500	PFC0075c	Plasmodium exported protein, unknown function	2.284	3.398
PF3D7_1367400	PF13_0352	conserved Plasmodium protein, unknown function	5.461	8.899
PF3D7_0710300	MAL7P1.31	conserved Plasmodium membrane protein, unknown function	3.764	11.164
PF3D7_0406700	PFD0330w	conserved Plasmodium protein, unknown function	1.527	2.218

## Sheet: J
Table S10J. Genes more highly expressed in 7G8pfcrt_CTL in comparison to 7G8 at the trophozoite and schizont stages
Gene ID	Previous Gene ID	Description	T Fold Change	S Fold Change
PF3D7_1229500	PFL1425w	T-complex protein 1, gamma subunit, putative	2.054	2.343
PF3D7_0502900	PFE0140c	mitochondrial inner membrane TIM10 associated protein, putative	1.671	1.577
PF3D7_0911700	PFI0570w	GTP binding protein, putative	3.529	2.549
PF3D7_0724800	MAL7P1.137	kelch protein, putative	2.103	1.775
PF3D7_0108700	PFA0430c	secreted ookinete protein, putative	2.616	1.674
PF3D7_1417800	PF14_0177	minchromosome maintenance (MCM) complex subunit	1.782	1.857
PF3D7_0423400	PFD1105w	asparagine-rich protein	1.705	1.608
PF3D7_0512900	PFE0640w	conserved Plasmodium protein, unknown function	1.613	1.569
PF3D7_1032400	PF10_0316	N-acetylglucosaminyl-phosphatidylinositol biosynthetic protein, putative	1.719	1.92
PF3D7_1250600	PFL2430c	eukaryotic translation initiation factor 2b, subunit 2, putative	2.316	1.955
PF3D7_1357100	PF13_0305	elongation factor 1-alpha	1.622	1.727
PF3D7_0806200	MAL8P1.135	conserved Plasmodium membrane protein, unknown function	2.063	2.473
PF3D7_1031500	PF10_0309	DEAD/DEAH box helicase, putative	2.111	1.849
PF3D7_0706000	MAL7P1.202	conserved Plasmodium protein, unknown function	1.855	1.863
PF3D7_1349200	PF13_0257	glutamate--tRNA ligase, putative	1.684	1.92
PF3D7_0813300	MAL8P1.95	conserved Plasmodium protein, unknown function	2.067	2.291
PF3D7_0907800	PFI0375w	apicoplast ribosomal protein L35 precursor, putative	1.657	1.974
PF3D7_1209600	PFL0480w	porphobilinogen deaminase	3.021	2.474
PF3D7_0419400	PFD0940w	conserved Plasmodium protein, unknown function	1.792	2.054
PF3D7_0626200	PFF1270c	conserved Plasmodium protein, unknown function	2.865	2.752
PF3D7_0502000	PFE0100w	conserved Plasmodium protein, unknown function	1.617	3.212

[truncated: 2 more sheets: K, L]
