# Supplementary material for: Genome-wide transcriptome profiling reveals functional networks involving the Plasmodium falciparum drug resistance transporters PfCRT and PfMDR1
Source: BMC Genomics. 2015 Dec 21;16:1090. doi: 10.1186/s12864-015-2320-8 (PMC4687325; doi:10.1186/s12864-015-2320-8)
Supplement: Additional file 17: Table S11. — Genes with significant differential expression between 7G8 and 7G8pfcrt_T76K in a stage-specific manner. Genes with significantly higher expression displayed absolute fold changes >1.5 and normalized fold changes values two standard deviations above the median normalized fold change value. Genes with significantly lower expression had absolute fold change values lower than 0.6 and a normalized fold change three standard deviations below the median value. Fold change for each gene at the designated stage is indicated. (XLSX 59 kb) [file 12864_2015_2320_MOESM17_ESM.xlsx]

## Sheet: A
Table S11A. Genes more highly expressed in 7G8 in comparison to 7G8pfcrt_T76K at the ring stage
Gene ID	Previous Gene ID	Description	Fold Change
PF3D7_1037400	PF10_0367	conserved Plasmodium protein, unknown function	4.1
PF3D7_0816700	MAL8P1.77	conserved Plasmodium protein, unknown function	4.098
PF3D7_0721400	MAL7P1.114	P36-like protein homologue, putative	3.482
PF3D7_1028000	PF10_0274	methyltransferase, putative	3.318
PF3D7_1356000	PF13_0298	conserved Plasmodium protein, unknown function	2.87
PF3D7_1439000	PF14_0369	copper transporter putative	2.65
PF3D7_1437800	PF14_0358	41-2 protein antigen precursor,transport protein particle (TRAPP) component, Bet3	2.587
PF3D7_1209600	PFL0480w	porphobilinogen deaminase	2.586
PF3D7_1436800	PF14_0348	ATP-dependent Clp protease proteolytic subunit, putative	2.548
PF3D7_0823100	MAL8P1.41	RWD domain-containing protein, putative	2.46
PF3D7_0710100	PF07_0041	conserved Plasmodium protein, unknown function	2.43
PF3D7_1438700	PF14_0366	small subunit DNA primase	2.246
PF3D7_0828200	PF08_0011	leucine-tRNA ligase	2.079
PF3D7_1002900	PF10_0033	conserved Plasmodium protein, unknown function	2.07
PF3D7_1115800	PF11_0166	conserved Plasmodium protein, unknown function	2.014
PF3D7_1472200	PF14_0690	histone deacetylase, putative	2.012
PF3D7_1003300	PF10_0036	N-acetyltransferase, putative	1.953
PF3D7_1355800	PF13_0296	splicing factor 3b subunit, putative	1.929
PF3D7_1146200	PF11_0473	conserved Plasmodium protein, unknown function	1.917
PF3D7_1221800	PFL1050w	conserved Plasmodium protein, unknown function	1.912
PF3D7_1343200	PF13_0236	tRNA guanosine-2'-O-methyltransferase, putative	1.885
PF3D7_1342300	PF13_0231	tetratricopeptide repeat family protein, putative	1.855
PF3D7_0717300	MAL7P1.86	transcription initiation factor IIE, alpha subunit, putative	1.844
PF3D7_0805600	MAL8P1.202	apicoplast phosphatidic acid phosphatase, putative	1.833
PF3D7_1113500	PF11_0143	GTP binding protein, putative	1.825
PF3D7_1224000	PFL1155w	GTP cyclohydrolase I	1.805
PF3D7_1129500	PF11_0306	A/G-specific adenine glycosylase, putative	1.801
PF3D7_1141200	PF11_0423	conserved Plasmodium protein, unknown function	1.79
PF3D7_1355700	MAL13P1.275	protein phosphatase, putative	1.778
PF3D7_0629500	PFF1430c	amino acid transporter, putative	1.767
PF3D7_0518100	PFE0905w	RAP protein, putative	1.744
PF3D7_1461200	PF14_0584	mitochondrial ribosomal protein S4/S9 precursor, putative	1.742
PF3D7_0418100	PFD0875c	conserved Plasmodium protein, unknown function	1.741
PF3D7_1428100	PF14_0259	conserved Plasmodium protein, unknown function	1.734
PF3D7_0318000	PFC0795w	conserved Plasmodium protein, unknown function	1.724
PF3D7_0918600	PFI0910w	DNA helicase, putative	1.713
PF3D7_0210200	PFB0460c	conserved Plasmodium protein, unknown function	1.695
PF3D7_1419800.2	PF14_0192	glutathione reductase	1.684
PF3D7_1014400	PF10_0141	MO15-related protein kinase	1.674
PF3D7_1015400	PF10_0151	conserved Plasmodium protein, unknown function	1.673
PF3D7_1128400	PF11_0295	farnesyl pyrophosphate synthase, putative	1.668
PF3D7_1366000	PF13_0347	conserved Plasmodium protein, unknown function	1.666
PF3D7_1120600	PF11_0213	conserved Plasmodium protein, unknown function	1.665
PF3D7_0320600	PFC0911c	conserved Plasmodium protein, unknown function	1.661
PF3D7_0909800	PFI0475w	small nuclear ribonucleoprotein (snRNP), putative	1.658
PF3D7_1105600	PF11_0067	translocon component PTEX88	1.651
PF3D7_1324700	MAL13P1.135	SNARE protein, putative	1.645
PF3D7_1021100	PF10_0205	conserved Plasmodium protein, unknown function	1.64
PF3D7_1443900	PF14_0417	heat shock protein 90, putative	1.625
PF3D7_0606900	PFF0340c	glutaredoxin-like protein, putative	1.609
PF3D7_0208800	PFB0395w	conserved Plasmodium protein, unknown function	1.607
PF3D7_0729500	PF07_0123	mRNA (N6-adenosine)-methyltransferase, putative	1.6
PF3D7_1420100	PF14_0195	conserved Plasmodium protein, unknown function	1.595
PF3D7_1360700	PF13_0321	conserved Plasmodium protein, unknown function	1.586
PF3D7_1021600	PF10_0210	deoxyribose-phosphate aldolase, putative	1.585
PF3D7_0914000	PFI0685w	pseudouridylate synthase, putative	1.577
PF3D7_0414300	PFD0669c	conserved Plasmodium protein, unknown function	1.573
PF3D7_0109500	PFA0465c	N-acetyltransferase, putative	1.573
PF3D7_1437900	PF14_0359	HSP40, subfamily A, putative	1.572
PF3D7_1229500	PFL1425w	T-complex protein 1, gamma subunit, putative	1.569
PF3D7_0219200	PFB0885w	40S ribosomal protein S30, putative	1.561
PF3D7_1237700	PFL1825w	conserved Plasmodium membrane protein, unknown function	1.56
PF3D7_0303300	PFC0155c	DNA-directed RNA polymerase subunit I, putative	1.555
PF3D7_1302500	MAL13P1.13	conserved Plasmodium protein, unknown function	1.554
PF3D7_1122800	PF11_0239	calcium dependent protein kinase 6	1.553
PF3D7_1333300	MAL13P1.171	transmembrane protein Tmp21 homologue, putative	1.55
PF3D7_1475100	PF14_0719	conserved Plasmodium protein, unknown function	1.546
PF3D7_0721600	PF07_0088	40S ribosomal protein S5, putative	1.544
PF3D7_1442300	PF14_0401	tRNA binding protein, putative	1.536
PF3D7_1367000	MAL13P1.337	Skp1 family protein, putative	1.535
PF3D7_0918300	PFI0895c	eukaryotic translation initiation factor 3 subunit 5, putative	1.533
PF3D7_0314300	PFC0590c	DER1-like protein, putative	1.532
PF3D7_0715600	PF07_0062	GTP-binding translation elongation factor tu family protein, putative	1.531
PF3D7_0214400	PFB0655c	conserved Plasmodium protein, unknown function	1.53
PF3D7_1233300	PFL1605w	pentatricopeptide repeat protein, putative	1.526
PF3D7_0520300	PFE1020w	U6 snRNA-associated sm-like protein lsm2, putative	1.521
PF3D7_0504100	PFE0200c	AN1-like zinc finger family protein	1.517
PF3D7_1450500	PF14_0480	conserved Plasmodium protein, unknown function	1.517
PF3D7_1212000	PFL0595c	glutathione peroxidase	1.516
PF3D7_0909900	PFI0480w	helicase with Zn-finger motif, putative	1.512
PF3D7_1105700	PF11_0068	conserved protein, unknown function	1.511
PF3D7_1128500	PF11_0296	conserved protein, unknown function	1.509
PF3D7_0209200	PFB0415c	3'exoribonuclease, putative	1.502

## Sheet: B
Table S11B. Genes more highly expressed in 7G8pfcrt_T76K in comparison to 7G8 at the ring stage
Gene ID	Previous Gene ID	Description	Fold Change
PF3D7_0822200	MAL8P1.49	conserved Plasmodium membrane protein, unknown function	6.425
PF3D7_0302100	PFC0105w	serine/threonine protein kinase, putative	6.135
PF3D7_0420200	PFD0980w	holo-(acyl-carrier protein) synthase, putative	5.291
PF3D7_0401700	PFD0075w	conserved Plasmodium falciparum protein family	3.81
PF3D7_0410000	PFD0495c	conserved Plasmodium protein, unknown function	3.191
PF3D7_1467200	PF14_0640	conserved Plasmodium protein, unknown function	3.072
PF3D7_1131800	PF11_0327	oxysterol-binding protein-related protein 2	3.007
PF3D7_1349300	PF13_0258	serine/threonine protein kinase	2.937
PF3D7_0211100	PFB0495w	conserved Plasmodium protein, unknown function	2.891
PF3D7_1302800	PF13_0014	40S ribosomal protein S7, putative	2.74
PF3D7_0621700	PFF1045w	conserved Plasmodium protein, unknown function	2.532
PF3D7_0613600	PFF0660w	conserved Plasmodium protein, unknown function	2.44
PF3D7_1415600	PF14_0154	conserved Plasmodium protein, unknown function	2.328
PF3D7_1312600	PF13_0070	branched-chain alpha keto-acid dehydrogenase, putative	2.218
PF3D7_0530400	PFE1520c	conserved Plasmodium protein, unknown function	2.186
PF3D7_0104800	PFA0245w	transporter, putative	2.15
PF3D7_0303700	PFC0170c	dihydrolipoamide acyltransferase, putative	2.131
PF3D7_0406000	PFD0300w	conserved Plasmodium protein, unknown function	2.035
PF3D7_0217600	PFB0820c	conserved Plasmodium protein, unknown function	2.019
PF3D7_0803300	MAL8P1.145	mitogen-activated protein kinase organizer 1, putative	2
PF3D7_1416200	PF14_0160	conserved protein, unknown function	1.988
PF3D7_1421100	PF14_0204	conserved Plasmodium protein, unknown function	1.986
PF3D7_0302800	PFC0130c	conserved Plasmodium protein, unknown function	1.983
PF3D7_1459000	PF14_0563	DEAD box helicase, putative	1.983
PF3D7_1307900	MAL13P1.37	conserved Plasmodium protein, unknown function	1.975
PF3D7_1425400	PF14_0234	DNA-directed DNA polymerase, putative	1.93
PF3D7_1349200	PF13_0257	glutamate--tRNA ligase, putative	1.909
PF3D7_0414700	PFD0710w	GTP binding protein, putative	1.882
PF3D7_0821000	MAL8P1.53	conserved Plasmodium protein, unknown function	1.859
PF3D7_0934000	PFI1645c	histidyl-tRNA synthetase, putative	1.855
PF3D7_1402300	PF14_0025	proteosome subunit, putative	1.835
PF3D7_0724800	MAL7P1.137	kelch protein, putative	1.82
PF3D7_0411900	PFD0590c	DNA polymerase alpha	1.82
PF3D7_0313800	PFC0575w	conserved Plasmodium protein, unknown function	1.794
PF3D7_1409300	PF14_0090	DNA-damage inducible protein, putative	1.787
PF3D7_1221700	PFL1045w	conserved protein, unknown function	1.771
PF3D7_1030100	PF10_0294	RNA helicase, putative	1.769
PF3D7_0411300	PFD0560w	conserved Plasmodium protein, unknown function	1.75
PF3D7_1440500	PF14_0384	allantoicase, putative	1.74
PF3D7_1209000	PFL0450c	conserved Plasmodium protein, unknown function	1.739
PF3D7_1231600	PFL1525c	pre-mRNA splicing factor RNA helicase, putative	1.706
PF3D7_0829300	MAL8P1.9	u6 snRNA-associated Sm-like protein, putative	1.702
PF3D7_0628100	PFF1365c	HECT-domain (ubiquitin-transferase), putative	1.699
PF3D7_1459200	PF14_0565	conserved Plasmodium protein, unknown function	1.683
PF3D7_1250900	PFL2445c	conserved Plasmodium protein, unknown function	1.641
PF3D7_0913900	PFI0680c	arginyl-tRNA synthetase, putative	1.631
PF3D7_0615300	PFF0740c	conserved Plasmodium membrane protein, unknown function	1.626
PF3D7_1211900	PFL0590c	non-SERCA-type Ca2 -transporting P-ATPase	1.606
PF3D7_1422100	PF14_0212	mitochondrial ribosomal protein L21 precursor, putative	1.598
PF3D7_1107100	PF11_0083	nucleic acid binding protein, putative	1.592
PF3D7_0915200	PFI0745w	conserved Plasmodium protein, unknown function	1.579
PF3D7_1107700	PF11_0090	pescadillo-like protein	1.532
PF3D7_0212800	PFB0580w	multidrug efflux pump, putative	1.515

## Sheet: C
Table S11C. Genes more highly expressed in 7G8 in comparison to 7G8pfcrt_T76K at the trophozoite stage
Gene ID	Previous Gene ID	Description	Fold Change
PF3D7_0921300	PFI1045w	conserved Plasmodium protein, unknown function	1.515
PF3D7_1148000	PF11_0488	serine/threonine protein kinase, putative	1.651
PF3D7_0414100	PFD0690c	conserved Plasmodium membrane protein, unknown function	1.507
PF3D7_0706700	MAL7P1.206	DNA mismatch repair protein, putative	1.612
PF3D7_1207200	PFL0360c	conserved Plasmodium protein, unknown function	1.839
PF3D7_0813700	PF08_0078	ABC transporter, putative	1.559
PF3D7_0406900	PFD0340c	conserved Plasmodium protein, unknown function	1.623
PF3D7_1318100	MAL13P1.95	ferredoxin, putative	1.542
PF3D7_0113200	PFA0630c	Plasmodium exported protein, unknown function	1.669
PF3D7_0911600	PFI0565w	conserved Plasmodium protein, unknown function	1.553
PF3D7_1450600	PF14_0481	conserved Plasmodium protein, unknown function	1.654
PF3D7_1306500	MAL13P1.32	MORN repeat protein, putative	1.636
PF3D7_1201700	PFL0085c	conserved Plasmodium membrane protein, unknown function	1.585
PF3D7_1209700	PFL0485w	conserved Plasmodium protein, unknown function	1.672
PF3D7_1325400	MAL13P1.137	conserved Plasmodium protein, unknown function	1.587
PF3D7_0824800	PF08_0028	conserved Plasmodium membrane protein, unknown function	1.518
PF3D7_1214700	PFL0710w	conserved Plasmodium protein, unknown function	1.513
PF3D7_0722100	MAL7P1.118	PelOta protein homologue, putative	1.789
PF3D7_0317900	PFC0790w	conserved Plasmodium protein, unknown function	1.83
PF3D7_0603300	PFF0160c	dihydroorotate dehydrogenase, mitochondrial precursor	2.019

## Sheet: D
Table S11D. Genes more highly expressed in 7G8pfcrt_T76K in comparison to 7G8 at the trophozoite stage
Gene ID	Previous Gene ID	Description	Fold Change
PF3D7_1445000	PF14_0427	conserved Plasmodium protein, unknown function	1.567
PF3D7_0719400	MAL7P1.102	conserved Plasmodium protein, unknown function	1.616
PF3D7_1445300	PF14_0430	mitochondrial ribosomal protein S29 precursor, putative	1.978
PF3D7_1121600	PF11_0224	circumsporozoite-related antigen	2.368
PF3D7_1140300	PF11_0414	P-loop containing nucleoside triphosphate hydrolase, putative	1.604
PF3D7_0508600	PFE0425w	conserved Plasmodium protein, unknown function	1.546
PF3D7_1217800	PFL0860c	zinc finger protein, putative	1.831
PF3D7_0609400	PFF0465c	mitochondrial cardiolipin synthase, PfCLS	3.198
PF3D7_0902200	PFI0105c	serine/threonine protein kinase, FIKK family	1.815
PF3D7_1361700	PF13_0327	cytochrome c oxidase subunit 2, putative	1.671
PF3D7_1314400	PF13_0081	conserved Plasmodium protein, unknown function	2.73
PF3D7_0719900	PF07_0082	conserved Plasmodium membrane protein, unknown function	1.797
PF3D7_0914000	PFI0685w	pseudouridylate synthase, putative	1.525

## Sheet: E
Table S11E. Genes more highly expressed in 7G8 in comparison to 7G8pfcrt_T76K at the schizont stage
Gene ID	Previous Gene ID	Description	Fold Change
PF3D7_1365300	PF13_0343	conserved Plasmodium protein, unknown function	1.815
PF3D7_0404500	PFD0215c	6-cysteine protein	1.656
PF3D7_1038900	PF10_0379	phospholipase, putative	1.569
PF3D7_1026100	PF10_0258	conserved Plasmodium protein, unknown function	1.955
PF3D7_0512800	PFE0635c	conserved Plasmodium protein, unknown function	1.568
PF3D7_0421700	PFD1030c	conserved Plasmodium protein, unknown function	1.553
PF3D7_0520100	PFE1010w	protein phosphatase, putative	1.788
PF3D7_0316500	PFC0720w	conserved Plasmodium protein, unknown function	1.526
PF3D7_1301200	PF13_0010	glycophorin binding protein	3.594
PF3D7_1467400	PF14_0642	organelle ribosomal protein L22/L17 precursor, putative	1.565
PF3D7_1368800	MAL13P1.346	DNA repair endonuclease, putative	1.542
PF3D7_0730000	MAL7P1.163	conserved Plasmodium protein, unknown function	1.684
PF3D7_1017800	PF10_0173	conserved Plasmodium protein, unknown function	1.802
PF3D7_0526100	PFE1300w	conserved Plasmodium membrane protein, unknown function	1.538
PF3D7_1312800	PF13_0072	conserved Plasmodium protein, unknown function	1.538
PF3D7_0509600	PFE0475w	asparagine-tRNA ligase, putative	1.696
PF3D7_1419400	PF14_0188	conserved Plasmodium membrane protein, unknown function	1.624
PF3D7_0509800	PFE0485w	phosphatidylinositol 4-kinase	1.523
PF3D7_0510200	PFE0505w	cyclophilin, putative	1.579
PF3D7_1012100	PF10_0118	conserved Plasmodium protein, unknown function	1.649
PF3D7_1411500	PF14_0113	conserved Plasmodium protein, unknown function	1.713
PF3D7_1010200	PF10_0099	DNA2/NAM7 helicase. putative	1.646
PF3D7_1420600	PF14_0200	pantothenate kinase, putative	1.63
PF3D7_1230200	PFL1455w	conserved Plasmodium protein, unknown function	1.52
PF3D7_0604800	PFF0235c	RAP protein, putative	1.906
PF3D7_1212500	PFL0620c	glycerol-3-phosphate acyltransferase	1.589
PF3D7_1324300	MAL13P1.133	conserved Plasmodium membrane protein, unknown function	1.73
PF3D7_0103600	PFA0180w	ATP-dependent RNA helicase, putative	1.569
PF3D7_1459100	PF14_0564	conserved Plasmodium protein, unknown function	1.982
PF3D7_1117900	PF11_0185	conserved Plasmodium protein, unknown function	1.721
PF3D7_1409800	PF14_0096	RNA binding protein Bruno, putative	2.037
PF3D7_1466200	PF14_0631	conserved Plasmodium protein, unknown function	2.386
PF3D7_1123600	PF11_0247	RAP protein, putative	2.175
PF3D7_1330300	MAL13P1.162	DnaJ protein, putative	1.715
PF3D7_1125400	PF11_0265	mitochondrial inner membrane translocase subunit tim44, putative	1.633
PF3D7_1125700	PF11_0267	kelch protein, putative	2.04
PF3D7_1338900	MAL13P1.196	serine/threonine protein kinase, putative	1.59
PF3D7_0915200	PFI0745w	conserved Plasmodium protein, unknown function	1.817
PF3D7_0305100	PFC0230c	conserved Plasmodium protein, unknown function	1.583
PF3D7_0919600	PFI0960w	dolichyl-diphosphooligosaccharide-protein glycosyltransferase, putative	1.502
PF3D7_1130600	PF11_0316	conserved Plasmodium protein, unknown function	1.68
PF3D7_1350500	PF13_0265	conserved Plasmodium protein, unknown function	1.849
PF3D7_1114100.1	PF11_0149	rhomboid protease ROM1	1.853
PF3D7_1209000	PFL0450c	conserved Plasmodium protein, unknown function	2.061
PF3D7_0920900	PFI1025w	RNA binding protein, putative	1.521
PF3D7_1313900	MAL13P1.71	conserved Plasmodium protein, unknown function	2.012
PF3D7_1016000	PF10_0156	conserved Plasmodium protein, unknown function	1.673
PF3D7_1310400	PF13_0056	conserved Plasmodium protein, unknown function	1.794
PF3D7_0934000	PFI1645c	histidyl-tRNA synthetase, putative	2.795
PF3D7_1318400	MAL13P1.96	chromosome segregation protein, putative	1.957
PF3D7_0414700	PFD0710w	GTP binding protein, putative	1.53
PF3D7_1029300	PF10_0286	conserved Plasmodium protein, unknown function	2.066
PF3D7_0302800	PFC0130c	conserved Plasmodium protein, unknown function	4.104
PF3D7_1416200	PF14_0160	conserved protein, unknown function	1.94
PF3D7_1006700	PF10_0067	conserved Plasmodium protein, unknown function	2.805
PF3D7_0217600	PFB0820c	conserved Plasmodium protein, unknown function	2.162
PF3D7_0315800	PFC0690c	conserved Plasmodium protein, unknown function	1.77
PF3D7_1414600	PF14_0144	RNA guanylyltransferase	1.671
PF3D7_0303700	PFC0170c	dihydrolipoamide acyltransferase, putative	2.19
PF3D7_0104800	PFA0245w	transporter, putative	1.65
PF3D7_1356400	PF13_0302	phosphatase 2A regulatory subunit-related protein, putative	1.863
PF3D7_1225600	PFL1235c	conserved Plasmodium protein, unknown function	1.68
PF3D7_0613600	PFF0660w	conserved Plasmodium protein, unknown function	1.793
PF3D7_1237400	PFL1810w	conserved Plasmodium protein, unknown function	2.621
PF3D7_0604300	PFF0210w	conserved Plasmodium protein, unknown function	3.035
PF3D7_0211100	PFB0495w	conserved Plasmodium protein, unknown function	4.057
PF3D7_1467200	PF14_0640	conserved Plasmodium protein, unknown function	2.451
PF3D7_0410000	PFD0495c	conserved Plasmodium protein, unknown function	3.255
PF3D7_1309700	PF13_0053	conserved Plasmodium protein, unknown function	3.682
PF3D7_0420200	PFD0980w	holo-(acyl-carrier protein) synthase, putative	5.697
PF3D7_0302100	PFC0105w	serine/threonine protein kinase, putative	4.334
PF3D7_1242900	PFL2065c	mitochondrial import inner membrane translocase subunit, putative	3.404

## Sheet: F
Table S11F. Genes more highly expressed in 7G8pfcrt_T76K in comparison to 7G8 at the schizont stage
Gene ID	Previous Gene ID	Description	Fold Change
PF3D7_0523800	PFE1185w	transporter, putative	2.013
PF3D7_1251300	PFL2465c	thymidylate kinase	1.67
PF3D7_1238600	PFL1870c	sphingomyelin phosphodiesterase, putative	2.292
PF3D7_0205900	PFB0260w	proteasome 26S regulatory subunit, putative	1.954
PF3D7_0520700	PFE1040c	conserved Plasmodium protein, unknown function	1.633
PF3D7_1458100	PF14_0554	conserved Plasmodium protein, unknown function	1.733
PF3D7_1307100	PF13_0035	U3 small nucleolar RNA-associated protein 6, putative	1.844
PF3D7_1030500	PF10_0298	26S proteasome regulatory subunit, putative	1.536
PF3D7_0933100	PFI1605w	conserved Plasmodium protein, unknown function	1.574
PF3D7_0527100	PFE1350c	ubiquitin conjugating enzyme 13, putative	1.596
PF3D7_1234600	PFL1670c	conserved Plasmodium protein, unknown function	1.61
PF3D7_0204600	PFB0205c	conserved Plasmodium protein, unknown function	1.586
PF3D7_0911700	PFI0570w	GTP binding protein, putative	1.837
PF3D7_0214400	PFB0655c	conserved Plasmodium protein, unknown function	1.518
PF3D7_1229500	PFL1425w	T-complex protein 1, gamma subunit, putative	1.623
PF3D7_1422800	PF14_0218	actin-related protein homolog, arp4 homolog	1.614
PF3D7_1447700	PF14_0453	conserved Plasmodium protein, unknown function	2.04
PF3D7_1324700	MAL13P1.135	SNARE protein, putative	2.086
PF3D7_0320600	PFC0911c	conserved Plasmodium protein, unknown function	2.027
PF3D7_1236900	PFL1785c	conserved Plasmodium protein, unknown function	1.871
PF3D7_0211200	PFB0500c	Rab GTPase 5a	2.096
PF3D7_1428100	PF14_0259	conserved Plasmodium protein, unknown function	2.04
PF3D7_1241500	PFL1995c	conserved Plasmodium protein, unknown function	1.502
PF3D7_0717300	MAL7P1.86	transcription initiation factor IIE, alpha subunit, putative	1.772
PF3D7_1352100	PF13_0271	ABC transporter, (heavy metal transporter family), putative	1.539
PF3D7_0926300	PFI1285w	protein kinase, putative	3.49
PF3D7_0828200	PF08_0011	leucine-tRNA ligase	1.502
PF3D7_1209600	PFL0480w	porphobilinogen deaminase	2.874
PF3D7_1029700	PF10_0290	conserved Plasmodium protein, unknown function	1.809
PF3D7_0210500	PFB0470w	conserved Plasmodium protein, unknown function	1.74
PF3D7_0917600	PFI0860c	ATP-dependent RNA helicase, putative	2.665

## Sheet: G
Table S11G. Genes more highly expressed in 7G8 in comparison to 7G8pfcrt_T76K at the ring and trophozoite stages
Gene ID	Previous Gene ID	Description	R Fold Change	T Fold Change
PF3D7_1034400	PF10_0334	flavoprotein subunit of succinate dehydrogenase	4.027	2.254
PF3D7_0815300	PF08_0068	FAD-dependent monooxygenase, putative	3.356	1.867
PF3D7_1362300	PF13_0331	conserved protein, unknown function	2.858	1.864
PF3D7_1419200	PF14_0186	conserved Plasmodium protein, unknown function	2.839	1.525
PF3D7_1244000	PFL2115c	glucose inhibited division protein a homologue, putative	2.81	1.595
PF3D7_1029700	PF10_0290	conserved Plasmodium protein, unknown function	2.651	1.503
PF3D7_0908900	PFI0430c	conserved Plasmodium protein, unknown function	2.549	1.701
PF3D7_1024000	PF10_0233	conserved Plasmodium protein, unknown function	2.212	2.662
PF3D7_0624500	PFF1180w	anaphase promoting complex subunit, putative	2.153	2.273
PF3D7_1248600	PFL2330w	conserved Plasmodium protein, unknown function	2.102	1.772
PF3D7_0217900	PFB0835c	conserved Plasmodium protein, unknown function	2.037	2.042
PF3D7_1036800	PF10_0360	acetyl-CoA transporter, putative	1.98	1.603
PF3D7_1445500	PF14_0432	conserved Plasmodium protein, unknown function	1.944	1.59
PF3D7_0912400	PFI0605c	conserved Plasmodium protein, unknown function	1.909	1.741
PF3D7_1463300	PF14_0602	DNA polymerase alpha subunit, putative	1.892	1.593
PF3D7_1325600	MAL13P1.139	conserved Plasmodium protein, unknown function	1.866	1.504
PF3D7_1141400	PF11_0425	conserved Plasmodium protein, unknown function	1.821	1.757
PF3D7_0312100	PFC0510w	RING zinc finger protein, putative	1.802	1.506
PF3D7_1326400	MAL13P1.144	translation initiation factor EIF-2B gamma subunit, putative	1.705	1.567
PF3D7_0820100	MAL8P1.59	conserved Plasmodium protein, unknown function	1.638	1.585
PF3D7_1206600	PFL0330c	DNA-directed RNA polymerase III subunit, putative	1.632	1.566
PF3D7_1448100	PF14_0457	conserved Plasmodium protein, unknown function	1.618	1.528

## Sheet: H
Table S11H. Genes more highly expressed in 7G8pfcrt_T76K in comparison to 7G8 at the ring and trophozoite stages
Gene ID	Previous Gene ID	Description	R Fold Change	T Fold Change
PF3D7_0608900	PFF0440w	conserved Plasmodium protein, unknown function	5.434	2.252
PF3D7_1202100.2	PFL0105w	conserved Plasmodium protein, unknown function	3.914	3.074
PF3D7_1357400	PF13_0307	conserved Plasmodium protein, unknown function	3.761	4.407
PF3D7_1128900	PF11_0300	conserved Plasmodium protein, unknown function	2.866	2.848
PF3D7_0319100	PFC0845c	ubiquitin-protein ligase, putative	2.549	2.453
PF3D7_0321900	PFC0970w	conserved Plasmodium membrane protein, unknown function	2.522	2.192
PF3D7_1308000	MAL13P1.38	conserved Plasmodium membrane protein, unknown function	2.407	1.908
PF3D7_1113400	PF11_0142	ubiquitin domain containing protein	2.242	1.617
PF3D7_0318100	PFC0800w	band 7-related protein	2.226	2.363
PF3D7_1331200	PF13_0167	conserved Plasmodium protein, unknown function	2.11	2.215
PF3D7_1138400	PF11_0395	guanylyl cyclase	1.886	1.716
PF3D7_1323300	PF13_0131	acetyltransferase, GNAT family, putative	1.883	1.571
PF3D7_1415200	PF14_0150	DNA-directed RNA polymerase I/III subunit, putative	1.87	2.528
PF3D7_1326000	MAL13P1.141	conserved Plasmodium protein, unknown function	1.812	1.756
PF3D7_0403400	PFD0160w	conserved Plasmodium protein, unknown function	1.674	1.759

## Sheet: I
Table S11I. Genes more highly expressed in 7G8 in comparison to 7G8pfcrt_T76K at the trophozoite and schizont stages
Gene ID	Previous Gene ID	Description	T Fold Change	S Fold Change
PF3D7_1472900	PF14_0697	dihydroorotase, putative	1.765	2.614
PF3D7_0525500	PFE1270c	WD domain, G-beta repeat-containing protein	2.456	1.902
PF3D7_1361000	PF13_0323	arginine methyltransferase 5, putative	2.084	1.565
PF3D7_0727800	PF07_0115	cation transporting ATPase, putative	2.234	2.349
PF3D7_1142000	PF11_0432	conserved Plasmodium protein, unknown function	1.92	1.994
PF3D7_1365100	MAL13P1.327	mitochondrial ribosomal protein S17 precursor, putative	1.739	1.624
PF3D7_0314400	PFC0595c	serine/threonine protein phosphatase, putative	1.712	2.197
PF3D7_1409700	PF14_0095	conserved Plasmodium protein, unknown function	1.653	1.52
PF3D7_1338800	MAL13P1.195	CPW-WPC family protein	1.743	2.077
PF3D7_0906300	PFI0310w	Maf-like protein, putative	1.635	1.63
PF3D7_0824100	MAL8P1.35	exonuclease, putative	1.626	1.629
PF3D7_1358500	PF13_0313	zinc finger protein, putative	1.603	1.564
PF3D7_1360500	MAL13P1.301	guanylyl cyclase beta	2.839	2.14
PF3D7_0626300	PFF1275c	3-oxoacyl-acyl-carrier protein synthase I/II	1.51	1.525
PF3D7_0819800	MAL8P1.60	conserved Plasmodium protein, unknown function	1.514	1.616
PF3D7_0913100	PFI0640c	conserved Plasmodium protein, unknown function	2.857	3.193
PF3D7_1018600	PF10_0179	conserved Plasmodium protein, unknown function	1.686	1.937
PF3D7_0415700	PFD0760c	conserved Plasmodium protein, unknown function	2.039	1.761
PF3D7_0824700	MAL8P1.30	conserved Plasmodium membrane protein, unknown function	1.913	1.756
PF3D7_0409600	PFD0470c	replication protein A large subunit	1.509	1.542
PF3D7_1108900	PF11_0101	conserved Plasmodium protein, unknown function	2.382	4.035
PF3D7_0730500	MAL7P1.167	conserved Plasmodium protein, unknown function	4.468	4.166
PF3D7_0214000	PFB0635w	T-complex protein 1, putative	1.882	2.34
PF3D7_0616900	PFF0820w	conserved Plasmodium protein, unknown function	1.617	1.833
PF3D7_1237100	PFL1795c	conserved Plasmodium protein, unknown function	2.007	2.645
PF3D7_1475400	PF14_0722	cysteine repeat modular protein 4	2.53	4.079
PF3D7_1367400	PF13_0352	conserved Plasmodium protein, unknown function	9.473	13.602
PF3D7_0109200	PFA0450c	mRNA cleavage factor-like protein, putative	1.66	1.806
PF3D7_0213400	PFB0605w	protein kinase 7	1.602	1.872
PF3D7_1212200	PFL0605c	conserved Plasmodium protein, unknown function	2.707	3.404
PF3D7_1432400	PF14_0305	leucine-rich repeat protein	1.76	2.311
PF3D7_0409400	PFD0462w	heat shock protein 40	1.946	2.697
PF3D7_1221700	PFL1045w	conserved protein, unknown function	1.518	2.206
PF3D7_1139600	PF11_0406	conserved Plasmodium protein, unknown function	1.884	2.545
PF3D7_0822200	MAL8P1.49	conserved Plasmodium membrane protein, unknown function	3.631	12.287

## Sheet: J
Table S11J. Genes more highly expressed in 7G8pfcrt_T76K in comparison to 7G8 at the trophozoite and schizont stages
Gene ID	Previous Gene ID	Description	T Fold Change	S Fold Change
PF3D7_0508500	PFE0420c	guanidine nucleotide exchange factor	2.137	1.732
PF3D7_1117100	PF11_0177	deubiquinating/deneddylating enzyme	1.681	1.511
PF3D7_1348600	PF13_0255	conserved Plasmodium protein, unknown function	7.73	9.096
PF3D7_1309500	PF13_0051	small nucleolar ribonucleoprotein, putative	2.086	1.859
PF3D7_0423400	PFD1105w	asparagine-rich protein	2.223	1.993
PF3D7_0924700	PFI1215w	splicing factor 3A	1.864	1.643
PF3D7_0212300	PFB0550w	peptide chain release factor subunit 1, putative	1.822	1.911
PF3D7_0205400	PFB0240w	conserved Plasmodium protein, unknown function	1.939	1.82
PF3D7_0727900	PF07_0116	conserved Plasmodium protein, unknown function	1.752	2.177
PF3D7_0204900	PFB0220w	ubiE/COQ5 methyltransferase, putative	1.706	2.388
PF3D7_0907800	PFI0375w	apicoplast ribosomal protein L35 precursor, putative	1.997	2.043
PF3D7_1220400	PFL0980w	conserved Plasmodium protein, unknown function	1.864	2.06
PF3D7_0204500	PFB0200c	aspartate aminotransferase	1.566	1.74
PF3D7_0209800	PFB0445c	DEAD box helicase	2.357	3.044
PF3D7_0807900	MAL8P1.125	tyrosyl-tRNA synthetase, putative	1.931	2.074
PF3D7_0502000	PFE0100w	conserved Plasmodium protein, unknown function	1.961	2.242
PF3D7_0209300	PFB0420w	2C-methyl-D-erythritol 2,4-cyclodiphosphate synthase	1.937	3.437
PF3D7_1456300	PF14_0536	conserved Plasmodium protein, unknown function	2.338	2.702
PF3D7_0209200	PFB0415c	3'exoribonuclease, putative	1.819	2.92
PF3D7_0208800	PFB0395w	conserved Plasmodium protein, unknown function	1.952	3.652
PF3D7_0418100	PFD0875c	conserved Plasmodium protein, unknown function	1.681	1.724
PF3D7_0823100	MAL8P1.41	RWD domain-containing protein, putative	2.491	2.36

[truncated: 2 more sheets: K, L]
