# Supplementary material for: Genome-wide transcriptome profiling reveals functional networks involving the Plasmodium falciparum drug resistance transporters PfCRT and PfMDR1
Source: BMC Genomics. 2015 Dec 21;16:1090. doi: 10.1186/s12864-015-2320-8 (PMC4687325; doi:10.1186/s12864-015-2320-8)
Supplement: Additional file 18: Table S12. — Genes with significant differential expression between 7G8pfcrt_CTL and 7G8pfcrt_T76K in a stage-specific manner. Genes with significantly higher expression displayed absolute fold changes >1.5 and normalized fold changes values two standard deviations above the median normalized fold change value. Genes with significantly lower expression had absolute fold change values lower than 0.6 and a normalized fold change three standard deviations below the median value. Fold change for each gene at the designated stage is indicated. (XLSX 58 kb) [file 12864_2015_2320_MOESM18_ESM.xlsx]

## Sheet: A
Table S12A. Genes more highly expressed in 7G8pfcrt_CTL in comparison to 7G8pfcrt_T76K at the ring stage
Gene ID	Previous Gene ID	Description	Fold Change
PF3D7_0727500	PF07_0113	conserved Plasmodium protein, unknown function	7.112
PF3D7_1028000	PF10_0274	methyltransferase, putative	4.224
PF3D7_0828200	PF08_0011	leucine-tRNA ligase	3.446
PF3D7_0612600	PFF0610c	PP-loop family protein, putative	3.166
PF3D7_0715600	PF07_0062	GTP-binding translation elongation factor tu family protein, putative	2.68
PF3D7_1022800	PF10_0221	GcpE protein	2.567
PF3D7_1108100	PF11_0094	conserved Plasmodium protein, unknown function	2.493
PF3D7_0205600	PFB0250w	conserved Plasmodium protein, unknown function	2.447
PF3D7_0304600	PFC0210c	circumsporozoite (CS) protein	2.367
PF3D7_0828600	MAL8P1.13	folate transporter 1 (FT1)	2.325
PF3D7_0821900	MAL8P1.50	conserved Plasmodium protein, unknown function	2.264
PF3D7_1224000	PFL1155w	GTP cyclohydrolase I	2.163
PF3D7_0911600	PFI0565w	conserved Plasmodium protein, unknown function	2.149
PF3D7_1342800	PF13_0234	phosphoenolpyruvate carboxykinase	2.146
PF3D7_1329700	MAL13P1.156	conserved Plasmodium protein, unknown function	2.105
PF3D7_1437900	PF14_0359	HSP40, subfamily A, putative	2.09
PF3D7_0717300	MAL7P1.86	transcription initiation factor IIE, alpha subunit, putative	2.032
PF3D7_1341800	PF13_0226	conserved Plasmodium protein, unknown function	2.019
PF3D7_1128500	PF11_0296	conserved protein, unknown function	2.005
PF3D7_0918600	PFI0910w	ATP-dependent DNA helicase Q1 (RECQ1)	1.99
PF3D7_0203800	PFB0177c	conserved Plasmodium protein, unknown function	1.984
PF3D7_0212200	PFB0545c	mitochondrial ribosomal protein L12 precursor, putative	1.975
PF3D7_1428100	PF14_0259	conserved Plasmodium protein, unknown function	1.965
PF3D7_1217300	PFL0835w	GTP binding protein, putative	1.961
PF3D7_1328400	MAL13P1.150	conserved Plasmodium protein, unknown function	1.959
PF3D7_1211200	PFL0555c	conserved Plasmodium protein, unknown function	1.941
PF3D7_1141800	PF11_0429	conserved Plasmodium protein, unknown function	1.933
PF3D7_1135600	PF11_0368	conserved Plasmodium protein, unknown function	1.912
PF3D7_0928800	PFI1415w	serine/threonine protein kinase, putative	1.898
PF3D7_0209200	PFB0415c	3'exoribonuclease, putative	1.88
PF3D7_1129500	PF11_0306	A/G-specific adenine glycosylase, putative	1.876
PF3D7_0616200	PFF0785w	Ndc80 homologue, putative	1.84
PF3D7_1113500	PF11_0143	GTP binding protein, putative	1.82
PF3D7_1032000	PF10_0313	mitochondrial preribosomal assembly protein rimM precursor, putative	1.78
PF3D7_1249600	PFL2380c	leucine-rich repeat protein	1.75
PF3D7_0211800	PFB0525w	asparagine-tRNA ligase, putative	1.712
PF3D7_1441500	PF14_0394	conserved Plasmodium protein, unknown function	1.691
PF3D7_0105700	PFA0280w	asparagine-rich antigen Pfa35-2	1.684
PF3D7_1006400	PF10_0064	conserved Plasmodium protein, unknown function	1.682
PF3D7_1337000	MAL13P1.184	endopeptidase, putative	1.676
PF3D7_1469600	PF14_0664	biotin carboxylase subunit of acetyl CoA carboxylase, putative	1.676
PF3D7_1401300	PF14_0015	aminopeptidase, putative	1.672
PF3D7_1365300	PF13_0343	conserved Plasmodium protein, unknown function	1.664
PF3D7_1414900	PF14_0147	ATP-dependent protease, putative	1.654
PF3D7_0612200	PFF0595c	leucine-rich repeat protein	1.652
PF3D7_0723700	PF07_0100	conserved Plasmodium protein, unknown function	1.652
PF3D7_0823700	MAL8P1.36	conserved Plasmodium protein, unknown function	1.634
PF3D7_0404300	PFD0207c	conserved Plasmodium protein, unknown function	1.62
PF3D7_1201800	PFL0090c	cytochrome c oxidase assembly protein, putative	1.609
PF3D7_0708000	MAL7P1.25	cytoskeleton associated protein, putative	1.595
PF3D7_0910000	PFI0485c	SET domain protein, putative	1.592
PF3D7_1122800	PF11_0239	calcium dependent protein kinase 6	1.583
PF3D7_1420100	PF14_0195	conserved Plasmodium protein, unknown function	1.578
PF3D7_1112200	PF11_0128	coq4 homolog, putative	1.577
PF3D7_1450800	PF14_0483	conserved Plasmodium protein, unknown function	1.574
PF3D7_0710400	MAL7P1.32	nucleotide excision repair protein, putative	1.566
PF3D7_1216700	PFL0805w	perforin like protein 2	1.554
PF3D7_1135800	PF11_0369	conserved Plasmodium protein, unknown function	1.553
PF3D7_0107700	PFA0385w	conserved Plasmodium membrane protein, unknown function	1.547
PF3D7_0823500	PF08_0033	membrane skeletal protein IMC1-related	1.536
PF3D7_0314000	PFC0581w	co-chaperone p23	1.531
PF3D7_0202600.2	PFB0125c	conserved Plasmodium protein, unknown function	1.531
PF3D7_0720000	MAL7P1.104	3'-5' exoribonuclease Csl4 homolog, putative	1.524
PF3D7_0213800	PFB0625w	conserved Plasmodium protein, unknown function	1.519
PF3D7_0815000	MAL8P1.86	selenoprotein	1.517
PF3D7_1408000	PF14_0077	plasmepsin II	1.515
PF3D7_1450500	PF14_0480	conserved Plasmodium protein, unknown function	1.51
PF3D7_1013500	PF10_0132	phosphoinositide specific phospholipase c, putative	1.509

## Sheet: B
Table S12B. Genes more highly expressed in 7G8pfcrt_T76K in comparison to 7G8pfcrt_CTL at the ring stage
Gene ID	Previous Gene ID	Description	Fold Change
PF3D7_0822200	MAL8P1.49	conserved Plasmodium membrane protein, unknown function	6.078
PF3D7_0302100	PFC0105w	serine/threonine protein kinase, putative	4.818
PF3D7_1349300	PF13_0258	serine/threonine protein kinase	3.721
PF3D7_1443700	PF14_0415	dephospho-CoA kinase, putative	2.836
PF3D7_1415600	PF14_0154	conserved Plasmodium protein, unknown function	2.611
PF3D7_1416200	PF14_0160	conserved protein, unknown function	2.52
PF3D7_1140600	PF11_0417	conserved Plasmodium protein, unknown function	2.506
PF3D7_1302800	PF13_0014	40S ribosomal protein S7, putative	2.491
PF3D7_1233700	PFL1625w	homocysteine S-methyltransferase, putative	2.395
PF3D7_0401700	PFD0075w	conserved Plasmodium falciparum protein family	2.366
PF3D7_1324600	PF13_0139	conserved Plasmodium protein, unknown function	2.306
PF3D7_0420200	PFD0980w	holo-(acyl-carrier protein) synthase, putative	2.305
PF3D7_1456700	PF14_0540	conserved Plasmodium protein, unknown function	2.201
PF3D7_1243900	PFL2110c	conserved protein, unknown function	2.029
PF3D7_1313900	MAL13P1.71	conserved Plasmodium protein, unknown function	1.995
PF3D7_1145500	PF11_0466	transporter, putative	1.952
PF3D7_1349600	MAL13P1.250	conserved Plasmodium protein, unknown function	1.937
PF3D7_0303500	PFC0165w	spindle pole body protein, putative	1.921
PF3D7_0419400	PFD0940w	conserved Plasmodium protein, unknown function	1.894
PF3D7_0409400	PFD0462w	heat shock protein 40	1.894
PF3D7_0503100	PFE0150c	4-diphosphocytidyl-2c-methyl-D-erythritol kinase (CMK), putative	1.841
PF3D7_1104400	PF11_0055	conserved protein, unknown function	1.84
PF3D7_1148800	PF11_0504	Plasmodium exported protein (hyp11), unknown function	1.835
PF3D7_1349200	PF13_0257	glutamate--tRNA ligase, putative	1.831
PF3D7_1212200	PFL0605c	conserved Plasmodium protein, unknown function	1.812
PF3D7_1034800	PF10_0338	conserved Plasmodium protein, unknown function	1.806
PF3D7_0622200	PFF1070c	radical SAM protein, putative	1.765
PF3D7_1211900	PFL0590c	non-SERCA-type Ca2 -transporting P-ATPase	1.718
PF3D7_0514800	PFE0740c	kinase, putative	1.704
PF3D7_1028800	PF10_0282	conserved Plasmodium protein, unknown function	1.678
PF3D7_0305100	PFC0230c	conserved Plasmodium protein, unknown function	1.668
PF3D7_1434300	PF14_0324	Hsp70/Hsp90 organizing protein, putative	1.648
PF3D7_0105900	PFA0290w	DNA binding protein, putative	1.643
PF3D7_1025100	PF10_0245	glucosamine-fructose-6-phosphate aminotransferase, putative	1.638
PF3D7_1427300	PF14_0252	conserved Plasmodium protein, unknown function	1.632
PF3D7_1221700	PFL1045w	conserved protein, unknown function	1.622
PF3D7_1247700	PFL2285c	conserved Plasmodium protein, unknown function	1.61
PF3D7_0828400	MAL8P1.14	mitochondrial inner membrane protein, putative	1.609
PF3D7_0803300	MAL8P1.145	mitogen-activated protein kinase organizer 1, putative	1.609
PF3D7_1324700	MAL13P1.135	SNARE protein, putative	1.604
PF3D7_0212800	PFB0580w	multidrug efflux pump, putative	1.6
PF3D7_0821000	MAL8P1.53	conserved Plasmodium protein, unknown function	1.596
PF3D7_1315700	PF13_0087	1-methyladenosine tRNA methyltransferase subunit, putative	1.595
PF3D7_0727400	PF07_0112	proteasome subunit alpha type 5, putative	1.582
PF3D7_1437400	PF14_0354	pantothenate kinase, putative	1.578
PF3D7_1323300	PF13_0131	acetyltransferase, GNAT family, putative	1.57
PF3D7_1436600	PF14_0346	cGMP-dependent protein kinase	1.557
PF3D7_1357200	MAL13P1.281	glutamate--tRNA ligase	1.552
PF3D7_1416100	PF14_0159	root hair defective 3 GTP-binding protein (RHD3) homolog, putative	1.524
PF3D7_1440500	PF14_0384	allantoicase, putative	1.52
PF3D7_1219600	PFL0950c	aminophospholipid-transporting P-ATPase	1.516
PF3D7_1361100	PF13_0324	Sec24 subunit a	1.515

## Sheet: C
Table S12C. Genes more highly expressed in 7G8pfcrt_CTL in comparison to 7G8pfcrt_T76K at the trophozoite stage
Gene ID	Previous Gene ID	Description	Fold Change
PF3D7_1409700	PF14_0095	conserved Plasmodium protein, unknown function	1.753
PF3D7_1463300	PF14_0602	DNA polymerase alpha subunit, putative	1.714
PF3D7_1013600	PF10_0133	conserved Plasmodium protein, unknown function	1.549
PF3D7_1423500	PF14_0226	conserved Plasmodium protein, unknown function	1.649
PF3D7_1205900	PFL0295c	conserved protein, unknown function	1.654
PF3D7_1358100	PF13_0310	small subunit rRNA processing factor, putative	1.646
PF3D7_0924100	PFI1185c	conserved Plasmodium protein, unknown function	1.974
PF3D7_1230900	PFL1490w	atypical protein kinase, RIO family, putative	1.595
PF3D7_0414000	PFD0685c	chromosome associated protein, putative	1.502
PF3D7_0603300	PFF0160c	dihydroorotate dehydrogenase, mitochondrial precursor	1.87
PF3D7_1217200	PFL0830w	snoRNA-associated small subunit rRNA processing protein, putative	1.708
PF3D7_1236300	PFL1755w	conserved Plasmodium protein, unknown function	1.77
PF3D7_1237100	PFL1795c	conserved Plasmodium protein, unknown function	1.777
PF3D7_0713600	MAL7P1.66	mitochondrial ribosomal protein S5 precursor, putative	1.761
PF3D7_1313400	PF13_0077	DEAD box helicase, putative	1.84
PF3D7_1141200	PF11_0423	conserved Plasmodium protein, unknown function	1.513
PF3D7_1411700	PF14_0115	conserved Plasmodium protein, unknown function	1.802
PF3D7_1325500	MAL13P1.138	conserved Plasmodium protein, unknown function	1.65
PF3D7_0406900	PFD0340c	conserved Plasmodium protein, unknown function	1.754
PF3D7_1033900	PF10_0330	ubiquitin conjugating enzyme, putative	1.507
PF3D7_0910900	PFI0530c	DNA primase large subunit, putative	1.916
PF3D7_1024000	PF10_0233	conserved Plasmodium protein, unknown function	1.575
PF3D7_1450600	PF14_0481	conserved Plasmodium protein, unknown function	1.611
PF3D7_0920900	PFI1025w	RNA binding protein, putative	1.925
PF3D7_1207000	PFL0350c	conserved Plasmodium protein, unknown function	1.599

## Sheet: D
Table S12D. Genes more highly expressed in 7G8pfcrt_T76K in comparison to 7G8pfcrt_CTL at the trophozoite stage
Gene ID	Previous Gene ID	Description	Fold Change
PF3D7_1308100	PF13_0043	CCAAT-binding transcription factor, putative	1.593
PF3D7_1145400	PF11_0465	dynamin-like protein	1.553
PF3D7_1129700	PF11_0308	conserved Plasmodium protein, unknown function	2.132
PF3D7_0105800	PFA0285c	conserved Plasmodium protein, unknown function	2.019
PF3D7_1135400	PF11_0364	conserved Plasmodium protein, unknown function	3.2
PF3D7_0719400	MAL7P1.102	conserved Plasmodium protein, unknown function	1.534
PF3D7_0807200	MAL8P1.130	conserved Plasmodium membrane protein, unknown function	1.711
PF3D7_0606700	PFF0330w	coatomer alpha subunit, putative	2.161
PF3D7_0629500	PFF1430c	amino acid transporter, putative	1.905
PF3D7_0424700	PFD1175w	serine/threonine protein kinase, FIKK family	1.571
PF3D7_1229100	PFL1410c	ABC transporter, (CT family)	1.633
PF3D7_1134500	PF11_0356	alpha/beta hydrolase, putative	2.206
PF3D7_1364000	MAL13P1.321	conserved Plasmodium protein, unknown function	1.685
PF3D7_1432500	PF14_0307	conserved protein, unknown function	1.65
PF3D7_1210600	PFL0530c	conserved Plasmodium protein, unknown function	1.686
PF3D7_1361700	PF13_0327	cytochrome c oxidase subunit 2, putative	1.606
PF3D7_1325600	MAL13P1.139	conserved Plasmodium protein, unknown function	1.923

## Sheet: E
Table S12E. Genes more highly expressed in 7G8pfcrt_CTL in comparison to 7G8pfcrt_T76K at the schizont stage
Gene ID	Previous Gene ID	Description	Fold Change
PF3D7_0319600	PFC0870w	elongation factor 1 (EF-1), putative	1.564
PF3D7_1105400	PF11_0065	40S ribosomal protein S4, putative	1.698
PF3D7_1132100	PF11_0330	conserved Plasmodium protein, unknown function	1.53
PF3D7_1332900	PF13_0179	isoleucine-tRNA ligase, putative	1.529
PF3D7_0816800	MAL8P1.76	meiotic recombination protein dmc1-like protein	1.596
PF3D7_1012100	PF10_0118	conserved Plasmodium protein, unknown function	1.752
PF3D7_0322000	PFC0975c	peptidyl-prolyl cis-trans isomerase	1.611
PF3D7_1402000	PF14_0022	conserved Plasmodium protein, unknown function	1.773
PF3D7_0708400	PF07_0029	heat shock protein 90	1.805
PF3D7_1451100	PF14_0486	elongation factor 2	1.627
PF3D7_1402700	PF14_0028	pre-mRNA splicing factor, putative	1.515
PF3D7_0608310	PFF0410w	conserved Plasmodium protein, unknown function	1.82
PF3D7_1354500	PF13_0287	adenylosuccinate synthetase	1.623
PF3D7_1227100	PFL1310c	DNA helicase 60	1.502
PF3D7_1417700	PF14_0176	conserved Plasmodium protein, unknown function	1.521
PF3D7_0913500	PFI0660c	protease, putative	1.81
PF3D7_1475600	PF14_0724	bromodomain protein, putative	1.571
PF3D7_0626800	PFF1300w	pyruvate kinase	1.97
PF3D7_0727800	PF07_0115	cation transporting ATPase, putative	1.76
PF3D7_1030600	PF10_0299	glycoprotease, putative	1.538
PF3D7_1139700	PF11_0407	adrenodoxin reductase, putative	1.552
PF3D7_1241700	PFL2005w	replication factor C subunit 4	1.557
PF3D7_0520800	PFE1045c	conserved Plasmodium protein, unknown function	1.772
PF3D7_1010200	PF10_0099	DNA2/NAM7 helicase, putative	1.679
PF3D7_0511000	PFE0545c	translationally controlled tumor protein homolog, putative	1.58
PF3D7_1111200	PF11_0118	conserved Plasmodium protein, unknown function	1.75
PF3D7_1405500	PF14_0052	conserved Plasmodium protein, unknown function	1.535
PF3D7_0819800	MAL8P1.60	conserved Plasmodium protein, unknown function	1.732
PF3D7_1229400	PFL1420w	macrophage migration inhibitory factor	1.564
PF3D7_0621200	PFF1025c	SNO glutamine amidotransferase family protein	1.644
PF3D7_1318400	MAL13P1.96	chromosome segregation protein, putative	1.532
PF3D7_0812400	PF08_0087	karyopherin alpha	1.796
PF3D7_1454700	PF14_0520	6-phosphogluconate dehydrogenase, decarboxylating, putative	1.78
PF3D7_0523700	PFE1180c	conserved Plasmodium membrane protein, unknown function	1.99
PF3D7_1466200	PF14_0631	conserved Plasmodium protein, unknown function	1.52
PF3D7_1324900	PF13_0141	L-lactate dehydrogenase	1.73
PF3D7_1437400	PF14_0354	pantothenate kinase, putative	1.587
PF3D7_0727400	PF07_0112	proteasome subunit alpha type 5, putative	1.827
PF3D7_0933400	PFI1615w	conserved Plasmodium protein, unknown function	1.606
PF3D7_1025100	PF10_0245	glucosamine-fructose-6-phosphate aminotransferase, putative	1.64
PF3D7_0305100	PFC0230c	conserved Plasmodium protein, unknown function	1.815
PF3D7_1212200	PFL0605c	conserved Plasmodium protein, unknown function	2.119
PF3D7_0503100	PFE0150c	4-diphosphocytidyl-2c-methyl-D-erythritol kinase (CMK), putative	2.155
PF3D7_0919600	PFI0960w	dolichyl-diphosphooligosaccharide-protein glycosyltransferase, putative	1.612
PF3D7_1356400	PF13_0302	phosphatase 2A regulatory subunit-related protein, putative	1.695
PF3D7_1146600	PF11_0477	CCAAT-box DNA binding protein subunit B	2.072
PF3D7_0908500	PFI0410c	conserved Plasmodium protein, unknown function	1.713
PF3D7_1471700	PF14_0684	conserved Plasmodium protein, unknown function	1.673
PF3D7_0211100	PFB0495w	conserved Plasmodium protein, unknown function	2.507
PF3D7_1443700	PF14_0415	dephospho-CoA kinase, putative	1.743
PF3D7_1438400	PF14_0363	metacaspase-like protein	1.772
PF3D7_1237400	PFL1810w	conserved Plasmodium protein, unknown function	1.982
PF3D7_1349300	PF13_0258	serine/threonine protein kinase	3.936
PF3D7_0302100	PFC0105w	serine/threonine protein kinase, putative	3.594
PF3D7_0110100	PFA0495c	selenocysteine-specific elongation factor selB homologue, putative	2.063
PF3D7_0529100	PFE1450c	conserved Plasmodium protein, unknown function	9.649

## Sheet: F
Table S12F. Genes more highly expressed in 7G8pfcrt_T76K in comparison to 7G8pfcrt_CTL at the schizont stage
Gene ID	Previous Gene ID	Description	Fold Change
PF3D7_0807900	MAL8P1.125	tyrosyl-tRNA synthetase, putative	1.863
PF3D7_1406500	PF14_0062	conserved Plasmodium protein, unknown function	1.653
PF3D7_1455300	PF14_0527	conserved Plasmodium protein, unknown function	1.679
PF3D7_1419100	PF14_0185	ATP-dependent RNA helicase, putative	1.635
PF3D7_0206500	PFB0285c	conserved Plasmodium protein, unknown function	2.27
PF3D7_1460600	PF14_0578	conserved Plasmodium protein, unknown function	1.916
PF3D7_0727000	PF07_0111	conserved Plasmodium protein, unknown function	1.989
PF3D7_1143100	PF11_0442	transcription factor with AP2 domain(s), putative	1.705
PF3D7_0207100	PFB0315w	conserved Plasmodium protein, unknown function	2.234
PF3D7_0208100.2	PFB0365w	conserved Plasmodium protein, unknown function	1.953
PF3D7_0205900	PFB0260w	proteasome 26S regulatory subunit, putative	1.778
PF3D7_0406400	PFD0311w	cytosolic glyoxalase II	1.507
PF3D7_0204900	PFB0220w	ubiE/COQ5 methyltransferase, putative	2.345
PF3D7_0206600	PFB0290c	transcription factor, putative	2.697
PF3D7_0208200	PFB0370c	RNA binding protein, putative	1.913
PF3D7_0204600	PFB0205c	conserved Plasmodium protein, unknown function	1.635
PF3D7_1343600	MAL13P1.218	UDP-N-acetylglucosamine pyrophosphorylase, putative	1.622
PF3D7_0320600	PFC0911c	conserved Plasmodium protein, unknown function	1.914
PF3D7_0202600.2	PFB0125c	conserved Plasmodium protein, unknown function	1.893
PF3D7_0204300	PFB0195c	conserved Plasmodium protein, unknown function	2.306
PF3D7_1238500	PFL1865w	conserved Plasmodium protein, unknown function	1.512
PF3D7_0211200	PFB0500c	Rab GTPase 5a	1.979
PF3D7_1420100	PF14_0195	conserved Plasmodium protein, unknown function	1.892
PF3D7_0418100	PFD0875c	conserved Plasmodium protein, unknown function	1.614
PF3D7_0203900	PFB0180w	5'-3' exonuclease, N-terminal resolvase-like domain, putative	1.588
PF3D7_0211800	PFB0525w	asparagine-tRNA ligase, putative	2.671
PF3D7_0517500	PFE0875c	conserved Plasmodium protein, unknown function	1.717
PF3D7_0921300	PFI1045w	conserved Plasmodium protein, unknown function	1.735
PF3D7_0210000	PFB0450w	secretory complex protein 61 gamma subunit	2.732
PF3D7_1422800	PF14_0218	actin-related protein homolog, arp4 homolog	1.655
PF3D7_1352100	PF13_0271	ABC transporter, (heavy metal transporter family), putative	1.534
PF3D7_1241500	PFL1995c	conserved Plasmodium protein, unknown function	1.801
PF3D7_1428100	PF14_0259	conserved Plasmodium protein, unknown function	1.677
PF3D7_1128500	PF11_0296	conserved protein, unknown function	1.605
PF3D7_0616500	PFF0800w	TRAP-like protein	1.523
PF3D7_1402000	PF14_0021	conserved Plasmodium protein, unknown function	2.216
PF3D7_0304600	PFC0210c	circumsporozoite (CS) protein	3.051
PF3D7_1429000	PF14_0269	conserved protein, unknown function	1.613
PF3D7_0205600	PFB0250w	conserved Plasmodium protein, unknown function	1.875
PF3D7_0612600	PFF0610c	PP-loop family protein, putative	2.57
PF3D7_0828200	PF08_0011	leucine-tRNA ligase	1.568
PF3D7_0406700	PFD0330w	conserved Plasmodium protein, unknown function	2.167

## Sheet: G
Table S12G. Genes more highly expressed in 7G8pfcrt_CTL in comparison to 7G8pfcrt_T76K at the ring and trophozoite stages
Gene ID	Previous Gene ID	Description	R Fold Change	T Fold Change
PF3D7_0313100	PFC0550w	ubiquitin-protein ligase, putative	18.039	5.804
PF3D7_0937800	PFI1830c	erythrocyte membrane protein 1, PfEMP1	6.332	1.975
PF3D7_0307500	PFC0315c	conserved Plasmodium protein, unknown function	4.626	2.787
PF3D7_0816700	MAL8P1.77	conserved Plasmodium protein, unknown function	4.486	1.774
PF3D7_1411400	PF14_0112	plastid replication-repair enzyme	2.91	1.699
PF3D7_0815300	PF08_0068	FAD-dependent monooxygenase, putative	2.906	2.059
PF3D7_1419200	PF14_0186	conserved Plasmodium protein, unknown function	2.736	1.605
PF3D7_1425200	PF14_0232	conserved Plasmodium protein, unknown function	2.464	1.858
PF3D7_1228800	PFL1395c	conserved Plasmodium protein, unknown function	2.123	2.211
PF3D7_1363700	MAL13P1.319	indole-3-glycerol-phosphate synthase, putative	2.08	2.012
PF3D7_0414100	PFD0690c	conserved Plasmodium membrane protein, unknown function	2.028	1.736
PF3D7_0820100	MAL8P1.59	conserved Plasmodium protein, unknown function	2.026	1.804
PF3D7_0813700	PF08_0078	ABC transporter, putative	1.888	1.612
PF3D7_0508800	PFE0435c	single-strand binding protein, putative	1.867	1.857
PF3D7_0414600	PFD0705c	conserved protein, unknown function	1.836	1.587
PF3D7_0622500	PFF1085c	RNA methyltransferase, putative	1.824	1.731
PF3D7_1222100	PFL1065c	conserved Plasmodium protein, unknown function	1.757	1.75
PF3D7_0203900	PFB0180w	5'-3' exonuclease, N-terminal resolvase-like domain, putative	1.649	1.655
PF3D7_1474900	PF14_0717	trailer hitch, putative	1.604	1.507
PF3D7_0826900	MAL8P1.20	conserved Plasmodium protein, unknown function	1.548	1.745

## Sheet: H
Table S12H. Genes more highly expressed in 7G8pfcrt_T76K in comparison to 7G8pfcrt_CTL at the ring and trophozoite stages
Gene ID	Previous Gene ID	Description	R Fold Change	T Fold Change
PF3D7_0515200	PFE0760w	conserved Plasmodium protein, unknown function	4.865	3.067
PF3D7_0731800	MAL7P1.178	alpha/beta hydrolase, putative	4.44	10.52
PF3D7_0924600	PFI1210w	conserved Plasmodium protein, unknown function	3.38	1.734
PF3D7_1128900	PF11_0300	conserved Plasmodium protein, unknown function	3.252	3.136
PF3D7_1003100	PF10_0034	conserved Plasmodium protein, unknown function	3.015	1.88
PF3D7_1357400	PF13_0307	conserved Plasmodium protein, unknown function	2.797	4.809
PF3D7_0319100	PFC0845c	ubiquitin-protein ligase, putative	2.208	2.147
PF3D7_1221300	PFL1025c	conserved Plasmodium protein, unknown function	2.152	1.656
PF3D7_0111500	PFA0555c	UMP-CMP kinase, putative	2.056	1.88
PF3D7_1326000	MAL13P1.141	conserved Plasmodium protein, unknown function	1.938	1.624
PF3D7_1138400	PF11_0395	guanylyl cyclase	1.879	1.568
PF3D7_0318100	PFC0800w	band 7-related protein	1.822	1.941
PF3D7_1349800	PF13_0261	nucleolar preribosomal associated cytoplasmic ATPase, putative	1.722	2.881
PF3D7_0320100	PFC0890w	SNARE protein	1.556	1.802
PF3D7_1121600	PF11_0224	circumsporozoite-related antigen	1.518	1.795

## Sheet: I
Table S12I. Genes more highly expressed in 7G8pfcrt_CTL in comparison to 7G8pfcrt_T76K at the trophozoite and schizont stages
Gene ID	Previous Gene ID	Description	T Fold Change	S Fold Change
PF3D7_1334300	PF13_0191	MSP7-like protein	1.807	1.527
PF3D7_0626900	PFF1305w	mitochondrial ribosomal protein L46 precursor, putative	2.559	1.926
PF3D7_0813300	MAL8P1.95	conserved Plasmodium protein, unknown function	1.681	1.593
PF3D7_1335700	PF13_0199	conserved Plasmodium protein, unknown function	1.717	1.535
PF3D7_0710900	PF07_0046	mitochondrial ribosomal protein L1 precursor, putative	1.562	1.686
PF3D7_0604600	PFF0225w	DNA helicase, putative	2.215	1.806
PF3D7_1450300	PF14_0478	DNA polymerase delta interacting protein, putative	1.587	1.616
PF3D7_1032400	PF10_0316	N-acetylglucosaminyl-phosphatidylinositol biosynthetic protein, putative	1.657	1.536
PF3D7_1143700	PF11_0451	conserved Plasmodium protein, unknown function	2.422	2.144
PF3D7_0522300	PFE1115c	S-adenosylmethionine-dependent methyltransferase, putative	2.014	1.912
PF3D7_1402100	PF14_0023	conserved Plasmodium protein, unknown function	2.097	2.639
PF3D7_0512800	PFE0635c	conserved Plasmodium protein, unknown function	1.836	1.964
PF3D7_1344100	MAL13P1.395	krox-like protein. putative	1.952	1.741
PF3D7_0319500	PFC0865w	RNA binding protein, putative	1.854	2.057
PF3D7_0628900	PFF1400w	RAP protein, putative	1.552	1.591
PF3D7_1452200	PF14_0497	aminomethyltransferase, putative	1.997	1.872
PF3D7_0620100	PFF0980w	conserved Plasmodium protein, unknown function	2.494	2.248
PF3D7_1333400	MAL13P1.172	conserved protein, unknown function	1.509	1.842
PF3D7_0724800	MAL7P1.137	kelch protein, putative	1.727	2.278
PF3D7_0726600	PF07_0108	conserved Plasmodium protein, unknown function	1.709	1.927
PF3D7_0409400	PFD0462w	heat shock protein 40	1.839	2.673
PF3D7_1024900	PF10_0243	conserved Plasmodium protein, unknown function	2.313	2.505
PF3D7_0822200	MAL8P1.49	conserved Plasmodium membrane protein, unknown function	2.989	8.08

## Sheet: J
Table S12J. Genes more highly expressed in 7G8pfcrt_T76K in comparison to 7G8pfcrt_CTL at the trophozoite and schizont stages
Gene ID	Previous Gene ID	Description	T Fold Change	S Fold Change
PF3D7_0523800	PFE1185w	transporter, putative	2.053	2.907
PF3D7_0212300	PFB0550w	peptide chain release factor subunit 1, putative	1.71	1.576
PF3D7_1217800	PFL0860c	zinc finger protein, putative	1.769	1.575
PF3D7_1125900	PF11_0269	conserved Plasmodium protein, unknown function	1.632	1.851
PF3D7_0912800	PFI0625c	tRNA 1-methyladenosine methyltransferase subunit, putative	4.257	3.427
PF3D7_0204500	PFB0200c	aspartate aminotransferase	1.728	1.824
PF3D7_0205400	PFB0240w	conserved Plasmodium protein, unknown function	2.064	2.242
PF3D7_1147800.2	PF11_0486	merozoite adhesive erythrocytic binding protein	2.605	2.371
PF3D7_0209300	PFB0420w	2C-methyl-D-erythritol 2,4-cyclodiphosphate synthase	1.649	2.336
PF3D7_0713400	MAL7P1.64	serpentine receptor, putative	1.591	1.561
PF3D7_0209800	PFB0445c	DEAD box helicase	1.742	1.938
PF3D7_1348600	PF13_0255	conserved Plasmodium protein, unknown function	4.674	6.488
PF3D7_1456300	PF14_0536	conserved Plasmodium protein, unknown function	1.953	1.77
PF3D7_1220400	PFL0980w	conserved Plasmodium protein, unknown function	1.772	2.527
PF3D7_0208800	PFB0395w	conserved Plasmodium protein, unknown function	1.962	3.187
PF3D7_0107100	PFA0350c	conserved Plasmodium protein, unknown function	1.679	2.165
PF3D7_0209200	PFB0415c	3'exoribonuclease, putative	3.305	4.063
PF3D7_0210900	PFB0490c	conserved Plasmodium protein, unknown function	2.247	3.736

[truncated: 2 more sheets: K, L]
