# Supplementary material for: Genome-wide transcriptome profiling reveals functional networks involving the Plasmodium falciparum drug resistance transporters PfCRT and PfMDR1
Source: BMC Genomics. 2015 Dec 21;16:1090. doi: 10.1186/s12864-015-2320-8 (PMC4687325; doi:10.1186/s12864-015-2320-8)
Supplement: Additional file 21: Table S14. — Cluster 2 from the Hierarchical clustering, corresponds to another group of gene pairs with high Pearson correlation (PCC >0.7) and includes pfmdr1 and pfcrt. (XLSX 46 kb) [file 12864_2015_2320_MOESM21_ESM.xlsx]

## Sheet: Table S14
Table S14 - List of genes in cluster 2 (high correlation of expression between genes)
Gene ID	Gene Description
PF3D7_0217600	conserved Plasmodium protein unknown function
PF3D7_1245200	conserved Plasmodium membrane protein unknown function
PF3D7_1113600	Rpr2 RNAse P putative
PF3D7_1463000	conserved Plasmodium protein unknown function
PF3D7_1314800	ubiquitin-like protein putative
PF3D7_1413900	DnaJ protein putative
PF3D7_0407200	peptidyl-tRNA hydrolase PTH2 putative
PF3D7_0303000	N-ethylmaleimide sensitive fusion protein NSF
PF3D7_1337900	conserved Plasmodium protein unknown function
PF3D7_1224300	polyadenylate-binding protein putative PABP
PF3D7_1142600	60S ribosomal protein L35ae putative
PF3D7_0524800	ubiquitin fusion degradation protein UFD1 putative
PF3D7_1122900	dynein heavy chain putative
PF3D7_0217400	conserved Plasmodium protein unknown function
PF3D7_1368100	proteasome regulatory subunit putative
PF3D7_1453800	glucose-6-phosphate dehydrogenase-6-phosphogluconolactonase G6PDH
PF3D7_1457000	signal peptide peptidase SPP
PF3D7_0205900	proteasome 26S regulatory subunit putative
PF3D7_0912500	conserved Plasmodium protein unknown function
PF3D7_1362900	conserved Plasmodium protein unknown function
PF3D7_0526300	nucleolar Jumonji domain interacting protein putative
PF3D7_1225800	ubiquitin-activating enzyme E1 UBA1
PF3D7_0934500	vacuolar ATP synthase subunit e putative
PF3D7_1353900	proteasome subunit putative
PF3D7_1018600	conserved Plasmodium protein unknown function
PF3D7_1360700	SUMO ligase putative
PF3D7_1120500	tRNA nucleotidyltransferase putative
PF3D7_1033700	bromodomain protein putative
PF3D7_1355900	conserved protein unknown function
PF3D7_1220000	conserved Plasmodium protein unknown function
PF3D7_0106300	calcium-transporting ATPase ATP6
PF3D7_0905900	beta subunit of coatomer complex putative
PF3D7_1353000	tryptophan-rich antigen pseudogene
PF3D7_1218400	triose or hexose phosphatephosphate translocator putative
PF3D7_1444300	apicoplast 1-acyl-sn-glycerol-3-phosphate acyltransferase putative AGPAT
PF3D7_0322100	RNA triphosphatase Prt1
PF3D7_1348300	elongation factor Tu putative
PF3D7_1369500	conserved Plasmodium protein unknown function
PF3D7_0303700	dihydrolipoamide acyltransferase putative
PF3D7_0415000	arsenical pump-driving ATPase putative
PF3D7_0920400	conserved Plasmodium protein unknown function
PF3D7_1233400	conserved Plasmodium membrane protein unknown function
PF3D7_0216600	MtN3-like protein
PF3D7_1461900	valine--tRNA ligase putative
PF3D7_0211100	conserved Plasmodium protein unknown function
PF3D7_0625600	polyA polymerase PAP putative
PF3D7_1315900	exportin 1-like protein putative
PF3D7_0905100	nucleoporin NUP100NSP100 putative NUP100
PF3D7_1422400	conserved Plasmodium protein unknown function
PF3D7_1305300	conserved Plasmodium protein unknown function
PF3D7_0717700	serine--tRNA ligase putative
PF3D7_1114700	serinethreonine protein kinase putative CLK3
PF3D7_1103700	casein kinase II beta chain CK2beta1
PF3D7_0612900	nucleolar GTP-binding protein 1 putative
PF3D7_1127000	protein phosphatase putative
PF3D7_1104000	phenylalanyl-tRNA synthetase beta chain putative
PF3D7_1364800	DNA-directed RNA polymerase 2 putative
PF3D7_0212100	conserved Plasmodium protein unknown function
PF3D7_0208800	conserved Plasmodium protein unknown function
PF3D7_1135400	conserved Plasmodium protein unknown function
PF3D7_0106200	conserved Plasmodium protein unknown function
PF3D7_1116200.2	pyridoxine biosynthesis protein PDX2 PDX2
PF3D7_0107500	lipid/sterol:H+ symporter
PF3D7_1006800	RNA binding protein putative
PF3D7_0204700	hexose transporter HT
PF3D7_1419300	glutathione S-transferase GST
PF3D7_0301300	alphabeta hydrolase putative
PF3D7_1316000	protein kinase putative
PF3D7_1130200	60S ribosomal protein P0 PfP0
PF3D7_1037300	ADPATP transporter on adenylate translocase
PF3D7_0513000	conserved Plasmodium protein unknown function
PF3D7_1013100	U3 snoRNA-associated small subunit rRNA processing protein putative
PF3D7_0814700	conserved Plasmodium protein unknown function
PF3D7_0422300	alpha tubulin 2
PF3D7_0523200	conserved Plasmodium protein unknown function
PF3D7_1301200	glycophorin binding protein GBPH2
PF3D7_0321500	peptidase putative
PF3D7_0223300	erythrocyte membrane protein 1 PfEMP1 exon2
PF3D7_1455800	LCCL domain-containing protein CCp2
PF3D7_1432300	conserved Plasmodium protein unknown function
PF3D7_0309900	conserved Plasmodium protein unknown function
PF3D7_1361100	Sec24 subunit a SEC24a
PF3D7_0626900	mitochondrial ribosomal protein L46 precursor putative
PF3D7_0818900	heat shock protein 70 HSP70
PF3D7_0113800	DBL containing protein unknown function
PF3D7_1249100	conserved Plasmodium protein unknown function
PF3D7_0405600	conserved Plasmodium membrane protein unknown function
PF3D7_0409200	40S ribosomal processing protein putative
PF3D7_0308900	splicing factor 3B subunit 1 putative SF3B1
PF3D7_0528000	conserved Plasmodium protein unknown function
PF3D7_0204600	conserved Plasmodium protein unknown function
PF3D7_0616400	conserved Plasmodium protein unknown function
PF3D7_1018300	conserved Plasmodium protein unknown function
PF3D7_0302900	exportin 1 putative
PF3D7_1029700	conserved Plasmodium protein unknown function
PF3D7_1007600	conserved Plasmodium protein unknown function
PF3D7_0800300	erythrocyte membrane protein 1 PfEMP1 VAR
PF3D7_1338100	proteasome regulatory subunit putative
PF3D7_1447700	conserved Plasmodium protein unknown function
PF3D7_1437000	N-acetyltransferase putative
PF3D7_0729500	mRNA N6-adenosine-methyltransferase putative
PF3D7_0925400	protein phosphatase-beta
PF3D7_1342400	casein kinase II beta chain CK2beta2
PF3D7_1138600	beta-catenin-like protein 1 putative
PF3D7_0308200	TCP-1cpn60 chaperonin family putative
PF3D7_1109400	U3U14 snoRNA-associated small subunit rRNA processing protein putative
PF3D7_1459000	ATP-dependent RNA helicase DBP5 DBP5
PF3D7_1313700	septum formation protein MAF homologue putative
PF3D7_0505000	conserved Plasmodium membrane protein unknown function
PF3D7_0514600	ribose 5-phosphate epimerase putative
PF3D7_1118500	box CD snoRNP rRNA 2'-O-methylation factor putative
PF3D7_0904900	Cu2 -transporting ATPase putative CUP
PF3D7_1121300	protein kinase putative TKL2
PF3D7_1143800	conserved Plasmodium protein unknown function
PF3D7_0824800	conserved Plasmodium membrane protein unknown function
PF3D7_1351800.2	conserved Plasmodium protein unknown function
PF3D7_0602000	conserved Plasmodium protein unknown function
PF3D7_0909900	helicase with Zn-finger motif putative
PF3D7_0527300	methionine aminopeptidase 1a putative MetAP1a
PF3D7_1302700	DEADDEAH box ATP-dependent RNA helicase putative
PF3D7_1345100	thioredoxin 2 TRX2
PF3D7_0913900	arginine--tRNA ligase putative
PF3D7_1116300	peptidyl-prolyl cis-trans isomerase CYP19C
PF3D7_1245800	clathrin coat assembly protein AP180 putative
PF3D7_1234800	Splicing factor 3B subunit 3 putative SF3B3
PF3D7_0524700	mitochondrial import receptor subunit tom22 putative TOM22
PF3D7_1342700	transcription activator putative
PF3D7_0519200	vacuolar ATP synthetase
PF3D7_1429900	ATP-dependent DNA helicase putative
PF3D7_0422100	transmembrane emp24 domain-containing protein putative
PF3D7_0629400	RNA binding protein putative
PF3D7_1140100	vacuolar ATP synthase subunit f putative
PF3D7_0215700	DNA-directed RNA polymerase II second largest subunit putative
PF3D7_0623200	ferredoxin NADP reductase FNR
PF3D7_0100300	erythrocyte membrane protein 1 PfEMP1 VAR
PF3D7_0517700	eukaryotic translation initiation factor putative
PF3D7_1450600	conserved Plasmodium protein unknown function
PF3D7_0520100	protein phosphatase putative
PF3D7_0209800	ATP-dependent RNA helicase UAP56 UAP56
PF3D7_0400400	erythrocyte membrane protein 1 PfEMP1 VAR
PF3D7_0210000	secretory complex protein 61 gamma subunit Sec61-gamma
PF3D7_1248500	bax inhibitor 1 putative
PF3D7_1402300	26S proteasome regulatory subunit RPN6
PF3D7_0823200	RNA binding protein putative
PF3D7_1415200	DNA-directed RNA polymerase IIII subunit putative
PF3D7_0100800	rifin RIF
PF3D7_0614300	organic anion transporter
PF3D7_0711100	conserved Plasmodium membrane protein unknown function
PF3D7_0709000	chloroquine resistance transporter CRT
PF3D7_0316600	formate-nitrite transporter putative
PF3D7_1012400	hypoxanthine-guanine phosphoribosyltransferase HGPRT
PF3D7_0923100	OTU-like cysteine protease putative
PF3D7_1415900	conserved Plasmodium protein unknown function
PF3D7_0814500	conserved Plasmodium protein unknown function
PF3D7_0220400	DnaJ protein putative pseudogene
PF3D7_0504000	cation transporting P-ATPase ATPase3
PF3D7_0219900	Plasmodium exported protein unknown function
PF3D7_1005500	regulator of nonsense transcripts putative
PF3D7_1253800	Plasmodium exported protein PHISTa unknown function
PF3D7_0315600	conserved Plasmodium protein unknown function
PF3D7_0110500	bromodomain protein putative
PF3D7_1455500	gamma-adaptin putative
PF3D7_1322200	conserved Plasmodium protein unknown function
PF3D7_0708400	heat shock protein 90 HSP90
PF3D7_1339000	probable protein unknown function
PF3D7_1329400	AMP deaminase putative
PF3D7_0807600	conserved Plasmodium protein unknown function
PF3D7_0826100	E3 ubiquitin-protein ligase putative
PF3D7_0820200	phosphatidylglycerophosphate synthase PGPS
PF3D7_1014800	conserved Plasmodium protein unknown function
PF3D7_1133900	conserved Plasmodium protein unknown function
PF3D7_1123500	conserved Plasmodium protein unknown function
PF3D7_1458600	conserved Plasmodium protein unknown function
PF3D7_0727400	proteasome subunit alpha type 5 putative
PF3D7_1332700	DEADDEAH box ATP-dependent RNA helicase putative
PF3D7_1013300	conserved Plasmodium protein unknown function
PF3D7_0508100	SET domain protein putative SET9
PF3D7_0935000	small nuclear ribonucleoprotein snRNP putative
PF3D7_0709100	Cg1 protein
PF3D7_1214000	conserved Plasmodium protein unknown function
PF3D7_1359000	conserved Plasmodium protein unknown function
PF3D7_1214400	conserved protein unknown function
PF3D7_0615300	GPI-anchored wall transfer protein 1 putative GWT1
PF3D7_1432400	leucine-rich repeat protein LRR5
PF3D7_0416900	conserved Plasmodium protein unknown function
PF3D7_1219100	clathrin heavy chain putative
PF3D7_1401300	aminopeptidase putative
PF3D7_1216700	perforin like protein 2 PPLP2
PF3D7_1448800	Appr-1-p processing domain protein
PF3D7_1102400	flavoprotein putative
PF3D7_1131200	conserved Plasmodium protein unknown function
PF3D7_0203700	nucleolar preribosomal assembly protein putative
PF3D7_0509900	conserved Plasmodium protein unknown function
PF3D7_1314500	cop-coated vesicle membrane protein p24 precursor putative
PF3D7_1340600	RNA lariat debranching enzyme putative DBR1
PF3D7_0826500	ubiquitin conjugation factor E4 B putative UBE4B
PF3D7_1131000	RNA-binding protein s1 putative
PF3D7_1458800	conserved Plasmodium protein unknown function
PF3D7_0302000	golgi organization and biogenesis factor putative
PF3D7_1326400	translation initiation factor EIF-2B gamma subunit putative
PF3D7_0104800	novel putative transporter 1 NPT1
PF3D7_1343600	UDP-N-acetylglucosamine pyrophosphorylase putative
PF3D7_1363500	DNase I-like protein putative
PF3D7_0215100	RING zinc finger protein putative
PF3D7_0405100	Sec24 subunit b SEC24b
PF3D7_1356700	DnaJ protein putative
PF3D7_0722800	conserved Plasmodium protein unknown function
PF3D7_0928900	guanylate kinase GK
PF3D7_0100100	erythrocyte membrane protein 1 PfEMP1 VAR
PF3D7_1438700	small subunit DNA primase
PF3D7_1437700	succinyl CoA ligase putative
PF3D7_1107500	prefoldin putative
PF3D7_0918300	eukaryotic translation initiation factor 3 subunit 5 putative
PF3D7_0722400	GTP binding protein putative
PF3D7_0204000	conserved Plasmodium protein unknown function
PF3D7_0607000	translation initiation factor IF-2 putative
PF3D7_1428400	probable protein unknown function
PF3D7_0922500	phosphoglycerate kinase PGK
PF3D7_1349200	glutamate--tRNA ligase putative
PF3D7_1009200	small subunit rRNA synthesis-associated protein putative
PF3D7_0714000	histone H2B variant H2B.Z
PF3D7_1116700	cathepsin C homologdipeptidyl peptidase 1 DPAP1
PF3D7_1118300	insulinase putative
PF3D7_1467400	50S ribosomal protein L22 apicoplast putative L22
PF3D7_0609400	mitochondrial cardiolipin synthase putative CLS
PF3D7_0205400	conserved Plasmodium protein unknown function
PF3D7_0214000	T-complex protein 1 putative
PF3D7_0523800	transporter putative
PF3D7_1201000	Plasmodium exported protein PHISTb unknown function
PF3D7_0513300	purine nucleoside phosphorylase PNP
PF3D7_1462800	glyceraldehyde-3-phosphate dehydrogenase GAPDH
PF3D7_0522700	iron-sulfur assembly protein putative SufA
PF3D7_1201600	NIMA related kinase 3 NEK3
PF3D7_1244700	conserved Plasmodium protein unknown function
PF3D7_0903400	DEADDEAH box helicase putative
PF3D7_1206200	eukaryotic translation initiation factor 3 subunit 8 putative
PF3D7_0407700	conserved Plasmodium protein unknown function
PF3D7_1128400	geranylgeranyl pyrophosphate synthase putative GGPPS
PF3D7_1367100	U1 small nuclear ribonucleoprotein putative
PF3D7_0525900	NIMA related kinase 2 NEK2
PF3D7_0418900	conserved Plasmodium protein unknown function
PF3D7_1421600	conserved Plasmodium protein unknown function
PF3D7_1336800	nuclear movement protein putative
PF3D7_1109900	apicoplast ribosomal protein L36e precursor putative
PF3D7_1316700	conserved Plasmodium protein unknown function
PF3D7_1014400	MO15-related protein kinase MRK
PF3D7_1344700	conserved Plasmodium protein unknown function
PF3D7_0935200	sec-1 family protein
PF3D7_0307800	conserved Plasmodium protein unknown function
PF3D7_1347000	G-beta repeat protein putative
PF3D7_0717400	queuine tRNA-ribosyltransferase putative
PF3D7_1142400	coproporphyrinogen III oxidase CPO
PF3D7_0717300	transcription initiation factor IIE alpha subunit putative
PF3D7_1208900	conserved Plasmodium protein unknown function
PF3D7_1444800	fructose-bisphosphate aldolase FBPA
PF3D7_1124000	endoplasmic reticulum oxidoreductin putative ERO1
PF3D7_1311400	clathrin-adaptor medium chain putative
PF3D7_0613700	syntaxin binding protein putative
PF3D7_1356300	ubiquitin conjugating enzyme putative
PF3D7_1016700	Plasmodium exported protein PHISTc unknown function
PF3D7_1216200	glycerol-3-phosphate dehydrogenase putative
PF3D7_1006900	unspecified product
PF3D7_0513600	deoxyribodipyrimidine photo-lyase putative
PF3D7_1426500	ATP-binding cassette sub-family G member 2 ABCG2
PF3D7_0709500	conserved Plasmodium protein unknown function
PF3D7_1223400	phospholipid-transporting ATPase putative
PF3D7_1307100	U3 small nucleolar RNA-associated protein 6 putative
PF3D7_1454700	6-phosphogluconate dehydrogenase decarboxylating putative
PF3D7_1247200	conserved Plasmodium protein unknown function
PF3D7_1023600	conserved Plasmodium protein unknown function
PF3D7_0812220	GTPase putative
PF3D7_1231500	DIM1 protein homolog putative
PF3D7_1231100	Rab GTPase 2 RAB2
PF3D7_0912400	conserved Plasmodium protein unknown function
PF3D7_0508300	triose phosphate transporter TPT
PF3D7_1319300	N2N2-dimethylguanosine tRNA methyltransferase putative
PF3D7_0511300	MORN repeat protein putative
PF3D7_1033300	conserved Plasmodium protein unknown function
PF3D7_0607500	para-hydroxybenzoate--polyprenyltransferase putative
PF3D7_1106000	RuvB DNA helicase putative RUVB2
PF3D7_1130400	26S proteasome regulatory subunit 6a putative
PF3D7_1465800	dynein beta chain putative
PF3D7_0908600	ribosomal RNA methyltransferase putative
PF3D7_0217300	clathrin coat assembly protein putative
PF3D7_1145100	coatamer gamma subunit putative
PF3D7_0405700	lysine decarboxylase putative
PF3D7_0209200	3'exoribonuclease putative
PF3D7_1434000	CCR4-associated factor 16 putative CAF16
PF3D7_0725200	mago nashi protein homolog putative
PF3D7_0618200	conserved Plasmodium protein unknown function
PF3D7_0315500	mitochondrial ribosomal protein L29L47 precursor putative
PF3D7_1107000	U6 snRNA-associated Sm-like protein LSm4 putative LSM4
PF3D7_1309000	conserved Plasmodium protein unknown function
PF3D7_1003800	U5 small nuclear ribonuclear protein putative
PF3D7_1334500	conserved Plasmodium protein unknown function
PF3D7_0610800	transketolase TK
PF3D7_1010000	ribosomal protein L43 mitochondrial putative
PF3D7_0204900	ubiECOQ5 methyltransferase putative
PF3D7_0212300	peptide chain release factor subunit 1 putative
PF3D7_0307300	EB1 homolog putative
PF3D7_1202900	high mobility group protein B1 HMGB1
PF3D7_1471100	exported protein 2 EXP2
PF3D7_0524000	karyopherin beta KASbeta
PF3D7_1121600	circumsporozoite-related antigenexported protein 1 EXP1
PF3D7_1021400	endomembrane protein 70 putative
PF3D7_1455400	hemolysin putative
PF3D7_1346300	DNARNA-binding protein Alba 2 ALBA2
PF3D7_0702500	Plasmodium exported protein unknown function
PF3D7_1115700	cysteine proteinase falcipain 2a FP2A
PF3D7_1129900	transporter putative
PF3D7_1307200	DnaJ protein putative
PF3D7_1468000	conserved Plasmodium protein unknown function
PF3D7_0308600	pre-mRNA-processing factor 19 putative PRPF19
PF3D7_1035700	duffy binding-like merozoite surface protein DBLMSP
PF3D7_1235800	conserved Plasmodium protein unknown function
PF3D7_1140700	conserved Plasmodium protein unknown function
PF3D7_0703000	conserved Plasmodium protein unknown function
PF3D7_0412700	erythrocyte membrane protein 1 PfEMP1 VAR
PF3D7_1476800	lysophospholipase putative
PF3D7_0105700	asparagine-rich antigen Pfa35-2
PF3D7_0502500	conserved Plasmodium protein unknown function
PF3D7_1226400	conserved Plasmodium protein unknown function
PF3D7_1334800	MSP7-like protein MSRP2
PF3D7_0108000	beta3 proteasome subunit putative
PF3D7_1344800	aspartate carbamoyltransferase atcasE
PF3D7_0530000	conserved Plasmodium protein unknown function
PF3D7_0918900	gamma-glutamylcysteine synthetase gammaGCS
PF3D7_1350400	ubiquitin-activating enzyme e1 putative
PF3D7_1345500	ubiquitin conjugating enzyme UBC
PF3D7_0917800	conserved Plasmodium protein unknown function
PF3D7_0909400	exoribonuclease putative
PF3D7_0825800	conserved Plasmodium protein unknown function
PF3D7_1005700	DnaJ protein putative
PF3D7_1129700	conserved Plasmodium protein unknown function
PF3D7_0320800	ATP-dependent RNA helicase putative DOZI
PF3D7_1308100	CCAAT-binding transcription factor putative
PF3D7_0320100	SNARE protein SEC22
PF3D7_1134400	conserved Plasmodium protein unknown function
PF3D7_0107100	conserved Plasmodium protein unknown function
PF3D7_1350500	conserved Plasmodium protein unknown function
PF3D7_0110600	phosphatidylinositol-4-phosphate 5-kinase PIP5K
PF3D7_1212500	glycerol-3-phosphate acyltransferase GAT
PF3D7_1244000	glucose inhibited division protein a homologue putative
PF3D7_1206600	DNA-directed RNA polymerase III subunit putative
PF3D7_1202300	dynein heavy chain putative
PF3D7_0511800	myo-inositol 1-phosphate synthase putative
PF3D7_1354400	V-type ATPase putative
PF3D7_0706000	conserved Plasmodium protein unknown function
PF3D7_0709300	Cg2 protein CG2
PF3D7_0109500	N-acetyltransferase putative
PF3D7_0823300	histone acetyltransferase GCN5 GCN5
PF3D7_0419200	CGI-141 protein homolog putative
PF3D7_1002900	conserved Plasmodium protein unknown function
PF3D7_1118100	clathrin assembly protein AP19 putative
PF3D7_1104400	conserved protein unknown function
PF3D7_1307000	PNAS-3 related protein putative
PF3D7_1245900	conserved Plasmodium protein unknown function
PF3D7_1448100	conserved Plasmodium protein unknown function
PF3D7_1458000	cysteine proteinase falcipain 1 FP1
PF3D7_1012600	GMP synthetase GMPS
PF3D7_0212400	conserved Plasmodium membrane protein unknown function
PF3D7_0809900	JmjC domain containing protein JmjC1
PF3D7_1218600	arginine--tRNA ligase putative
PF3D7_0920100	chaperone putative
PF3D7_1453400	conserved Plasmodium protein unknown function
PF3D7_0518400	cyclin CYC3
PF3D7_1367300	conserved Plasmodium protein unknown function
PF3D7_1135300	conserved Plasmodium membrane protein unknown function
PF3D7_0824200	conserved Plasmodium protein unknown function
PF3D7_0219600	replication factor C subunit 1 putative
PF3D7_0606900	glutaredoxin-like protein GLP2
PF3D7_1350100	lysine--tRNA ligase putative KRS1
PF3D7_1407500	tRNA m2G10 methyltransferase subunit putative
PF3D7_1108400	casein kinase 2 alpha subunit CK2alpha
PF3D7_1320300	conserved Plasmodium protein unknown function
PF3D7_0811200	conserved protein unknown function
PF3D7_0322600	conserved Plasmodium protein unknown function
PF3D7_0206600	transcription factor putative
PF3D7_0302100	serinethreonine protein kinase SRPK1
PF3D7_1253400	acyl-CoA synthetase ACS3
PF3D7_1464400	zinc finger protein putative
PF3D7_1105600	translocon component PTEX88 PTEX88
PF3D7_1033100	S-adenosylmethionine decarboxylaseornithine decarboxylase AdoMetDCODC
PF3D7_0815200	importin beta putative
PF3D7_1116600	oligosaccharyl transferase STT3 subunit putative
PF3D7_1474600	conserved Plasmodium membrane protein unknown function
PF3D7_0903100	retrieval receptor for endoplasmic reticulum membrane proteins putative
PF3D7_1477000	Plasmodium exported protein hyp17 unknown function pseudogene
PF3D7_0928600	conserved Plasmodium protein unknown function
PF3D7_1033400	haloacid dehalogenase-like hydrolase putative
PF3D7_0701300	rifin pseudogene RIF
PF3D7_0523000	multidrug resistance protein MDR1
PF3D7_1212900	bromodomain protein putative
PF3D7_1027400	DNA-directed RNA polymerase II putative
PF3D7_1255200	erythrocyte membrane protein 1 PfEMP1 VAR
PF3D7_1149200	ring-infected erythrocyte surface antigen
PF3D7_0300100	erythrocyte membrane protein 1 PfEMP1 VAR
PF3D7_0101500	erythrocyte membrane protein 1 PfEMP1 exon2 pseudogene VAR
PF3D7_0720200	conserved Plasmodium protein unknown function
PF3D7_0902800	serine repeat antigen 9 SERA9
PF3D7_1029600	adenosine deaminase ADA
PF3D7_0519900	conserved Plasmodium protein unknown function
PF3D7_0620500	cleavage stimulation factor subunit 1-like protein putative
PF3D7_1038900	phospholipase putative
PF3D7_0831100	surface-associated interspersed protein 8.1 SURFIN 8.1 SURF8.1
PF3D7_1205900	conserved protein unknown function
PF3D7_1327800	ribose-phosphate pyrophosphokinase putative
PF3D7_1320200	TBC domain protein putative
PF3D7_0626000	conserved Plasmodium protein unknown function
PF3D7_0519300	cytochrome c oxidase assembly protein heme A%3A farnesyltransferase putative
PF3D7_1025100	glucosamine-fructose-6-phosphate aminotransferase putative
PF3D7_0318300	conserved Plasmodium protein unknown function
PF3D7_0712000	erythrocyte membrane protein 1 PfEMP1 VAR
PF3D7_1413400	30S ribosomal protein S9 putative
PF3D7_0103600	ATP-dependent RNA helicase putative
PF3D7_0904100	adapter-related protein putative
PF3D7_1209000	conserved Plasmodium protein unknown function
PF3D7_0705000	methyltransferase putative
PF3D7_1435000	cytochrome c oxidase assembly protein putative
PF3D7_0923500	cyclin-dependent kinase putative
PF3D7_0827100	translation initiation factor IF-2 putative
PF3D7_1236800	protein-S-isoprenylcysteine O-methyltransferase putative
PF3D7_0801900	conserved Plasmodium protein unknown function
PF3D7_1310300	zinc finger protein putative
PF3D7_0320300	T-complex protein 1 epsilon subunit putative
PF3D7_1123400	translation elongation factor EF-1 subunit alpha putative
PF3D7_1117700	GTP-binding nuclear protein rantc4 RAN
PF3D7_1451100	elongation factor 2
PF3D7_0932300	M18 aspartyl aminopeptidase M18AAP
PF3D7_0824400	nucleoside transporter 2 NT2
PF3D7_0205500	DNA-directed RNA polymerase II 16 kDa subunit putative
PF3D7_0623900	ribonuclease H2 subunit A putative
PF3D7_0309500	asparagine synthetase putative
PF3D7_0418100	conserved Plasmodium protein unknown function
PF3D7_1315500	conserved Plasmodium protein unknown function
PF3D7_1210000	mitochondrial ribosomal protein L1-2 precursor putative
PF3D7_0108700	secreted ookinete protein putative PSOP24
PF3D7_1211900	non-SERCA-type Ca2 -transporting P-ATPase ATP4
PF3D7_0310800	conserved Plasmodium protein unknown function
PF3D7_0214800	conserved Plasmodium membrane protein unknown function
PF3D7_1365700	conserved Plasmodium membrane protein unknown function
PF3D7_0927900	phosphatidylserine decarboxylase PSD
PF3D7_0403700	CGI-201 protein short form
PF3D7_1020700	ribosomal processing ATPase putative
PF3D7_0818400	nucleolar preribosomal assembly protein putative UTP24
PF3D7_1429800	coatamer beta subunit putative
PF3D7_1124300	conserved Plasmodium protein unknown function
PF3D7_0928200	conserved Plasmodium protein unknown function
PF3D7_1212400	tetratricopeptide repeat family protein putative
PF3D7_0932600	apicoplast ribosomal protein S6 putative RPS6
PF3D7_0721000	conserved Plasmodium membrane protein unknown function
PF3D7_1202700	conserved Plasmodium protein unknown function
PF3D7_0726400	conserved Plasmodium membrane protein unknown function
PF3D7_1365800	conserved Plasmodium protein unknown function
PF3D7_0822000	mitochondrial ribosomal protein L4 precursor putative
PF3D7_1451900	small subunit rRNA processing factor putative
PF3D7_1470100	conserved Plasmodium protein unknown function
PF3D7_0813600	translation initiation factor SUI1 putative
PF3D7_1434700	mitochondrial import inner membrane translocase subunit TIM17 putative TIM17
PF3D7_1112200	ubiquinone biosynthesis protein COQ4 putative COQ4
PF3D7_0217000	conserved Plasmodium membrane protein unknown function
PF3D7_0911600	conserved Plasmodium protein unknown function
PF3D7_1105200	conserved Plasmodium protein unknown function
PF3D7_1126500	conserved Plasmodium protein unknown function
PF3D7_0629900	sec14-like cytosolic factor or phosphatidylinositolphosphatidylcholine transfer protein putative
PF3D7_0102900	aspartate--tRNA ligase
PF3D7_0629200	DnaJ protein putative
PF3D7_1119900	conserved Plasmodium protein unknown function
PF3D7_1436000	glucose-6-phosphate isomerase GPI
PF3D7_1134100	protein disulfide isomerase PDI-11
PF3D7_0301700	Plasmodium exported protein unknown function
PF3D7_0202600.2	conserved Plasmodium protein unknown function
PF3D7_0808000	conserved Plasmodium protein unknown function
PF3D7_1473200	DnaJ protein putative
PF3D7_1472200	histone deacetylase putative
PF3D7_1349300	serinethreonine protein kinase TKL3
PF3D7_0220600	Plasmodium exported protein hyp9 unknown function
PF3D7_0314500	conserved Plasmodium protein unknown function
PF3D7_1469400	nucleoside transporter 3 putative NT3
PF3D7_0606700	coatomer alpha subunit putative
PF3D7_1206700	eukaryotic translation initiation factor 5 putative
PF3D7_1248200	RNA binding protein putative
PF3D7_0622800	leucine--tRNA ligase putative
PF3D7_1213600	dynein light chain 1 putative DLC8
PF3D7_0422700	eukaryotic initiation factor putative
PF3D7_0721300	DEADDEAH box ATP-dependent RNA helicase putative
PF3D7_0910100	Ran-binding protein putative
PF3D7_1104800	metabolitedrug transporter putative
PF3D7_0312000	conserved Plasmodium protein unknown function
PF3D7_1005900	conserved Plasmodium protein unknown function
PF3D7_0406000	conserved Plasmodium protein unknown function
PF3D7_1004200	conserved Plasmodium membrane protein unknown function
PF3D7_1327700	regulator of nonsense transcripts 3B putative UPF3B
PF3D7_0616600	conserved Plasmodium protein unknown function
PF3D7_0829000	conserved Plasmodium membrane protein unknown function
PF3D7_0625300	DNA polymerase 1 putative
PF3D7_1425200	enoyl-CoA hydratase putative
PF3D7_0509400	RNA polymerase I RNAPI
PF3D7_1368800	DNA repair endonuclease putative
PF3D7_1305600	membrane integral peptidase M50 family putative
PF3D7_1371900	Plasmodium exported protein unknown function
PF3D7_0532200	Plasmodium exported protein PHISTc unknown function
PF3D7_0424300	erythrocyte binding antigen-165 pseudogene EBA165
PF3D7_1355700	protein phosphatase putative
PF3D7_0318200	DNA-directed RNA polymerase II putative
PF3D7_1006600	phosducin-like protein putative PhLP1
PF3D7_1336000	conserved Plasmodium protein unknown function
PF3D7_0807500	proteasome subunit alpha putative
PF3D7_0922600	glutamine synthetase putative
PF3D7_1474800	proteosome subunit alpha type 1 putative
PF3D7_1438900	thioredoxin peroxidase 1 Trx-Px1
PF3D7_0305300	conserved Plasmodium membrane protein unknown function
PF3D7_0103200	nucleoside transporter 4 NT4
PF3D7_1333000	20 kDa chaperonin CPN20
PF3D7_0727800	cation transporting ATPase putative
PF3D7_1129100	parasitophorous vacuolar protein 1 PV1
PF3D7_0520600	bis5'-nucleosyl-tetraphosphatase %5Basymmetrical%5D
PF3D7_1366800	phosphatidylserine synthase I putative
PF3D7_0421300	erythrocyte membrane protein 1 PfEMP1 VAR
PF3D7_0526500	conserved Plasmodium protein unknown function
PF3D7_1428200	metabolitedrug transporter putative
PF3D7_0110800	transcription initiation factor TFIIB putative
PF3D7_0223500	erythrocyte membrane protein 1 PfEMP1 VAR
PF3D7_1221200	conserved Plasmodium protein unknown function
PF3D7_1435400	conserved protein unknown function
PF3D7_1329000	DNA-directed RNA polymerase 3 largest subunit
PF3D7_0521100	conserved Plasmodium protein unknown function
PF3D7_0707900	large ribosomal subunit processing protein putative
PF3D7_0416100	glutamyl-tRNAGln amidotransferase subunit A putative
PF3D7_0910900	DNA primase large subunit putative
PF3D7_1437600	conserved Plasmodium protein unknown function
PF3D7_1460200	conserved Plasmodium protein unknown function
PF3D7_1004100	hypothetical protein
PF3D7_1361700	cytochrome c oxidase subunit 2 putative
PF3D7_1440300	delta-aminolevulinic acid dehydratase ALAD
PF3D7_1132400	conserved Plasmodium membrane protein unknown function
PF3D7_1013900	initiation factor 2 subunit family putative
PF3D7_0320700	signal peptidase complex subunit 2 putative SPC2
PF3D7_1362700	conserved Plasmodium protein unknown function
PF3D7_1467600	conserved Plasmodium protein unknown function
PF3D7_1311600	conserved Plasmodium protein unknown function
PF3D7_1439000	copper transporter
PF3D7_1017400	phosphomannomutase putative
PF3D7_1200900	Plasmodium exported protein PHISTc unknown function
PF3D7_1412800	N-myristoyltransferase NMT
PF3D7_0729400	BRIX protein putative
PF3D7_0703500	erythrocyte membrane-associated antigen
PF3D7_0626800	pyruvate kinase PyrK
PF3D7_0106100	vacuolar ATP synthase subunit c putative
PF3D7_0818200	14-3-3 protein 14-3-3I
PF3D7_1126000	threonine--tRNA ligase ThrRS
PF3D7_1346100	Sec61 alpha subunit PfSec61 SEC61
PF3D7_1219400	erythrocyte membrane protein 1 PfEMP1 pseudogene VAR
PF3D7_1125500	small nuclear ribonucleoprotein D1 putative SNRPD1
PF3D7_0319700	ABC transporter putative
PF3D7_0823800	DnaJ protein putative
PF3D7_0813400	conserved Plasmodium protein unknown function
PF3D7_1236100	clustered-asparagine-rich protein
PF3D7_0801800	mannose-6-phosphate isomerase putative
PF3D7_0529000	conserved Plasmodium protein unknown function
PF3D7_1011400	proteasome subunit beta type-5
PF3D7_1318800	secretory complex protein 63 SEC63
PF3D7_1230700	protein transport protein Sec13 putative
PF3D7_0812600	ubiquitin conjugating enzyme putative
PF3D7_0705900	ATP synthase subunit C putative
PF3D7_0628900	RAP protein putative
PF3D7_1209200	U6 snRNA-associated Sm-like protein LSm7 putative LSM7
PF3D7_1366400	rhoptry protein Rhop148
PF3D7_0725300	conserved Plasmodium protein unknown function
PF3D7_1130500	conserved Plasmodium protein unknown function
PF3D7_1320800	dihydrolipamide succinyltransferase component of 2-oxoglutarate dehydrogenase complex
PF3D7_0505100	conserved Plasmodium protein unknown function
PF3D7_0316400	conserved Plasmodium protein unknown function
PF3D7_1430700	NADP-specific glutamate dehydrogenase GDH2
PF3D7_0104100	conserved Plasmodium membrane protein unknown function
PF3D7_1420600	pantothenate kinase putative PANK
PF3D7_1002200	tryptophan-rich antigen 3 PArt
PF3D7_0926700	NAD synthase putative
PF3D7_1211700	DNA replication licensing factor MCM5 putative MCM5
PF3D7_1113800	conserved Plasmodium membrane protein unknown function
PF3D7_1438100	secretory complex protein 62 SEC62
PF3D7_0813800	GDP-mannose 46-dehydratase putative
PF3D7_0305500	conserved Plasmodium protein unknown function
PF3D7_0820500	C-13 antigen
PF3D7_0218400	DEADDEAH box ATP-dependent RNA helicase putative
PF3D7_0217900	conserved Plasmodium protein unknown function
PF3D7_1408100	plasmepsin IIIhisto-aspartic protease HAP
PF3D7_0317000	proteasome component C8 putative
PF3D7_0311500	conserved Plasmodium protein unknown function
PF3D7_1204300	eukaryotic translation initiation factor 5A EIF5A
PF3D7_0316700	HVA22TB2DP1 family protein putative
PF3D7_0901200	Plasmodium exported protein unknown function fragment
PF3D7_1307400	conserved Plasmodium protein unknown function
PF3D7_1408000	plasmepsin II
PF3D7_1411600	GTP binding protein putative
PF3D7_0418500	Bet3 transport protein putative BET3p
PF3D7_0822600	protein transport protein Sec23 SEC23
PF3D7_0526900	transmembrane emp24 domain-containing protein putative
PF3D7_1323500	plasmepsin V PMV
PF3D7_1450100	signal recognition particle SRP54 SRP54
