# Supplementary material for: Genome-wide transcriptome profiling reveals functional networks involving the Plasmodium falciparum drug resistance transporters PfCRT and PfMDR1
Source: BMC Genomics. 2015 Dec 21;16:1090. doi: 10.1186/s12864-015-2320-8 (PMC4687325; doi:10.1186/s12864-015-2320-8)
Supplement: Additional file 23: Table S15. — Gene expression correlation between P. falciparum genes and either pfcrt or pfmdr1. Pearson correlation coefficients were calculated between pfcrt/pfmdr1 expression values and those of other 2,600 P. falciparum genes across 110 pairwise comparisons. These correspond to bi-directional comparisons between 11 parasite transcriptome data sets, including FCB and 7G8 data sets. (A) List of genes whose expression is highly correlated (PCC >0.7) to that of pfcrt. (B) List of genes whose expression is highly anti-correlated (PCC <−0.7) to that of pfcrt. (C) List of genes whose expression is highly correlated (PCC >0.7) to that of pfmdr1. (D) List of genes whose expression is highly anti-correlated (PCC <−0.7) to that of pfmdr1. Corresponding Spearman correlations are also indicated. (XLSX 87 kb) [file 12864_2015_2320_MOESM23_ESM.xlsx]

## Sheet: Table_S15A
Table S15A. List of genes whose expression is highly correlated to that of pfcrt
Gene ID		Previous Gene ID		Gene description		Nb of Pairwise Comparisons		Pearson		Spearman
PF3D7_0709000		MAL7P1.27		chloroquine resistance transporter		110		1		1
PF3D7_0623900		PFF1150w		ribonuclease HII, putative		110		0.89		0.91
PF3D7_0422500		PFD1060w		u5 small nuclear ribonucleoprotein-specific protein, putative		110		0.84		0.91
PF3D7_1037300		PF10_0366		ADP/ATP transporter on adenylate translocase		110		0.83		0.91
PF3D7_0418200		PFD0880w		golgi organization and biogenesis factor, putative		110		0.83		0.91
PF3D7_1438900		PF14_0368		thioredoxin peroxidase 1		110		0.86		0.91
PF3D7_0215700		PFB0715w		DNA-directed RNA polymerase II second largest subunit, putative		110		0.84		0.91
PF3D7_1134700		PF11_0358		DNA-directed RNA polymerase 1, subunit 2, putative		110		0.84		0.91
PF3D7_1126000		PF11_0270		threonine -- tRNA ligase, putative		110		0.83		0.9
PF3D7_0903100		PFI0150c		retrieval receptor for endoplasmic reticulum membrane proteins, putative		110		0.88		0.9
PF3D7_1223700		PFL1140w		integral membrane protein, putative		110		0.82		0.9
PF3D7_1336000		MAL13P1.179		conserved Plasmodium protein, unknown function		110		0.85		0.9
PF3D7_1454400		PF14_0517		aminopeptidase P		110		0.78		0.89
PF3D7_1354400		MAL13P1.271		V-type ATPase, putative		110		0.84		0.89
PF3D7_1033400		PF10_0325		haloacid dehalogenase-like hydrolase, putative		110		0.85		0.89
PF3D7_0513000		PFE0645w		conserved Plasmodium protein, unknown function		110		0.81		0.88
PF3D7_1204300		PFL0210c		eukaryotic initiation factor 5a, putative		110		0.8		0.88
PF3D7_1129900		PF11_0310		transporter, putative		110		0.8		0.88
PF3D7_0808000		MAL8P1.124		conserved Plasmodium protein, unknown function		110		0.88		0.88
PF3D7_1346300		MAL13P1.233		DNA/RNA-binding protein Alba, putative		110		0.85		0.88
PF3D7_0214000		PFB0635w		T-complex protein 1, putative		110		0.84		0.88
PF3D7_1367700		PF13_0354		alanine--tRNA ligase, putative		110		0.78		0.87
PF3D7_1114700		PF11_0156		serine/threonine protein kinase		110		0.78		0.87
PF3D7_0729400		PF07_0122		BRIX protein, putative		110		0.85		0.87
PF3D7_1315900		MAL13P1.83		exportin 1-like protein, putative		110		0.88		0.87
PF3D7_0937800		PFI1830c		erythrocyte membrane protein 1, PfEMP1		110		0.9		0.87
PF3D7_0213400		PFB0605w		protein kinase 7		110		0.76		0.86
PF3D7_1471100		PF14_0678		exported protein 2		110		0.81		0.86
PF3D7_1006200		PF10_0063		DNA/RNA-binding protein Alba, putative		110		0.82		0.86
PF3D7_1307200		PF13_0036		DnaJ protein, putative		110		0.82		0.85
PF3D7_1347200		PF13_0252		nucleoside transporter 1		110		0.75		0.85
PF3D7_1132500		PF11_0334		amino acid transporter, putative		110		0.81		0.85
PF3D7_0526500		PFE1320w		conserved Plasmodium protein, unknown function		110		0.83		0.85
PF3D7_0701300		MAL7P1.200		rifin, pseudogene		110		0.75		0.84
PF3D7_0310300		PFC0430w		phosphoglycerate mutase, putative		110		0.73		0.84
PF3D7_1021100		PF10_0205		conserved Plasmodium protein, unknown function		110		0.76		0.84
PF3D7_0915400		PFI0755c		6-phosphofructokinase		110		0.69		0.84
PF3D7_0923800.2		PFI1170c		thioredoxin reductase		110		0.85		0.84
PF3D7_1006800		PF10_0068		RNA binding protein, putative		110		0.76		0.84
PF3D7_1350100		PF13_0262		lysine-tRNA ligase, putative		110		0.79		0.84
PF3D7_1107500		PF11_0088		prefoldin, putative		110		0.76		0.84
PF3D7_0918300		PFI0895c		eukaryotic translation initiation factor 3 subunit 5, putative		110		0.81		0.84
PF3D7_1456800		PF14_0541		V-type H( )-translocating pyrophosphatase, putative		110		0.76		0.83
PF3D7_0823800		PF08_0032		DnaJ protein, putative		110		0.78		0.83
PF3D7_0826700		PF08_0019		receptor for activated c kinase		110		0.75		0.83
PF3D7_0218400		PFB0860c		DEAD/DEAH box ATP-dependent RNA helicase, putative		110		0.79		0.83
PF3D7_1006600		PF10_0066		thioredoxin, putative		110		0.79		0.83
PF3D7_1441100		PF14_0390		conserved Plasmodium protein, unknown function		110		0.78		0.83
PF3D7_1469600		PF14_0664		biotin carboxylase subunit of acetyl CoA carboxylase, putative		110		0.74		0.82
PF3D7_0703700		MAL7P1.14		conserved Plasmodium protein, unknown function		110		0.72		0.82
PF3D7_1015900		PF10_0155		enolase		110		0.74		0.82
PF3D7_1467400		PF14_0642		organelle ribosomal protein L22/L17 precursor, putative		110		0.76		0.82
PF3D7_1229400		PFL1420w		macrophage migration inhibitory factor		110		0.71		0.82
PF3D7_1130200		PF11_0313		60S ribosomal protein P0		110		0.71		0.82
PF3D7_1142700		PF11_0439		conserved protein, unknown function		110		0.71		0.82
PF3D7_0727800		PF07_0115		cation transporting ATPase, putative		110		0.61		0.82
PF3D7_1468000		PF14_0648		conserved Plasmodium protein, unknown function		110		0.73		0.81
PF3D7_0800200		PF08_0141		erythrocyte membrane protein 1, PfEMP1		110		0.7		0.81
PF3D7_1315400		MAL13P1.79		conserved Plasmodium protein, unknown function		110		0.71		0.81
PF3D7_0702500		PF07_0008		Plasmodium exported protein, unknown function		110		0.73		0.81
PF3D7_1121600		PF11_0224		circumsporozoite-related antigen		110		0.73		0.81
PF3D7_0519200		PFE0965c		vacuolar ATP synthetase		110		0.75		0.81
PF3D7_1455400		PF14_0528		hemolysin, putative		110		0.77		0.81
PF3D7_1221600		PFL1040w		conserved Plasmodium protein, unknown function		110		0.76		0.81
PF3D7_0928900		PFI1420w		guanylate kinase		110		0.75		0.81
PF3D7_1108400		PF11_0096		casein kinase 2, alpha subunit		110		0.76		0.81
PF3D7_0523000		PFE1150w		multidrug resistance protein		110		0.7		0.8
PF3D7_0718000		MAL7P1.89		dynein heavy chain, putative		110		0.7		0.8
PF3D7_1201600		PFL0080c		NIMA related kinase 3		110		0.78		0.8
PF3D7_1324900		PF13_0141		L-lactate dehydrogenase		110		0.73		0.8
PF3D7_0824500		PF08_0029		conserved Plasmodium protein, unknown function		110		0.76		0.8
PF3D7_0513300		PFE0660c		purine nucleoside phosphorylase		110		0.7		0.8
PF3D7_1302100		PF13_0011		gamete antigen 27/25		110		0.6		0.8
PF3D7_1207500		PFL0375w		conserved Plasmodium protein, unknown function		110		0.76		0.8
PF3D7_0108700		PFA0430c		secreted ookinete protein, putative		110		0.73		0.8
PF3D7_1023600		PF10_0228		conserved Plasmodium protein, unknown function		110		0.77		0.8
PF3D7_1402100		PF14_0023		conserved Plasmodium protein, unknown function		110		0.73		0.8
PF3D7_0722400		MAL7P1.122		GTP binding protein, putative		110		0.73		0.8
PF3D7_0320300		PFC0900w		T-complex protein 1 epsilon subunit, putative		110		0.71		0.8
PF3D7_0610800		PFF0530w		transketolase		110		0.73		0.8
PF3D7_1138600		PF11_0397		beta-catenin-like protein 1, putative		110		0.78		0.8
PF3D7_0626800		PFF1300w		pyruvate kinase		110		0.74		0.8
PF3D7_1415800		PF14_0156		small subunit rRNA dimethylase, putative		110		0.73		0.8
PF3D7_1202300		PFL0115w		dynein heavy chain, putative		110		0.77		0.8
PF3D7_0923100		PFI1135c		OTU-like cysteine protease, putative		110		0.73		0.79
PF3D7_0418500		PFD0895c		Bet3 transport protein, putative		110		0.73		0.79
PF3D7_0103200		PFA0160c		nucleoside transporter, putative		110		0.72		0.79
PF3D7_1419300		PF14_0187		glutathione S-transferase		110		0.72		0.79
PF3D7_0405400		PFD0265w		pre-mRNA splicing factor, putative		110		0.67		0.79
PF3D7_1129100		PF11_0302		parasitophorous vacuolar protein 1		110		0.77		0.79
PF3D7_1116700		PF11_0174		cathepsin C, homolog,dipeptidyl peptidase 1		110		0.72		0.79
PF3D7_0624000		PFF1155w		hexokinase		110		0.74		0.79
PF3D7_0316700		PFC0730w		HVA22/TB2/DP1 family protein, putative		110		0.77		0.79
PF3D7_0811200		MAL8P1.105		conserved protein, unknown function		110		0.69		0.79
PF3D7_0524000		PFE1195w		karyopherin beta		110		0.75		0.79
PF3D7_1109400		PF11_0105		U3/U14 snoRNA-associated small subunit rRNA processing protein, putative		110		0.73		0.79
PF3D7_0614300		PFF0690c		organic anion transporter		110		0.7		0.78
PF3D7_1434000		PF14_0321		ABC transporter, putative		110		0.73		0.78
PF3D7_1459000		PF14_0563		DEAD box helicase, putative		110		0.72		0.78
PF3D7_1311400		PF13_0062		clathrin-adaptor medium chain, putative		110		0.75		0.78
PF3D7_1115700		PF11_0165		cysteine proteinase falcipain 2a		110		0.73		0.78
PF3D7_0612100		PFF0590c		homologue of human HSPC025		110		0.66		0.78
PF3D7_1451100		PF14_0486		elongation factor 2		110		0.72		0.78
PF3D7_1123400		PF11_0245		translation elongation factor EF-1, subunit alpha, putative		110		0.75		0.78
PF3D7_0113200		PFA0630c		Plasmodium exported protein, unknown function		110		0.74		0.78
PF3D7_0810200		PF08_0098		ABC1 family, putative		110		0.7		0.77
PF3D7_1013100		PF10_0128		U3 snoRNA-associated small subunit rRNA processing protein, putative		110		0.65		0.77
PF3D7_0905100		PFI0250c		conserved Plasmodium membrane protein, unknown function		110		0.7		0.77
PF3D7_1332800		PF13_0178		translation initiation factor 6, putative		110		0.73		0.77
PF3D7_0729200		MAL7P1.159		1-cys peroxiredoxin		110		0.71		0.77
PF3D7_0823200		MAL8P1.40		RNA binding protein, putative		110		0.69		0.77
PF3D7_1012600		PF10_0123		GMP synthetase		110		0.66		0.77
PF3D7_1322700		MAL13P1.127		conserved Plasmodium protein, unknown function		110		0.81		0.77
PF3D7_0813400		PF08_0081		conserved Plasmodium protein, unknown function		110		0.69		0.77
PF3D7_1445100		PF14_0428		histidine--tRNA ligase, putative		110		0.71		0.77
PF3D7_1425900		PF14_0239		conserved Plasmodium protein, unknown function		110		0.65		0.77
PF3D7_1359400		PF13_0315		rRNA associated RNA binding protein, putative		110		0.7		0.77
PF3D7_1107000		PF11_0524		lsm4 homologue, putative		110		0.61		0.77
PF3D7_0629200		PFF1415c		DnaJ protein, putative		110		0.73		0.77
PF3D7_1018600		PF10_0179		conserved Plasmodium protein, unknown function		110		0.67		0.77
PF3D7_1248500		PFL2325c		conserved protein, unknown function		110		0.72		0.77
PF3D7_0909800		PFI0475w		small nuclear ribonucleoprotein (snRNP), putative		110		0.64		0.77
PF3D7_1457000		PF14_0543		signal peptide peptidase		110		0.7		0.77
PF3D7_1206600		PFL0330c		DNA-directed RNA polymerase III subunit, putative		110		0.66		0.77
PF3D7_0709500		PF07_0039		conserved Plasmodium protein, unknown function		110		0.73		0.77
PF3D7_1124300		PF11_0254		conserved Plasmodium protein, unknown function		110		0.73		0.77
PF3D7_1461900		PF14_0589		valine-tRNA ligase, putative		110		0.8		0.77
PF3D7_1415900		PF14_0157		conserved Plasmodium protein, unknown function		110		0.68		0.76
PF3D7_0316600		PFC0725c		formate-nitrite transporter, putative		110		0.65		0.76
PF3D7_0310500		PFC0440c		DEAD box helicase, putative		110		0.67		0.76
PF3D7_0202600.2		PFB0125c		conserved Plasmodium protein, unknown function		110		0.65		0.76
PF3D7_0815200		PF08_0069		importin beta, putative		110		0.65		0.76
PF3D7_0606700		PFF0330w		coatomer alpha subunit, putative		110		0.7		0.76
PF3D7_0311400		PFC0485w		protein kinase, putative		110		0.66		0.76
PF3D7_1012400		PF10_0121		hypoxanthine phosphoribosyltransferase		110		0.73		0.76
PF3D7_1420000		PF14_0194		spliceosome-associated protein, putative		110		0.67		0.76
PF3D7_0629500		PFF1430c		amino acid transporter, putative		110		0.67		0.76
PF3D7_1427800		PF14_0256		exosome complex exonuclease rrp41, putative		110		0.74		0.76
PF3D7_0520100		PFE1010w		protein phosphatase, putative		110		0.64		0.76
PF3D7_1323500		PF13_0133		plasmepsin V		110		0.7		0.76
PF3D7_0721600		PF07_0088		40S ribosomal protein S5, putative		110		0.67		0.76
PF3D7_0928600		PFI1405c		conserved Plasmodium protein, unknown function		110		0.83		0.76
PF3D7_0627800		PFF1350c		acetyl-CoA synthetase		110		0.66		0.75
PF3D7_0604600		PFF0225w		DNA helicase, putative		110		0.69		0.75
PF3D7_0305300		PFC0240c		conserved Plasmodium membrane protein, unknown function		110		0.69		0.75
PF3D7_0612900		PFF0625w		nucleolar GTP-binding protein 1, putative		110		0.7		0.75
PF3D7_0317900		PFC0790w		conserved Plasmodium protein, unknown function		110		0.78		0.75
PF3D7_1346100		MAL13P1.231		Sec61 alpha subunit, PfSec61		110		0.71		0.75
PF3D7_0303300		PFC0155c		DNA-directed RNA polymerase subunit I, putative		110		0.68		0.75
PF3D7_0934500		PFI1670c		vacuolar ATP synthase subunit e, putative		110		0.71		0.75
PF3D7_0107500		PFA0375c		lipid/sterol:H symporter		110		0.69		0.75
PF3D7_1367300		MAL13P1.340		conserved Plasmodium protein, unknown function		110		0.77		0.75
PF3D7_1469400		PF14_0662		nucleoside transporter, putative		110		0.75		0.75
PF3D7_1357800		MAL13P1.283		TCP-1/cpn60 chaperonin family, putative		110		0.72		0.75
PF3D7_0905600		PFI0275w		conserved Plasmodium protein, unknown function		110		0.63		0.74
PF3D7_0520600		PFE1035c		BIS(5'-nucleosyl)-tetraphosphatase (diadenosine tetraphosphatase), putative		110		0.65		0.74
PF3D7_0602400		PFF0115c		elongation factor G, putative		110		0.68		0.74
PF3D7_0100800		PFA0040w		rifin		110		0.66		0.74
PF3D7_0820800		MAL8P1.55		conserved Plasmodium protein, unknown function		110		0.74		0.74
PF3D7_1033200		PF10_0323		early transcribed membrane protein 10.2		110		0.69		0.74
PF3D7_1147600		PF11_0484		conserved Plasmodium protein, unknown function		110		0.66		0.74
PF3D7_0209200		PFB0415c		3'exoribonuclease, putative		110		0.75		0.74
PF3D7_1034900		PF10_0340		methionine-tRNA ligase, putative		110		0.65		0.74
PF3D7_1304900		PF13_0023		DNA-directed RNA polymerase 2, putative		110		0.66		0.74
PF3D7_1104000		PF11_0051		phenylalanyl-tRNA synthetase beta chain, putative		110		0.67		0.74
PF3D7_1223500		PFL1130c		conserved Plasmodium protein, unknown function		110		0.68		0.74
PF3D7_1365300		PF13_0343		conserved Plasmodium protein, unknown function		110		0.73		0.74
PF3D7_1454700		PF14_0520		6-phosphogluconate dehydrogenase, decarboxylating, putative		110		0.74		0.74
PF3D7_0717100		MAL7P1.83		conserved Plasmodium protein, unknown function		110		0.61		0.73
PF3D7_0801800		MAL8P1.156		mannose-6-phosphate isomerase, putative		110		0.65		0.73
PF3D7_0205500		PFB0245c		DNA-directed RNA polymerase II 16 kDa subunit, putative		110		0.61		0.73
PF3D7_1148000		PF11_0488		serine/threonine protein kinase, putative		110		0.61		0.73
PF3D7_1415200		PF14_0150		DNA-directed RNA polymerase I/III subunit, putative		110		0.58		0.73
PF3D7_1462800		PF14_0598		glyceraldehyde-3-phosphate dehydrogenase		110		0.66		0.73
PF3D7_0607000		PFF0345w		translation initiation factor IF-2, putative		110		0.62		0.73
PF3D7_1355500		MAL13P1.274		serine/threonine protein phosphatase		110		0.65		0.73
PF3D7_1210000		PFL0500w		mitochondrial ribosomal protein L1-2 precursor, putative		110		0.7		0.73
PF3D7_1003800		PF10_0041		U5 small nuclear ribonuclear protein, putative		110		0.65		0.73
PF3D7_1342800		PF13_0234		phosphoenolpyruvate carboxykinase		110		0.67		0.73
PF3D7_1412800		PF14_0127		N-myristoyltransferase		110		0.61		0.73
PF3D7_0706000		MAL7P1.202		conserved Plasmodium protein, unknown function		110		0.72		0.73
PF3D7_1360700		MAL13P1.302		SUMO ligase, putative		110		0.67		0.73
PF3D7_1340900		MAL13P1.206		sodium-dependent phosphate transporter		110		0.62		0.72
PF3D7_1432400		PF14_0305		leucine-rich repeat protein		110		0.63		0.72
PF3D7_1220000		PFL0965c		conserved Plasmodium protein, unknown function		110		0.63		0.72
PF3D7_0505000		PFE0245c		conserved Plasmodium membrane protein, unknown function		110		0.67		0.72
PF3D7_0109800		PFA0480w		phenylalanyl-tRNA synthetase, putative		110		0.65		0.72
PF3D7_1411600		PF14_0114		GTP binding protein, putative		110		0.72		0.72
PF3D7_1401300		PF14_0015		aminopeptidase, putative		110		0.78		0.72
PF3D7_0514600		PFE0730c		ribose 5-phosphate epimerase, putative		110		0.63		0.72
PF3D7_1436000		PF14_0341		glucose-6-phosphate isomerase		110		0.68		0.72
PF3D7_0318200		PFC0805w		DNA-directed RNA polymerase II, putative		110		0.6		0.72
PF3D7_0220600		PFB0930w		Plasmodium exported protein (hyp9), unknown function		110		0.6		0.71
PF3D7_1359300		MAL13P1.289		mitotic control protein dis3 homologue, putative		110		0.6		0.71
PF3D7_1118300		PF11_0189		insulinase, putative		110		0.63		0.71
PF3D7_1409700		PF14_0095		conserved Plasmodium protein, unknown function		110		0.61		0.71
PF3D7_0814900		PF08_0071		Fe-superoxide dismutase		110		0.63		0.71
PF3D7_0809600		MAL8P1.113		peptidase family C50, putative		110		0.68		0.71
PF3D7_0320100		PFC0890w		SNARE protein		110		0.63		0.71
PF3D7_0301700		PFC0085c		Plasmodium exported protein, unknown function		110		0.71		0.71
PF3D7_1459800		PF14_0571		conserved Plasmodium membrane protein, unknown function		110		0.63		0.71
PF3D7_1201000		PFL0050c		Plasmodium exported protein (PHISTb), unknown function		110		0.71		0.71
PF3D7_1120500		PF11_0212		tRNA nucleotidyltransferase, putative		110		0.67		0.71
PF3D7_0502900		PFE0140c		mitochondrial inner membrane TIM10 associated protein, putative		110		0.76		0.71
PF3D7_1200400		PFL0020w		erythrocyte membrane protein 1, PfEMP1		110		0.59		0.7
PF3D7_0527300		PFE1360c		methionine aminopeptidase 1a, putative		110		0.56		0.7
PF3D7_0421300		PFD1015c		erythrocyte membrane protein 1, PfEMP1		110		0.66		0.7
PF3D7_1211900		PFL0590c		non-SERCA-type Ca2 -transporting P-ATPase		110		0.63		0.7
PF3D7_0109500		PFA0465c		N-acetyltransferase, putative		110		0.68		0.7
PF3D7_0935000		PFI1695c		small nuclear ribonucleoprotein (snRNP), putative		110		0.63		0.7
PF3D7_1027800		PF10_0272		60S ribosomal protein L3, putative		110		0.65		0.7
PF3D7_1118100		PF11_0187		clathrin assembly protein AP19, putative		110		0.63		0.7
PF3D7_0301600		PFC0080c		Plasmodium exported protein (hyp1), unknown function		110		0.66		0.7
PF3D7_0717800		PF07_0074		conserved Plasmodium protein, unknown function		110		0.64		0.7
PF3D7_0609400		PFF0465c		mitochondrial cardiolipin synthase, PfCLS		110		0.44		0.7

## Sheet: Table_S15B
Table S15B. List of genes whose expression is highly anti-correlated to that of pfcrt
Gene ID		Previous Gene ID		Gene description		Nb of Pairwise Comparisons		Pearson		Spearman
PF3D7_1331200		PF13_0167		conserved Plasmodium protein, unknown function		110		-0.8		-0.92
PF3D7_0610900		PFF0535c		trancription factor, putative		110		-0.77		-0.87
PF3D7_0610100		PFF0500c		step II splicing factor, putative		110		-0.71		-0.87
PF3D7_1123100		PF11_0242		calcium-dependent protein kinase 7		110		-0.72		-0.86
PF3D7_0820900		MAL8P1.54		conserved Plasmodium protein, unknown function		110		-0.72		-0.86
PF3D7_0423900		PFD1135c		probable protein, unknown function		110		-0.68		-0.86
PF3D7_1425700		PF14_0237		conserved Plasmodium protein, unknown function		110		-0.74		-0.85
PF3D7_1417300		PF14_0171		conserved Plasmodium protein, unknown function		110		-0.67		-0.85
PF3D7_0531400		PFE1570c		conserved Plasmodium protein, unknown function		110		-0.71		-0.85
PF3D7_1361200		MAL13P1.304		conserved Plasmodium protein, unknown function		110		-0.7		-0.85
PF3D7_0603000		PFF0145w		conserved Plasmodium protein, unknown function		110		-0.76		-0.84
PF3D7_1344100		MAL13P1.395		krox-like protein. putative		110		-0.72		-0.84
PF3D7_1317000		PF13_0096		ubiquitin carboxyl-terminal hydrolase, putative		110		-0.71		-0.83
PF3D7_0420400		PFD0990w		ribosome recycling factor, putative		110		-0.71		-0.83
PF3D7_0614000		PFF0680c		thiamin-phosphate pyrophosphorylase, putative		110		-0.67		-0.83
PF3D7_1141200		PF11_0423		conserved Plasmodium protein, unknown function		110		-0.73		-0.83
PF3D7_1225600		PFL1235c		conserved Plasmodium protein, unknown function		110		-0.72		-0.83
PF3D7_1459600		PF14_0569		conserved Plasmodium protein, unknown function		110		-0.62		-0.82
PF3D7_1019300		PF10_0186		conserved Plasmodium protein, unknown function		110		-0.7		-0.82
PF3D7_0505100		PFE0250w		conserved Plasmodium protein, unknown function		110		-0.71		-0.82
PF3D7_0716800		MAL7P1.81		eukaryotic translation initiation factor 3 37.28 kDa subunit, putative		110		-0.54		-0.82
PF3D7_1443100		PF14_0409		conserved Plasmodium protein, unknown function		110		-0.47		-0.81
PF3D7_0508700		PFE0430w		ATP-dependent RNA helicase, putative		110		-0.57		-0.81
PF3D7_1128000.2		PF11_0291		conserved Plasmodium protein, unknown function		110		-0.7		-0.81
PF3D7_1425300		PF14_0233		conserved Plasmodium protein, unknown function		110		-0.61		-0.8
PF3D7_1351900		MAL13P1.261		conserved Plasmodium protein, unknown function		110		-0.46		-0.8
PF3D7_0904600		PFI0225w		ubiquitin specific protease, putative		110		-0.68		-0.8
PF3D7_0609700		PFF0480w		conserved Plasmodium protein, unknown function		110		-0.61		-0.8
PF3D7_1365800		MAL13P1.330		conserved Plasmodium protein, unknown function		110		-0.73		-0.8
PF3D7_0510400		PFE0515w		conserved Plasmodium protein, unknown function		110		-0.67		-0.8
PF3D7_0619700		PFF0960c		conserved Plasmodium protein, unknown function		110		-0.65		-0.8
PF3D7_1359900		MAL13P1.298		conserved Plasmodium membrane protein, unknown function		110		-0.6		-0.8
PF3D7_1469900		PF14_0667		conserved Plasmodium protein, unknown function		110		-0.67		-0.79
PF3D7_1407300		PF14_0070		pre-mRNA splicing factor, putative		110		-0.7		-0.79
PF3D7_1121900		PF11_0227		serine/threonine protein kinase, putative		110		-0.66		-0.79
PF3D7_0524900		PFE1240w		tRNA-YW synthesizing protein, putative		110		-0.7		-0.79
PF3D7_1436100		PF14_0342		conserved Plasmodium membrane protein, unknown function		110		-0.65		-0.79
PF3D7_1446900		PF14_0447		glutaminyl-peptide cyclotransferase, putative		110		-0.69		-0.79
PF3D7_1246300		PFL2220w		conserved Plasmodium protein, unknown function		110		-0.63		-0.79
PF3D7_0617800		PFF0860c		histone H2A		110		-0.57		-0.79
PF3D7_0310900		PFC0455w		conserved Plasmodium protein, unknown function		110		-0.61		-0.78
PF3D7_1033600		PF10_0327		Myb2 protein		110		-0.63		-0.78
PF3D7_1033000		PF10_0321		conserved Plasmodium protein, unknown function		110		-0.63		-0.78
PF3D7_1125300		PF11_0264		DNA-dependent RNA polymerase		110		-0.64		-0.78
PF3D7_1303500		PF13_0019		sodium/hydrogen exchanger, Na , H antiporter		110		-0.69		-0.78
PF3D7_1435200		PF14_0333		conserved Plasmodium protein, unknown function		110		-0.64		-0.78
PF3D7_0806600		MAL8P1.132		kinesin-like protein, putative		110		-0.65		-0.78
PF3D7_1422800		PF14_0218		actin-related protein homolog, arp4 homolog		110		-0.64		-0.78
PF3D7_0323700		PFC1060c		conserved Plasmodium protein, unknown function		110		-0.6		-0.77
PF3D7_1412400		PF14_0123		conserved Plasmodium protein, unknown function		110		-0.65		-0.77
PF3D7_0403400		PFD0160w		conserved Plasmodium protein, unknown function		110		-0.68		-0.77
PF3D7_1461100		PF14_0583		conserved Plasmodium protein, unknown function		110		-0.68		-0.77
PF3D7_0611400		PFF0560c		SWI/SNF-related matrix-associated actin-dependent regulator of chromatin		110		-0.69		-0.77
PF3D7_1249800		PFL2390c		conserved Plasmodium protein, unknown function		110		-0.61		-0.77
PF3D7_1320800		PF13_0121		dihydrolipamide succinyltransferase component of 2-oxoglutarate dehydrogenase complex		110		-0.64		-0.77
PF3D7_0815700		PF08_0067		ubiquitin		110		-0.64		-0.77
PF3D7_1246600		PFL2235w		conserved Plasmodium protein, unknown function		110		-0.65		-0.77
PF3D7_1411800		PF14_0116		conserved Plasmodium protein, unknown function		110		-0.65		-0.77
PF3D7_1411700		PF14_0115		conserved Plasmodium protein, unknown function		110		-0.69		-0.76
PF3D7_0827800		PF08_0012		SET domain protein, putative		110		-0.66		-0.76
PF3D7_1014200		PF10_0139		male gamete fusion factor HAP2, putative		110		-0.64		-0.76
PF3D7_1309400		PF13_0050		HORMA domain protein, putative		110		-0.64		-0.76
PF3D7_1432500		PF14_0307		conserved protein, unknown function		110		-0.69		-0.76
PF3D7_0312000		PFC0506w		conserved Plasmodium protein, unknown function		110		-0.64		-0.76
PF3D7_1127800		PF11_0289		conserved Plasmodium protein, unknown function		110		-0.61		-0.76
PF3D7_1123200		PF11_0243		leucine-rich repeat protein		110		-0.6		-0.76
PF3D7_1414500		PF14_0143		atypical protein kinase, ABC-1 family, putative		110		-0.64		-0.76
PF3D7_1312900		MAL13P1.63		eukaryotic translation initation factor 4 gamma, putative		110		-0.68		-0.75
PF3D7_0207400		PFB0330c		serine repeat antigen 7		110		-0.56		-0.75
PF3D7_1446300		PF14_0440		conserved Plasmodium membrane protein, unknown function		110		-0.62		-0.75
PF3D7_1231600		PFL1525c		pre-mRNA splicing factor RNA helicase, putative		110		-0.65		-0.75
PF3D7_0716100		PF07_0067		large ribosomal subunit assembling factor, putative		110		-0.65		-0.75
PF3D7_1236000		PFL1740w		conserved Plasmodium protein, unknown function		110		-0.68		-0.75
PF3D7_0921600		PFI1060w		tetratricopeptide repeat family protein, putative		110		-0.67		-0.75
PF3D7_1207100		PFL0355c		small subunit rRNA processing factor, putative		110		-0.52		-0.75
PF3D7_0309700		PFC0405c		ribosomal protein l7ae, putative		110		-0.63		-0.75
PF3D7_0318300		PFC0810c		conserved Plasmodium protein, unknown function		110		-0.66		-0.75
PF3D7_0623600		PFF1135w		transcription or splicing factor-like protein, putative		110		-0.66		-0.75
PF3D7_1317500		MAL13P1.89		conserved Plasmodium protein, unknown function		110		-0.62		-0.75
PF3D7_1360300		MAL13P1.300		conserved Plasmodium protein, unknown function		110		-0.63		-0.75
PF3D7_0209100		PFB0410c		phospholipase A2, putative		110		-0.66		-0.74
PF3D7_1004100		PF10_0044		hypothetical protein		110		-0.68		-0.74
PF3D7_0304300		PFC0195w		conserved Plasmodium protein, unknown function		110		-0.67		-0.74
PF3D7_1469100		PF14_0659		conserved Plasmodium protein, unknown function		110		-0.64		-0.74
PF3D7_1220300		PFL0975w		Cell cycle associated protein, putative		110		-0.63		-0.74
PF3D7_1252200		PFL2510w		chitinase		110		-0.58		-0.74
PF3D7_0934700		PFI1680w		UBX domain, putative		110		-0.6		-0.74
PF3D7_1033500		PF10_0326		WD-repeat protein, putative		110		-0.63		-0.74
PF3D7_0720100		PF07_0083		small subunit rRNA processing protein, putative		110		-0.6		-0.74
PF3D7_0630600		PFF1485w		conserved Plasmodium protein, unknown function		110		-0.66		-0.74
PF3D7_0423600		PFD1115c		conserved Plasmodium protein, unknown function		110		-0.62		-0.74
PF3D7_0111500		PFA0555c		UMP-CMP kinase, putative		110		-0.56		-0.74
PF3D7_1139700		PF11_0407		adrenodoxin reductase, putative		110		-0.62		-0.74
PF3D7_0724000		MAL7P1.127		conserved Plasmodium membrane protein, unknown function		110		-0.61		-0.74
PF3D7_1452600		PF14_0501		conserved Plasmodium protein, unknown function		110		-0.62		-0.74
PF3D7_1302600		PF13_0013		deoxyhypusine hydroxylase		110		-0.65		-0.74
PF3D7_1215100		PFL0730w		conserved Plasmodium protein, unknown function		110		-0.61		-0.74
PF3D7_1111200		PF11_0118		conserved Plasmodium protein, unknown function		110		-0.63		-0.74
PF3D7_1145800		PF11_0469		conserved Plasmodium protein, unknown function		110		-0.62		-0.74
PF3D7_0516500		PFE0825w		metabolite/drug transporter, putative		110		-0.55		-0.73
PF3D7_1432400		PF14_0303		conserved Plasmodium protein, unknown function		110		-0.56		-0.73
PF3D7_1319100		PF13_0106		conserved protein, unknown function		110		-0.53		-0.73
PF3D7_0726400		MAL7P1.146		conserved Plasmodium membrane protein, unknown function		110		-0.64		-0.73
PF3D7_0804500		MAL8P1.139		conserved Plasmodium membrane protein, unknown function		110		-0.64		-0.73
PF3D7_1120700		PF11_0214		conserved Plasmodium protein, unknown function		110		-0.59		-0.73
PF3D7_0105900		PFA0290w		DNA binding protein, putative		110		-0.61		-0.73
PF3D7_1474000		PF14_0708		probable protein, unknown function		110		-0.57		-0.73
PF3D7_0206300		PFB0280w		conserved Plasmodium protein, unknown function		110		-0.62		-0.73
PF3D7_1470600		PF14_0673		RAP protein, putative		110		-0.5		-0.73
PF3D7_1411500		PF14_0113		conserved Plasmodium protein, unknown function		110		-0.69		-0.73
PF3D7_1247700		PFL2285c		conserved Plasmodium protein, unknown function		110		-0.54		-0.73
PF3D7_1133600		PF11_0346		conserved Plasmodium protein, unknown function		110		-0.58		-0.73
PF3D7_0919900		PFI0975c		conserved Plasmodium protein, unknown function		110		-0.55		-0.73
PF3D7_1017900		PF10_0174		26s proteasome regulatory subunit p55, putative		110		-0.6		-0.73
PF3D7_1431400		PF14_0293		conserved Plasmodium protein, unknown function		110		-0.58		-0.73
PF3D7_1352100		PF13_0271		ABC transporter, (heavy metal transporter family), putative		110		-0.59		-0.73
PF3D7_1457400		PF14_0547		conserved Plasmodium protein, unknown function		110		-0.62		-0.73
PF3D7_0719800		PF07_0081		conserved Plasmodium protein, unknown function		110		-0.54		-0.73
PF3D7_1454200		PF14_0515		conserved Plasmodium protein, unknown function		110		-0.64		-0.73
PF3D7_1212100		PFL0600w		conserved Plasmodium protein, unknown function		110		-0.62		-0.73
PF3D7_1021500		PF10_0209		RNA helicase, putative		110		-0.59		-0.73
PF3D7_1473100		PF14_0699		GTPase activator, putative		110		-0.6		-0.72
PF3D7_0710000		MAL7P1.30		conserved Plasmodium protein, unknown function		110		-0.61		-0.72
PF3D7_1450700		PF14_0482		conserved Plasmodium protein, unknown function		110		-0.65		-0.72
PF3D7_0314000		PFC0581w		co-chaperone p23		110		-0.59		-0.72
PF3D7_1307600		PF13_0040		DNA-directed RNA polymerase alpha chain, putative		110		-0.57		-0.72
PF3D7_0930400.2		PFI1480w		conserved Plasmodium protein, unknown function		110		-0.61		-0.72
PF3D7_1136600		PF11_0378		conserved Plasmodium protein, unknown function		110		-0.52		-0.72
PF3D7_0710700		PF07_0044		conserved Plasmodium protein, unknown function		110		-0.43		-0.72
PF3D7_0409800		PFD0485w		conserved Plasmodium protein, unknown function		110		-0.62		-0.72
PF3D7_0413600		PFD0665c		26S proteasome AAA-ATPase subunit RPT3, putative		110		-0.62		-0.72
PF3D7_1005900		PF10_0060		conserved Plasmodium protein, unknown function		110		-0.66		-0.71
PF3D7_0907500		PFI0360c		conserved Plasmodium protein, unknown function		110		-0.58		-0.71
PF3D7_0626000		PFF1260c		conserved Plasmodium protein, unknown function		110		-0.62		-0.71
PF3D7_0417100		PFD0825c		RNA binding protein Puf2		110		-0.65		-0.71
PF3D7_0321600		PFC0955w		ATP-dependent RNA helicase, putative		110		-0.58		-0.71
PF3D7_0807100		PF08_0111		RNA helicase, putative		110		-0.57		-0.71
PF3D7_0908500		PFI0410c		conserved Plasmodium protein, unknown function		110		-0.57		-0.71
PF3D7_0413500		PFD0660w		phosphoglycerate mutase, putative		110		-0.62		-0.71
PF3D7_1320700		PF13_0120		conserved Plasmodium protein, unknown function		110		-0.58		-0.71
PF3D7_1422300		PF14_0213		conserved Plasmodium protein, unknown function		110		-0.58		-0.71
PF3D7_0409100		PFD0450c		pre-mRNA splicing factor, putative		110		-0.62		-0.71
PF3D7_1335700		PF13_0199		conserved Plasmodium protein, unknown function		110		-0.58		-0.71
PF3D7_0416100		PFD0780w		glutamyl-tRNA(Gln) amidotransferase subunit A, putative		110		-0.6		-0.71
PF3D7_1450300		PF14_0478		DNA polymerase delta interacting protein, putative		110		-0.57		-0.71
PF3D7_1008100		PF10_0079		conserved Plasmodium protein, unknown function		110		-0.67		-0.7

## Sheet: Table_S15C
Table S15C. List of genes whose expression is highly correlated to that of pfmdr1
Gene ID		Previous Gene ID		Gene description		Nb of Pairwise Comparisons		Pearson		Spearman
PF3D7_0523000		PFE1150w		multidrug resistance protein		110		1		1
PF3D7_1468000		PF14_0648		conserved Plasmodium protein, unknown function		110		0.96		0.96
PF3D7_0717100		MAL7P1.83		conserved Plasmodium protein, unknown function		110		0.95		0.95
PF3D7_1344900		MAL13P1.222		conserved Plasmodium protein, unknown function		110		0.82		0.94
PF3D7_0701300		MAL7P1.200		rifin, pseudogene		110		0.93		0.93
PF3D7_1469600		PF14_0664		biotin carboxylase subunit of acetyl CoA carboxylase, putative		110		0.92		0.92
PF3D7_1421400		PF14_0207		DNA-directed RNA polymerase III subunit C, putative		110		0.95		0.9
PF3D7_1316000		MAL13P1.84		protein kinase, putative		110		0.85		0.89
PF3D7_1360500		MAL13P1.301		guanylyl cyclase beta		110		0.87		0.89
PF3D7_0800200		PF08_0141		erythrocyte membrane protein 1, PfEMP1		110		0.89		0.89
PF3D7_1415900		PF14_0157		conserved Plasmodium protein, unknown function		110		0.83		0.88
PF3D7_0810200		PF08_0098		ABC1 family, putative		110		0.87		0.88
PF3D7_1145500		PF11_0466		transporter, putative		110		0.87		0.88
PF3D7_1204300		PFL0210c		eukaryotic initiation factor 5a, putative		110		0.82		0.87
PF3D7_1129900		PF11_0310		transporter, putative		110		0.8		0.86
PF3D7_1126000		PF11_0270		threonine -- tRNA ligase, putative		110		0.81		0.86
PF3D7_1445300		PF14_0430		mitochondrial ribosomal protein S29 precursor, putative		110		0.81		0.86
PF3D7_0417900		PFD0870w		conserved Plasmodium protein, unknown function		110		0.81		0.86
PF3D7_1367700		PF13_0354		alanine--tRNA ligase, putative		110		0.84		0.86
PF3D7_0623900		PFF1150w		ribonuclease HII, putative		110		0.85		0.86
PF3D7_1307200		PF13_0036		DnaJ protein, putative		110		0.86		0.86
PF3D7_0310300		PFC0430w		phosphoglycerate mutase, putative		110		0.81		0.85
PF3D7_0801800		MAL8P1.156		mannose-6-phosphate isomerase, putative		110		0.81		0.85
PF3D7_0718000		MAL7P1.89		dynein heavy chain, putative		110		0.83		0.85
PF3D7_0316600		PFC0725c		formate-nitrite transporter, putative		110		0.86		0.85
PF3D7_0522700		PFE1135w		iron-sulfur assembly protein, putative		110		0.9		0.85
PF3D7_1454400		PF14_0517		aminopeptidase P		110		0.78		0.84
PF3D7_1315400		MAL13P1.79		conserved Plasmodium protein, unknown function		110		0.81		0.84
PF3D7_0422500		PFD1060w		u5 small nuclear ribonucleoprotein-specific protein, putative		110		0.82		0.84
PF3D7_1114700		PF11_0156		serine/threonine protein kinase		110		0.82		0.84
PF3D7_1240600		PFL1960w		erythrocyte membrane protein 1, PfEMP1		110		0.84		0.84
PF3D7_1000500		PF10_0005		rifin		110		0.88		0.84
PF3D7_1347200		PF13_0252		nucleoside transporter 1		110		0.78		0.83
PF3D7_1201600		PFL0080c		NIMA related kinase 3		110		0.79		0.83
PF3D7_0703700		MAL7P1.14		conserved Plasmodium protein, unknown function		110		0.8		0.83
PF3D7_1251400		PFL2470c		conserved Plasmodium protein, unknown function		110		0.83		0.83
PF3D7_0704700		PF07_0018		conserved Plasmodium membrane protein, unknown function		110		0.83		0.83
PF3D7_0910300		PFI0500w		conserved Plasmodium protein, unknown function		110		0.85		0.83
PF3D7_1013100		PF10_0128		U3 snoRNA-associated small subunit rRNA processing protein, putative		110		0.72		0.82
PF3D7_0717900		MAL7P1.88		thioredoxin-like protein		110		0.76		0.82
PF3D7_0310500		PFC0440c		DEAD box helicase, putative		110		0.76		0.82
PF3D7_0729200		MAL7P1.159		1-cys peroxiredoxin		110		0.77		0.82
PF3D7_0418500		PFD0895c		Bet3 transport protein, putative		110		0.78		0.82
PF3D7_0905100		PFI0250c		conserved Plasmodium membrane protein, unknown function		110		0.78		0.82
PF3D7_1332800		PF13_0178		translation initiation factor 6, putative		110		0.84		0.82
PF3D7_1324900		PF13_0141		L-lactate dehydrogenase		110		0.75		0.81
PF3D7_0905600		PFI0275w		conserved Plasmodium protein, unknown function		110		0.75		0.81
PF3D7_1037300		PF10_0366		ADP/ATP transporter on adenylate translocase		110		0.77		0.81
PF3D7_1015900		PF10_0155		enolase		110		0.77		0.81
PF3D7_0617000		PFF0825c		mitochondrial import receptor subunit tom40, putative		110		0.78		0.81
PF3D7_0903100		PFI0150c		retrieval receptor for endoplasmic reticulum membrane proteins, putative		110		0.79		0.81
PF3D7_1021100		PF10_0205		conserved Plasmodium protein, unknown function		110		0.81		0.81
PF3D7_0631800		PFF1545w		rifin		110		0.82		0.81
PF3D7_1357200		MAL13P1.281		glutamate--tRNA ligase, putative		110		0.85		0.81
PF3D7_0709000		MAL7P1.27		chloroquine resistance transporter		110		0.7		0.8
PF3D7_0614300		PFF0690c		organic anion transporter		110		0.74		0.8
PF3D7_1354400		MAL13P1.271		V-type ATPase, putative		110		0.75		0.8
PF3D7_0907300		PFI0350c		conserved Plasmodium protein, unknown function		110		0.78		0.8
PF3D7_0805200		PF08_0119		conserved Plasmodium protein, unknown function		110		0.78		0.8
PF3D7_1251100		PFL2455w		conserved Plasmodium protein, unknown function		110		0.79		0.8
PF3D7_1126900		PF11_0280		small nuclear ribonucleoprotein F, putative		110		0.81		0.8
PF3D7_0213700		PFB0620w		conserved protein, unknown function		110		0.69		0.79
PF3D7_0823800		PF08_0032		DnaJ protein, putative		110		0.71		0.79
PF3D7_0205500		PFB0245c		DNA-directed RNA polymerase II 16 kDa subunit, putative		110		0.71		0.79
PF3D7_0526500		PFE1320w		conserved Plasmodium protein, unknown function		110		0.72		0.79
PF3D7_1456800		PF14_0541		V-type H( )-translocating pyrophosphatase, putative		110		0.72		0.79
PF3D7_0729400		PF07_0122		BRIX protein, putative		110		0.73		0.79
PF3D7_0604600		PFF0225w		DNA helicase, putative		110		0.73		0.79
PF3D7_1012600		PF10_0123		GMP synthetase		110		0.74		0.79
PF3D7_0808000		MAL8P1.124		conserved Plasmodium protein, unknown function		110		0.77		0.79
PF3D7_1200100		PFL0005w		erythrocyte membrane protein 1, PfEMP1		110		0.77		0.79
PF3D7_1223700		PFL1140w		integral membrane protein, putative		110		0.68		0.78
PF3D7_0915400		PFI0755c		6-phosphofructokinase		110		0.69		0.78
PF3D7_0202600.2		PFB0125c		conserved Plasmodium protein, unknown function		110		0.72		0.78
PF3D7_1033400		PF10_0325		haloacid dehalogenase-like hydrolase, putative		110		0.73		0.78
PF3D7_0602400		PFF0115c		elongation factor G, putative		110		0.73		0.78
PF3D7_0513300		PFE0660c		purine nucleoside phosphorylase		110		0.77		0.78
PF3D7_0503900		PFE0190c		conserved Plasmodium protein, unknown function		110		0.79		0.78
PF3D7_1322700		MAL13P1.127		conserved Plasmodium protein, unknown function		110		0.8		0.78
PF3D7_1305900		PF13_0031		conserved Plasmodium protein, unknown function		110		0.8		0.78
PF3D7_1302100		PF13_0011		gamete antigen 27/25		110		0.64		0.77
PF3D7_1207500		PFL0375w		conserved Plasmodium protein, unknown function		110		0.66		0.77
PF3D7_0815200		PF08_0069		importin beta, putative		110		0.67		0.77
PF3D7_1121600		PF11_0224		circumsporozoite-related antigen		110		0.69		0.77
PF3D7_0108700		PFA0430c		secreted ookinete protein, putative		110		0.69		0.77
PF3D7_1438900		PF14_0368		thioredoxin peroxidase 1		110		0.7		0.77
PF3D7_0606700		PFF0330w		coatomer alpha subunit, putative		110		0.7		0.77
PF3D7_1148000		PF11_0488		serine/threonine protein kinase, putative		110		0.7		0.77
PF3D7_1336000		MAL13P1.179		conserved Plasmodium protein, unknown function		110		0.71		0.77
PF3D7_0519200		PFE0965c		vacuolar ATP synthetase		110		0.72		0.77
PF3D7_0304200		PFC0190c		EH (Eps15 homology) protein		110		0.73		0.77
PF3D7_1216700		PFL0805w		perforin like protein 2		110		0.73		0.77
PF3D7_0103200		PFA0160c		nucleoside transporter, putative		110		0.74		0.77
PF3D7_0100800		PFA0040w		rifin		110		0.75		0.77
PF3D7_1307000		MAL13P1.36		PNAS-3 related protein, putative		110		0.78		0.77
PF3D7_1467400		PF14_0642		organelle ribosomal protein L22/L17 precursor, putative		110		0.66		0.76
PF3D7_1006200		PF10_0063		DNA/RNA-binding protein Alba, putative		110		0.68		0.76
PF3D7_1346300		MAL13P1.233		DNA/RNA-binding protein Alba, putative		110		0.69		0.76
PF3D7_1357400		PF13_0307		conserved Plasmodium protein, unknown function		110		0.69		0.76
PF3D7_1415200		PF14_0150		DNA-directed RNA polymerase I/III subunit, putative		110		0.7		0.76
PF3D7_0923800.2		PFI1170c		thioredoxin reductase		110		0.72		0.76
PF3D7_1229400		PFL1420w		macrophage migration inhibitory factor		110		0.72		0.76
PF3D7_1434000		PF14_0321		ABC transporter, putative		110		0.73		0.76
PF3D7_1373400		MAL13P1.535		rifin		110		0.73		0.76
PF3D7_0322100		PFC0980c		RNA triphosphatase		110		0.74		0.76
PF3D7_1121400		PF11_0222		WD domain, G-beta repeat-containing protein		110		0.75		0.76
PF3D7_0711100		MAL7P1.34		conserved Plasmodium membrane protein, unknown function		110		0.75		0.76
PF3D7_0205400		PFB0240w		conserved Plasmodium protein, unknown function		110		0.77		0.76
PF3D7_0711700		PF07_0048		erythrocyte membrane protein 1, PfEMP1		110		0.47		0.75
PF3D7_0220600		PFB0930w		Plasmodium exported protein (hyp9), unknown function		110		0.66		0.75
PF3D7_0311400		PFC0485w		protein kinase, putative		110		0.69		0.75
PF3D7_0206600		PFB0290c		transcription factor, putative		110		0.7		0.75
PF3D7_1130200		PF11_0313		60S ribosomal protein P0		110		0.71		0.75
PF3D7_0215700		PFB0715w		DNA-directed RNA polymerase II second largest subunit, putative		110		0.73		0.75
PF3D7_1033200		PF10_0323		early transcribed membrane protein 10.2		110		0.74		0.75
PF3D7_1359300		MAL13P1.289		mitotic control protein dis3 homologue, putative		110		0.76		0.75
PF3D7_1223600		PFL1135c		conserved Plasmodium protein, unknown function		110		0.63		0.74
PF3D7_1006800		PF10_0068		RNA binding protein, putative		110		0.66		0.74
PF3D7_1462800		PF14_0598		glyceraldehyde-3-phosphate dehydrogenase		110		0.66		0.74
PF3D7_0933800		PFI1635w		delta tubulin, putative		110		0.66		0.74
PF3D7_0305300		PFC0240c		conserved Plasmodium membrane protein, unknown function		110		0.67		0.74
PF3D7_1432400		PF14_0305		leucine-rich repeat protein		110		0.67		0.74
PF3D7_1419300		PF14_0187		glutathione S-transferase		110		0.68		0.74
PF3D7_0813400		PF08_0081		conserved Plasmodium protein, unknown function		110		0.7		0.74
PF3D7_0713400		MAL7P1.64		serpentine receptor, putative		110		0.7		0.74
PF3D7_0722800		PF07_0094		conserved Plasmodium protein, unknown function		110		0.71		0.74
PF3D7_1445100		PF14_0428		histidine--tRNA ligase, putative		110		0.72		0.74
PF3D7_0405400		PFD0265w		pre-mRNA splicing factor, putative		110		0.78		0.74
PF3D7_1425900		PF14_0239		conserved Plasmodium protein, unknown function		110		0.6		0.73
PF3D7_1134700		PF11_0358		DNA-directed RNA polymerase 1, subunit 2, putative		110		0.62		0.73
PF3D7_0627700		PFF1345w		transportin		110		0.63		0.73
PF3D7_1441900		PF14_0398		transcription factor TFIIH complex subunit Tfb5, putative		110		0.63		0.73
PF3D7_1315900		MAL13P1.83		exportin 1-like protein, putative		110		0.66		0.73
PF3D7_0523800		PFE1185w		transporter, putative		110		0.67		0.73
PF3D7_0209200		PFB0415c		3'exoribonuclease, putative		110		0.69		0.73
PF3D7_1250500		PFL2425w		adaptor-related protein complex 3, sigma 2 subunit, putative		110		0.72		0.73
PF3D7_1245400		PFL2180w		mitochondrial ribosomal protein L3 precursor, putative		110		0.74		0.73
PF3D7_1000100		PF10_0001		erythrocyte membrane protein 1, PfEMP1		110		0.75		0.73
PF3D7_1023700		PF10_0230		conserved Plasmodium protein, unknown function		110		0.81		0.73
PF3D7_1129100		PF11_0302		parasitophorous vacuolar protein 1		110		0.63		0.72
PF3D7_1118300		PF11_0189		insulinase, putative		110		0.63		0.72
PF3D7_1402100		PF14_0023		conserved Plasmodium protein, unknown function		110		0.65		0.72
PF3D7_0527300		PFE1360c		methionine aminopeptidase 1a, putative		110		0.65		0.72
PF3D7_0218400		PFB0860c		DEAD/DEAH box ATP-dependent RNA helicase, putative		110		0.66		0.72
PF3D7_1142700		PF11_0439		conserved protein, unknown function		110		0.66		0.72
PF3D7_1359400		PF13_0315		rRNA associated RNA binding protein, putative		110		0.66		0.72
PF3D7_1220000		PFL0965c		conserved Plasmodium protein, unknown function		110		0.66		0.72
PF3D7_1353200		PF13_0276		membrane-associated histidine rich protein 2, (MARHP2)		110		0.66		0.72
PF3D7_1034900		PF10_0340		methionine-tRNA ligase, putative		110		0.67		0.72
PF3D7_1116700		PF11_0174		cathepsin C, homolog,dipeptidyl peptidase 1		110		0.64		0.71
PF3D7_1428400		PF14_0262		probable protein, unknown function		110		0.64		0.71
PF3D7_0516200		PFE0810c		40S ribosomal protein S14, putative		110		0.64		0.71
PF3D7_0624000		PFF1155w		hexokinase		110		0.65		0.71
PF3D7_0316700		PFC0730w		HVA22/TB2/DP1 family protein, putative		110		0.65		0.71
PF3D7_0204900		PFB0220w		ubiE/COQ5 methyltransferase, putative		110		0.68		0.71
PF3D7_1006600		PF10_0066		thioredoxin, putative		110		0.69		0.71
PF3D7_1420000		PF14_0194		spliceosome-associated protein, putative		110		0.7		0.71
PF3D7_1012400		PF10_0121		hypoxanthine phosphoribosyltransferase		110		0.71		0.71
PF3D7_0920900		PFI1025w		RNA binding protein, putative		110		0.73		0.71
PF3D7_0522200		PFE1110w		conserved Plasmodium protein, unknown function		110		0.78		0.71
PF3D7_0210000		PFB0450w		secretory complex protein 61 gamma subunit		110		0.53		0.7
PF3D7_1363700		MAL13P1.319		indole-3-glycerol-phosphate synthase, putative		110		0.6		0.7
PF3D7_0214000		PFB0635w		T-complex protein 1, putative		110		0.61		0.7
PF3D7_0629500		PFF1430c		amino acid transporter, putative		110		0.61		0.7
PF3D7_1107000		PF11_0524		lsm4 homologue, putative		110		0.62		0.7
PF3D7_1441100		PF14_0390		conserved Plasmodium protein, unknown function		110		0.63		0.7
PF3D7_0501000		PFE0050w		Plasmodium exported protein, unknown function		110		0.67		0.7
PF3D7_0505000		PFE0245c		conserved Plasmodium membrane protein, unknown function		110		0.67		0.7
PF3D7_0402400		PFD0115c		Plasmodium exported protein, unknown function		110		0.67		0.7
PF3D7_0223500		PFB1055c		erythrocyte membrane protein 1, PfEMP1		110		0.67		0.7
PF3D7_0807900		MAL8P1.125		tyrosyl-tRNA synthetase, putative		110		0.67		0.7
PF3D7_0928900		PFI1420w		guanylate kinase		110		0.68		0.7
PF3D7_0817000		MAL8P1.75		ubiquitin-activating enzyme, putative		110		0.69		0.7
PF3D7_0933700		PFI1630c		conserved Plasmodium protein, unknown function		110		0.73		0.7

## Sheet: Table_S15D
Table S15D. List of genes whose expression is highly anti- correlated to that of pfmdr1
Gene ID		Previous Gene ID		Gene description		Nb of Pairwise Comparisons		Pearson		Spearman
PF3D7_1145800		PF11_0469		conserved Plasmodium protein, unknown function		110		-0.86		-0.93
PF3D7_1331200		PF13_0167		conserved Plasmodium protein, unknown function		110		-0.85		-0.92
PF3D7_1411800		PF14_0116		conserved Plasmodium protein, unknown function		110		-0.83		-0.92
PF3D7_1212100		PFL0600w		conserved Plasmodium protein, unknown function		110		-0.83		-0.91
PF3D7_1021500		PF10_0209		RNA helicase, putative		110		-0.83		-0.91
PF3D7_1111200		PF11_0118		conserved Plasmodium protein, unknown function		110		-0.83		-0.91
PF3D7_1215100		PFL0730w		conserved Plasmodium protein, unknown function		110		-0.83		-0.9
PF3D7_1141200		PF11_0423		conserved Plasmodium protein, unknown function		110		-0.83		-0.9
PF3D7_1225600		PFL1235c		conserved Plasmodium protein, unknown function		110		-0.81		-0.9
PF3D7_0815700		PF08_0067		ubiquitin		110		-0.81		-0.89
PF3D7_1246600		PFL2235w		conserved Plasmodium protein, unknown function		110		-0.81		-0.89
PF3D7_1302600		PF13_0013		deoxyhypusine hydroxylase		110		-0.8		-0.89
PF3D7_1361200		MAL13P1.304		conserved Plasmodium protein, unknown function		110		-0.78		-0.89
PF3D7_0716800		MAL7P1.81		eukaryotic translation initiation factor 3 37.28 kDa subunit, putative		110		-0.64		-0.89
PF3D7_1454200		PF14_0515		conserved Plasmodium protein, unknown function		110		-0.81		-0.88
PF3D7_1320800		PF13_0121		dihydrolipamide succinyltransferase component of 2-oxoglutarate dehydrogenase complex		110		-0.78		-0.88
PF3D7_1450300		PF14_0478		DNA polymerase delta interacting protein, putative		110		-0.74		-0.88
PF3D7_0907600		PFI0365w		translation initiation factor SUI1, putative		110		-0.73		-0.88
PF3D7_1132900		PF11_0339		glycine cleavage H protein		110		-0.8		-0.87
PF3D7_0413600		PFD0665c		26S proteasome AAA-ATPase subunit RPT3, putative		110		-0.8		-0.87
PF3D7_1128000.2		PF11_0291		conserved Plasmodium protein, unknown function		110		-0.8		-0.87
PF3D7_1351200		MAL13P1.258		conserved Plasmodium protein, unknown function		110		-0.78		-0.87
PF3D7_1422800		PF14_0218		actin-related protein homolog, arp4 homolog		110		-0.76		-0.87
PF3D7_0719800		PF07_0081		conserved Plasmodium protein, unknown function		110		-0.7		-0.87
PF3D7_1359900		MAL13P1.298		conserved Plasmodium membrane protein, unknown function		110		-0.7		-0.87
PF3D7_1307800		PF13_0042		fork head domain protein, putative		110		-0.78		-0.86
PF3D7_0619700		PFF0960c		conserved Plasmodium protein, unknown function		110		-0.77		-0.86
PF3D7_0614000		PFF0680c		thiamin-phosphate pyrophosphorylase, putative		110		-0.75		-0.86
PF3D7_1365800		MAL13P1.330		conserved Plasmodium protein, unknown function		110		-0.81		-0.85
PF3D7_1317500		MAL13P1.89		conserved Plasmodium protein, unknown function		110		-0.77		-0.85
PF3D7_1352100		PF13_0271		ABC transporter, (heavy metal transporter family), putative		110		-0.76		-0.85
PF3D7_1457400		PF14_0547		conserved Plasmodium protein, unknown function		110		-0.76		-0.85
PF3D7_1452600		PF14_0501		conserved Plasmodium protein, unknown function		110		-0.76		-0.85
PF3D7_1360300		MAL13P1.300		conserved Plasmodium protein, unknown function		110		-0.76		-0.85
PF3D7_0510400		PFE0515w		conserved Plasmodium protein, unknown function		110		-0.76		-0.85
PF3D7_0420400		PFD0990w		ribosome recycling factor, putative		110		-0.76		-0.85
PF3D7_0806600		MAL8P1.132		kinesin-like protein, putative		110		-0.73		-0.85
PF3D7_1211500		PFL0570c		mitochondrial ribosomal protein S18 precursor, putative		110		-0.81		-0.84
PF3D7_0904600		PFI0225w		ubiquitin specific protease, putative		110		-0.8		-0.84
PF3D7_1327700		PF13_0158		nonsense-mediated mRNA decay protein Upf3, putative		110		-0.79		-0.84
PF3D7_1344100		MAL13P1.395		krox-like protein. putative		110		-0.77		-0.84
PF3D7_0531400		PFE1570c		conserved Plasmodium protein, unknown function		110		-0.74		-0.84
PF3D7_0610100		PFF0500c		step II splicing factor, putative		110		-0.74		-0.84
PF3D7_1450400		PF14_0479		conserved Plasmodium protein, unknown function		110		-0.73		-0.84
PF3D7_0609700		PFF0480w		conserved Plasmodium protein, unknown function		110		-0.71		-0.84
PF3D7_0423900		PFD1135c		probable protein, unknown function		110		-0.71		-0.84
PF3D7_1365000		PF13_0342		conserved Plasmodium protein, unknown function		110		-0.7		-0.84
PF3D7_0416100		PFD0780w		glutamyl-tRNA(Gln) amidotransferase subunit A, putative		110		-0.78		-0.83
PF3D7_1467500		PF14_0643		conserved Plasmodium protein, unknown function		110		-0.76		-0.83
PF3D7_0623600		PFF1135w		transcription or splicing factor-like protein, putative		110		-0.75		-0.83
PF3D7_0314300		PFC0590c		DER1-like protein, putative		110		-0.74		-0.83
PF3D7_1431400		PF14_0293		conserved Plasmodium protein, unknown function		110		-0.71		-0.83
PF3D7_0617800		PFF0860c		histone H2A		110		-0.66		-0.83
PF3D7_0525500		PFE1270c		WD domain, G-beta repeat-containing protein		110		-0.77		-0.82
PF3D7_0724000		MAL7P1.127		conserved Plasmodium membrane protein, unknown function		110		-0.75		-0.82
PF3D7_1017900		PF10_0174		26s proteasome regulatory subunit p55, putative		110		-0.74		-0.82
PF3D7_0318300		PFC0810c		conserved Plasmodium protein, unknown function		110		-0.74		-0.82
PF3D7_1246300		PFL2220w		conserved Plasmodium protein, unknown function		110		-0.72		-0.82
PF3D7_1113200		PF11_0140		conserved Plasmodium protein, unknown function		110		-0.71		-0.82
PF3D7_1335700		PF13_0199		conserved Plasmodium protein, unknown function		110		-0.71		-0.82
PF3D7_1435200		PF14_0333		conserved Plasmodium protein, unknown function		110		-0.71		-0.82
PF3D7_1249800		PFL2390c		conserved Plasmodium protein, unknown function		110		-0.7		-0.82
PF3D7_0702100		MAL7P1.7		Plasmodium exported protein (PHISTb), unknown function		110		-0.69		-0.82
PF3D7_1417300		PF14_0171		conserved Plasmodium protein, unknown function		110		-0.69		-0.82
PF3D7_0902300		PFI0110c		serine/threonine protein kinase, FIKK family		110		-0.67		-0.82
PF3D7_0926800		PFI1315c		conserved Plasmodium protein, unknown function		110		-0.59		-0.82
PF3D7_1322000		MAL13P1.121		adenosine-diphosphatase, putative		110		-0.76		-0.81
PF3D7_0820900		MAL8P1.54		conserved Plasmodium protein, unknown function		110		-0.76		-0.81
PF3D7_0916400		PFI0805w		conserved Plasmodium protein, unknown function		110		-0.75		-0.81
PF3D7_0409100		PFD0450c		pre-mRNA splicing factor, putative		110		-0.75		-0.81
PF3D7_0833200		MAL7P1.215		rifin		110		-0.74		-0.81
PF3D7_1337400		PF13_0209		conserved Plasmodium protein, unknown function		110		-0.74		-0.81
PF3D7_1025100		PF10_0245		glucosamine-fructose-6-phosphate aminotransferase, putative		110		-0.74		-0.81
PF3D7_0409800		PFD0485w		conserved Plasmodium protein, unknown function		110		-0.74		-0.81
PF3D7_1446900		PF14_0447		glutaminyl-peptide cyclotransferase, putative		110		-0.74		-0.81
PF3D7_0505100		PFE0250w		conserved Plasmodium protein, unknown function		110		-0.72		-0.81
PF3D7_0611400		PFF0560c		SWI/SNF-related matrix-associated actin-dependent regulator of chromatin		110		-0.71		-0.81
PF3D7_0309700		PFC0405c		ribosomal protein l7ae, putative		110		-0.7		-0.81
PF3D7_0709700		PF07_0040		lysophospholipase, putative		110		-0.63		-0.81
PF3D7_0712000		PF07_0049		erythrocyte membrane protein 1, PfEMP1		110		-0.76		-0.8
PF3D7_1027100		PF10_0266		small subunit rRNA processing stabilizing factor, putative		110		-0.75		-0.8
PF3D7_1324700		MAL13P1.135		SNARE protein, putative		110		-0.75		-0.8
PF3D7_1122200		PF11_0230		conserved Plasmodium protein, unknown function		110		-0.75		-0.8
PF3D7_1309200		MAL13P1.44		protein phosphatase 2c-like protein, putative		110		-0.73		-0.8
PF3D7_1461100		PF14_0583		conserved Plasmodium protein, unknown function		110		-0.73		-0.8
PF3D7_1123100		PF11_0242		calcium-dependent protein kinase 7		110		-0.72		-0.8
PF3D7_0419700		PFD0955w		apical merozoite protein		110		-0.63		-0.8
PF3D7_1437600		PF14_0356		conserved Plasmodium protein, unknown function		110		-0.75		-0.79
PF3D7_1306900		MAL13P1.35		U1 small nuclear ribonucleoprotein a, putative		110		-0.74		-0.79
PF3D7_1426800		PF14_0247		conserved Plasmodium protein, unknown function		110		-0.72		-0.79
PF3D7_0817400		MAL8P1.74		conserved Plasmodium protein, unknown function		110		-0.71		-0.79
PF3D7_1029400		PF10_0287		conserved Plasmodium protein, unknown function		110		-0.71		-0.79
PF3D7_1123200		PF11_0243		leucine-rich repeat protein		110		-0.71		-0.79
PF3D7_1303500		PF13_0019		sodium/hydrogen exchanger, Na , H antiporter		110		-0.71		-0.79
PF3D7_1132300		PF11_0332		nucleic acid binding protein, putative		110		-0.7		-0.79
PF3D7_1358200		MAL13P1.286		conserved Plasmodium protein, unknown function		110		-0.7		-0.79
PF3D7_1139700		PF11_0407		adrenodoxin reductase, putative		110		-0.7		-0.79
PF3D7_1414500		PF14_0143		atypical protein kinase, ABC-1 family, putative		110		-0.7		-0.79
PF3D7_0403400		PFD0160w		conserved Plasmodium protein, unknown function		110		-0.69		-0.79
PF3D7_1436100		PF14_0342		conserved Plasmodium membrane protein, unknown function		110		-0.69		-0.79
PF3D7_1449600		PF14_0472		conserved Plasmodium protein, unknown function		110		-0.65		-0.79
PF3D7_1102600		PF11_0038		Plasmodium exported protein, unknown function		110		-0.62		-0.79
PF3D7_1207100		PFL0355c		small subunit rRNA processing factor, putative		110		-0.61		-0.79
PF3D7_0710700		PF07_0044		conserved Plasmodium protein, unknown function		110		-0.51		-0.79
PF3D7_0527100		PFE1350c		ubiquitin conjugating enzyme 13, putative		110		-0.77		-0.78
PF3D7_0921600		PFI1060w		tetratricopeptide repeat family protein, putative		110		-0.74		-0.78
PF3D7_0726500		MAL7P1.147		ubiquitin carboxyl-terminal hydrolase, putative		110		-0.73		-0.78
PF3D7_0915000		PFI0735c		type II NADH:quinone oxidoreductase		110		-0.73		-0.78
PF3D7_0603000		PFF0145w		conserved Plasmodium protein, unknown function		110		-0.73		-0.78
PF3D7_0515900		PFE0795c		protein phosphatase, putative		110		-0.72		-0.78
PF3D7_0312000		PFC0506w		conserved Plasmodium protein, unknown function		110		-0.72		-0.78
PF3D7_0216200		PFB0735c		conserved Plasmodium protein, unknown function		110		-0.71		-0.78
PF3D7_1202700		PFL0135w		conserved Plasmodium protein, unknown function		110		-0.71		-0.78
PF3D7_1410300		PF14_0101		conserved Plasmodium protein, unknown function		110		-0.7		-0.78
PF3D7_0630600		PFF1485w		conserved Plasmodium protein, unknown function		110		-0.7		-0.78
PF3D7_0524900		PFE1240w		tRNA-YW synthesizing protein, putative		110		-0.7		-0.78
PF3D7_0912000		PFI0585c		conserved Plasmodium protein, unknown function		110		-0.69		-0.78
PF3D7_1422300		PF14_0213		conserved Plasmodium protein, unknown function		110		-0.69		-0.78
PF3D7_0423600		PFD1115c		conserved Plasmodium protein, unknown function		110		-0.69		-0.78
PF3D7_1127800		PF11_0289		conserved Plasmodium protein, unknown function		110		-0.66		-0.78
PF3D7_0111500		PFA0555c		UMP-CMP kinase, putative		110		-0.65		-0.78
PF3D7_1328100		PF13_0156		proteasome subunit beta type 7 precursor, putative		110		-0.63		-0.78
PF3D7_0415700		PFD0760c		conserved Plasmodium protein, unknown function		110		-0.75		-0.77
PF3D7_0322700		PFC1011c		conserved Plasmodium membrane protein, unknown function		110		-0.71		-0.77
PF3D7_1033500		PF10_0326		WD-repeat protein, putative		110		-0.71		-0.77
PF3D7_1317000		PF13_0096		ubiquitin carboxyl-terminal hydrolase, putative		110		-0.71		-0.77
PF3D7_1413800		PF14_0136		diphthamide synthesis protein, putative		110		-0.7		-0.77
PF3D7_0410700		PFD0530c		GTPase, putative		110		-0.7		-0.77
PF3D7_0311600		PFC0490w		conserved Plasmodium protein, unknown function		110		-0.69		-0.77
PF3D7_0720100		PF07_0083		small subunit rRNA processing protein, putative		110		-0.68		-0.77
PF3D7_1125300		PF11_0264		DNA-dependent RNA polymerase		110		-0.68		-0.77
PF3D7_1128900		PF11_0300		conserved Plasmodium protein, unknown function		110		-0.66		-0.77
PF3D7_1414100		PF14_0139		conserved Plasmodium protein, unknown function		110		-0.66		-0.77
PF3D7_1133600		PF11_0346		conserved Plasmodium protein, unknown function		110		-0.65		-0.77
PF3D7_1451700		PF14_0492		protein phosphatase 2b regulatory subunit, putative		110		-0.64		-0.77
PF3D7_1354200		PF13_0285		inositol-polyphosphate 5-phosphatase, putative		110		-0.64		-0.77
PF3D7_0930200		PFI1470c		leucine-rich repeat protein		110		-0.62		-0.77
PF3D7_0919900		PFI0975c		conserved Plasmodium protein, unknown function		110		-0.62		-0.77
PF3D7_1236000		PFL1740w		conserved Plasmodium protein, unknown function		110		-0.72		-0.76
PF3D7_1205400		PFL0270c		conserved Plasmodium protein, unknown function		110		-0.71		-0.76
PF3D7_1432500		PF14_0307		conserved protein, unknown function		110		-0.71		-0.76
PF3D7_1119800		PF11_0205		alternative splicing factor ASF-1, putative		110		-0.7		-0.76
PF3D7_1465900		PF14_0627		40S ribosomal protein S3, putative		110		-0.67		-0.76
PF3D7_1469500		PF14_0663		conserved Plasmodium protein, unknown function		110		-0.66		-0.76
PF3D7_1013600		PF10_0133		conserved Plasmodium protein, unknown function		110		-0.66		-0.76
PF3D7_1429700		PF14_0276		mitochondrial ribosomal protein L15 precursor, putative		110		-0.66		-0.76
PF3D7_1033600		PF10_0327		Myb2 protein		110		-0.66		-0.76
PF3D7_1216000		PFL0770w		seryl-tRNA synthetase, putative		110		-0.65		-0.76
PF3D7_1033000		PF10_0321		conserved Plasmodium protein, unknown function		110		-0.64		-0.76
PF3D7_1247700		PFL2285c		conserved Plasmodium protein, unknown function		110		-0.61		-0.76
PF3D7_1136600		PF11_0378		conserved Plasmodium protein, unknown function		110		-0.59		-0.76
PF3D7_1317400		PF13_0099		conserved Plasmodium protein, unknown function		110		-0.49		-0.76
PF3D7_1140200		PF11_0413		conserved Plasmodium protein, unknown function		110		-0.46		-0.76
PF3D7_0406000		PFD0300w		conserved Plasmodium protein, unknown function		110		-0.71		-0.75
PF3D7_1451900		PF14_0494		small subunit rRNA processing factor, putative		110		-0.7		-0.75
PF3D7_1363100		PF13_0333		conserved Plasmodium protein, unknown function		110		-0.69		-0.75
PF3D7_1019300		PF10_0186		conserved Plasmodium protein, unknown function		110		-0.69		-0.75
PF3D7_0934700		PFI1680w		UBX domain, putative		110		-0.68		-0.75
PF3D7_1240000		PFL1940w		3-hydroxyisobutyryl-coenzyme A hydrolase, putative		110		-0.67		-0.75
PF3D7_1366100		MAL13P1.331		conserved Plasmodium protein, unknown function		110		-0.67		-0.75
PF3D7_1411500		PF14_0113		conserved Plasmodium protein, unknown function		110		-0.67		-0.75
PF3D7_1320700		PF13_0120		conserved Plasmodium protein, unknown function		110		-0.65		-0.75
PF3D7_1143200		PF11_0443		DnaJ protein, putative		110		-0.64		-0.75
PF3D7_0310900		PFC0455w		conserved Plasmodium protein, unknown function		110		-0.63		-0.75
PF3D7_0213900		PFB0630c		conserved Plasmodium protein, unknown function		110		-0.59		-0.75
PF3D7_0705300		MAL7P1.21		origin recognition complex subunit 2, putative		110		-0.45		-0.75
PF3D7_0722000		PF07_0090		conserved Plasmodium protein, unknown function		110		-0.72		-0.74
PF3D7_1447800		PF14_0454		conserved Plasmodium protein, unknown function		110		-0.71		-0.74
PF3D7_0813200		MAL8P1.96		CS domain protein, putative		110		-0.7		-0.74
PF3D7_0930800		PFI1500w		conserved Plasmodium membrane protein, unknown function		110		-0.69		-0.74
PF3D7_0716100		PF07_0067		large ribosomal subunit assembling factor, putative		110		-0.69		-0.74
PF3D7_1321200		MAL13P1.115		conserved protein, unknown function		110		-0.68		-0.74
PF3D7_0219800		PFB0905c		Plasmodium exported protein (PHISTc), unknown function		110		-0.68		-0.74
PF3D7_1202000		PFL0100c		ATP-dependent RNA helicase, putative		110		-0.67		-0.74
PF3D7_1407300		PF14_0070		pre-mRNA splicing factor, putative		110		-0.67		-0.74
PF3D7_1121900		PF11_0227		serine/threonine protein kinase, putative		110		-0.67		-0.74
PF3D7_1425700		PF14_0237		conserved Plasmodium protein, unknown function		110		-0.67		-0.74
PF3D7_1247500		PFL2280w		serine/threonine protein kinase, putative		110		-0.66		-0.74
PF3D7_0206300		PFB0280w		conserved Plasmodium protein, unknown function		110		-0.65		-0.74
PF3D7_1412400		PF14_0123		conserved Plasmodium protein, unknown function		110		-0.64		-0.74
PF3D7_0413900		PFD0680c		ubiquitin carboxyl-terminal hydrolase a, putative		110		-0.63		-0.74
PF3D7_0914400		PFI0705w		conserved Plasmodium protein, unknown function		110		-0.62		-0.74
PF3D7_0308700		PFC0370w		conserved Plasmodium protein, unknown function		110		-0.61		-0.74
PF3D7_1459600		PF14_0569		conserved Plasmodium protein, unknown function		110		-0.61		-0.74
PF3D7_1444500		PF14_0423		eukaryotic initiation factor 2alpha kinase 1		110		-0.6		-0.74
PF3D7_0508700		PFE0430w		ATP-dependent RNA helicase, putative		110		-0.58		-0.74
PF3D7_1470600		PF14_0673		RAP protein, putative		110		-0.55		-0.74
PF3D7_1352900		MAL13P1.268		conserved Plasmodium protein, unknown function		110		-0.49		-0.74
PF3D7_1351900		MAL13P1.261		conserved Plasmodium protein, unknown function		110		-0.49		-0.74
PF3D7_0416000		PFD0775c		RNA binding protein, putative		110		-0.72		-0.73
PF3D7_1408400		PF14_0081		DNA-repair helicase, putative		110		-0.72		-0.73
PF3D7_1014600		PF10_0143		transcriptional coactivator ADA2		110		-0.7		-0.73
PF3D7_0413500		PFD0660w		phosphoglycerate mutase, putative		110		-0.68		-0.73
PF3D7_0315800		PFC0690c		conserved Plasmodium protein, unknown function		110		-0.67		-0.73
PF3D7_0711000		PF07_0047		AAA family ATPase, CDC48 subfamily		110		-0.67		-0.73
PF3D7_0819000		MAL8P1.64		conserved Plasmodium protein, unknown function		110		-0.67		-0.73
PF3D7_0105900		PFA0290w		DNA binding protein, putative		110		-0.67		-0.73
PF3D7_0813700		PF08_0078		ABC transporter, putative		110		-0.66		-0.73
PF3D7_1309400		PF13_0050		HORMA domain protein, putative		110		-0.66		-0.73
PF3D7_1364400		MAL13P1.323		conserved Plasmodium protein, unknown function		110		-0.65		-0.73
PF3D7_1447200		PF14_0450		conserved Plasmodium protein, unknown function		110		-0.65		-0.73
PF3D7_0914500		PFI0710c		conserved Plasmodium protein, unknown function		110		-0.65		-0.73
PF3D7_1405300		PF14_0050		conserved Plasmodium protein, unknown function		110		-0.65		-0.73
PF3D7_0722700		PF07_0093		conserved Plasmodium protein, unknown function		110		-0.64		-0.73
PF3D7_1252200		PFL2510w		chitinase		110		-0.61		-0.73
PF3D7_1474000		PF14_0708		probable protein, unknown function		110		-0.6		-0.73
PF3D7_1324300		MAL13P1.133		conserved Plasmodium membrane protein, unknown function		110		-0.69		-0.72
PF3D7_0800100		PF08_0142		erythrocyte membrane protein 1, PfEMP1		110		-0.69		-0.72
PF3D7_0930400.2		PFI1480w		conserved Plasmodium protein, unknown function		110		-0.68		-0.72
PF3D7_1450500		PF14_0480		conserved Plasmodium protein, unknown function		110		-0.67		-0.72
PF3D7_1021200		PF10_0206		conserved Plasmodium protein, unknown function		110		-0.67		-0.72
PF3D7_1215400		PFL0745c		conserved Plasmodium protein, unknown function		110		-0.66		-0.72
PF3D7_0933600		PFI1625c		organelle processing peptidase, putative		110		-0.66		-0.72
PF3D7_0316200		PFC0705c		conserved Plasmodium protein, unknown function		110		-0.66		-0.72
PF3D7_0804500		MAL8P1.139		conserved Plasmodium membrane protein, unknown function		110		-0.66		-0.72
PF3D7_1124100		PF11_0252		neutral-sphingomyelinase activation factor protein, putative		110		-0.65		-0.72
PF3D7_0103300		PFA0165c		conserved Plasmodium protein, unknown function		110		-0.64		-0.72
PF3D7_1462400		PF14_0594		conserved Plasmodium protein, unknown function		110		-0.64		-0.72
PF3D7_0516700		PFE0835w		ubiquitin carboxyl-terminal hydrolase 2, putative		110		-0.64		-0.72
PF3D7_0505200		PFE0255w		actin-like protein, putative		110		-0.64		-0.72
PF3D7_1229900.2		PFL1440c		conserved Plasmodium protein, unknown function		110		-0.63		-0.72
PF3D7_0501100.2		PFE0055c		heat shock protein 40, type II		110		-0.62		-0.72
PF3D7_1120700		PF11_0214		conserved Plasmodium protein, unknown function		110		-0.62		-0.72
PF3D7_1353400		PF13_0278		Ran-binding protein, putative		110		-0.61		-0.72
PF3D7_1434400		PF14_0325		conserved Plasmodium membrane protein, unknown function		110		-0.61		-0.72
PF3D7_1121700		PF11_0225		ABC transporter GCN20		110		-0.7		-0.71
PF3D7_0807100		PF08_0111		RNA helicase, putative		110		-0.68		-0.71
PF3D7_0609200		PFF0455w		citrate synthase-like protein, putative		110		-0.65		-0.71
PF3D7_1250600		PFL2430c		eukaryotic translation initiation factor 2b, subunit 2, putative		110		-0.65		-0.71
PF3D7_1441500		PF14_0394		conserved Plasmodium protein, unknown function		110		-0.64		-0.71
PF3D7_1307600		PF13_0040		DNA-directed RNA polymerase alpha chain, putative		110		-0.64		-0.71
PF3D7_0518700		PFE0935c		RNA binding protein Puf1		110		-0.63		-0.71
PF3D7_1465100		PF14_0618		conserved Plasmodium protein, unknown function		110		-0.63		-0.71
PF3D7_0908500		PFI0410c		conserved Plasmodium protein, unknown function		110		-0.63		-0.71
PF3D7_1348900		PF13_0256		conserved Plasmodium protein, unknown function		110		-0.61		-0.71
PF3D7_0814400		MAL8P1.91		phospholipase DDHD1, putative		110		-0.58		-0.71
PF3D7_1428500		PF14_0264		protein kinase, putative		110		-0.58		-0.71
PF3D7_1149600		PF11_0513		DnaJ protein, putative		110		-0.56		-0.71
PF3D7_0907200		PFI0345w		GTPase activator, putative		110		-0.55		-0.71
PF3D7_0805300		PF08_0118		conserved Plasmodium protein, unknown function		110		-0.54		-0.71
PF3D7_1212900		PFL0635c		bromodomain protein, putative		110		-0.52		-0.71
PF3D7_1030500		PF10_0298		26S proteasome regulatory subunit, putative		110		-0.69		-0.7
PF3D7_1469300		PF14_0661		small subunit rRNA processing KH domain protein, putative		110		-0.69		-0.7
PF3D7_0924000		PFI1180w		patatin-like phospholipase, putative		110		-0.68		-0.7
PF3D7_0409300		PFD0460c		conserved Plasmodium protein, unknown function		110		-0.67		-0.7
PF3D7_1337300		PF13_0208		exoribonuclease, putative		110		-0.66		-0.7
PF3D7_1141300		PF11_0424		conserved Plasmodium protein, unknown function		110		-0.66		-0.7
PF3D7_0102800		PFA0140c		conserved Plasmodium protein, unknown function		110		-0.66		-0.7
PF3D7_1017800		PF10_0173		conserved Plasmodium protein, unknown function		110		-0.65		-0.7
PF3D7_0719400		MAL7P1.102		conserved Plasmodium protein, unknown function		110		-0.65		-0.7
PF3D7_1412600		PF14_0125		deoxyhypusine synthase		110		-0.65		-0.7
PF3D7_0610900		PFF0535c		trancription factor, putative		110		-0.65		-0.7
PF3D7_0314000		PFC0581w		co-chaperone p23		110		-0.64		-0.7
PF3D7_1439800		PF14_0377		vesicle-associated membrane protein, putative		110		-0.63		-0.7
PF3D7_1212200		PFL0605c		conserved Plasmodium protein, unknown function		110		-0.62		-0.7
PF3D7_1436600		PF14_0346		cGMP-dependent protein kinase		110		-0.62		-0.7
PF3D7_0726400		MAL7P1.146		conserved Plasmodium membrane protein, unknown function		110		-0.61		-0.7
PF3D7_1220300		PFL0975w		Cell cycle associated protein, putative		110		-0.6		-0.7
PF3D7_0303200		PFC0150w		HAD superfamily protein, putative		110		-0.59		-0.7
PF3D7_1037500		PF10_0368		dynamin-like protein		110		-0.57		-0.7
PF3D7_1321100		MAL13P1.114		conserved Plasmodium protein, unknown function		110		-0.56		-0.7
