# Supplementary material for: Genome-wide transcriptome profiling reveals functional networks involving the Plasmodium falciparum drug resistance transporters PfCRT and PfMDR1
Source: BMC Genomics. 2015 Dec 21;16:1090. doi: 10.1186/s12864-015-2320-8 (PMC4687325; doi:10.1186/s12864-015-2320-8)
Supplement: Additional file 24: Table S16. — Identification of genes whose expression is strongly correlated to that of both pfcrt and pfmr1. PCC were estimated from 110 pairwise comparisons of 11 transcriptome data sets. (A) List of genes organized by functional categories whose expression is highly correlated (PCC >0.7) to that of both pfcrt and pfmdr1. *Indicates genes with confidence, as found when using PCC computed from 55 unidirectional pairwise comparisons of the 11 transcriptome data sets. (B) List of genes organized by functional categories whose expression is highly anti-correlated (PCC<−0.7) to that of both pfcrt and pfmdr1. *Indicates genes with confidence, as found when using PCC computed from 55 unidirectional pairwise comparisons of the 11 transcriptome data sets. (XLSX 42 kb) [file 12864_2015_2320_MOESM24_ESM.xlsx]

## Sheet: Table S16A
Table S16A. List of genes whose expression is highly correlated to that of both pfcrt and pfmdr1
Gene ID	Previous Gene ID	Description	PfcrtPC	PfcrtSC	Pfmdr1_PC	Pfmdr1_SC
Transporters/Components of the digestive vacuole
PF3D7_0103200	PFA0160c	nucleoside transporter, putative	0.72	0.79	0.74	0.77
PF3D7_0418500	PFD0895c	Bet3 transport protein, putative	0.73	0.79	0.78	0.82
PF3D7_0519200*	PFE0965c	vacuolar ATP synthetase	0.75	0.81	0.72	0.77
PF3D7_0523000	PFE1150w	multidrug resistance protein	0.7	0.8	1	1
PF3D7_0614300	PFF0690c	organic anion transporter	0.7	0.78	0.74	0.8
PF3D7_0709000	MAL7P1.27	chloroquine resistance transporter	1	1	0.7	0.8
PF3D7_0810200	PF08_0098	ABC1 family, putative (ABCK1)	0.7	0.77	0.87	0.88
PF3D7_1037300*	PF10_0366	ADP/ATP transporter on adenylate translocase	0.83	0.91	0.77	0.81
PF3D7_1132500*	PF11_0334	amino acid transporter, putative	0.81	0.85	0.84	0.83
PF3D7_1347200	PF13_0252	nucleoside transporter 1	0.75	0.85	0.78	0.83
PF3D7_1354400*	MAL13P1.271	V-type ATPase, putative	0.84	0.89	0.75	0.8
PF3D7_1434000*	PF14_0321	CCR4-associated factor 16, putative (CAF16)	0.73	0.78	0.73	0.76
PF3D7_1456800*	PF14_0541	V-type H( )-translocating pyrophosphatase, putative	0.76	0.83	0.72	0.79
PF3D7_1129900*	PF11_0310	transporter, putative	0.8	0.88	0.8	0.86
PF3D7_0617000	PFF0825c	mitochondrial import receptor subunit tom40, putative	0.81	0.88	0.78	0.81
PF3D7_1454400*	PF14_0517	aminopeptidase P	0.78	0.89	0.78	0.84
DNA/RNA metabolism
PF3D7_0215700*	PFB0715w	DNA-directed RNA polymerase II second largest subunit, putative	0.84	0.91	0.73	0.75
PF3D7_0422500*	PFD1060w	pre-mRNA-splicing helicase BRR2, putative (BRR2)	0.84	0.91	0.82	0.84
PF3D7_0513300	PFE0660c	purine nucleoside phosphorylase	0.7	0.8	0.77	0.78
PF3D7_0623900*	PFF1150w	ribonuclease H2 subunit A, putative	0.89	0.91	0.85	0.86
PF3D7_1012400	PF10_0121	hypoxanthine-guanine phosphoribosyltransferase (HGPRT)	0.73	0.76	0.71	0.71
PF3D7_1126900	PF11_0280	small nuclear ribonucleoprotein F, putative	0.78	0.82	0.81	0.8
PF3D7_1421400	PF14_0207	DNA-directed RNA polymerase III subunit C, putative	0.94	0.91	0.95	0.9
PF3D7_1427800*	PF14_0256	exosome complex exonuclease rrp41, putative	0.74	0.76	0.76	0.7
Translation
PF3D7_1126000*	PF11_0270	threonine--tRNA ligase (ThrRS)	0.83	0.9	0.81	0.86
PF3D7_1130200	PF11_0313	60S ribosomal protein P0	0.71	0.82	0.71	0.75
PF3D7_1332800	PF13_0178	translation initiation factor 6, putative	0.73	0.77	0.84	0.82
PF3D7_1367700*	PF13_0354	alanine--tRNA ligase (AlaRS)	0.78	0.87	0.84	0.86
PF3D7_1445100	PF14_0428	histidine--tRNA ligase, putative	0.71	0.77	0.72	0.74
PF3D7_1204300*	PFL0210c	eukaryotic translation initiation factor 5A (EIF5A)	0.8	0.88	0.82	0.87
PF3D7_1445300	PF14_0430	mitochondrial ribosomal protein S29 precursor, putative	0.7	0.81	0.81	0.86
PF3D7_0819100	PF08_0053	BRIX domain, putative (ribosomal RNA processing)	0.78	0.84	0.97	0.97
PF3D7_0729400*	PF07_0122	BRIX protein, putative	0.85	0.87	0.73	0.79
Redox
PF3D7_0717900	MAL7P1.88	thioredoxin-like protein	0.75	0.82	0.76	0.82
PF3D7_0729200	MAL7P1.159	1-cys peroxiredoxin	0.71	0.77	0.77	0.82
PF3D7_0923800.2*	PFI1170c	thioredoxin reductase	0.85	0.84	0.72	0.76
PF3D7_1438900	PF14_0368	thioredoxin peroxidase 1 (Trx-Px1)	0.86	0.91	0.7	0.77
Metabolic enzymes
PF3D7_0310300	PFC0430w	phosphoglycerate mutase, putative	0.73	0.84	0.81	0.85
PF3D7_1015900	PF10_0155	enolase	0.74	0.82	0.77	0.81
PF3D7_1033400	PF10_0325	haloacid dehalogenase-like hydrolase, putative	0.85	0.89	0.73	0.78
PF3D7_1324900	PF13_0141	L-lactate dehydrogenase	0.73	0.8	0.75	0.81
PF3D7_1469600*	PF14_0664	biotin carboxylase subunit of acetyl CoA carboxylase, putative	0.74	0.82	0.92	0.92
Protein Modifications/Processing
PF3D7_0213400	PFB0605w	protein kinase 7	0.76	0.86	0.88	0.84
PF3D7_1114700*	PF11_0156	serine/threonine protein kinase	0.78	0.87	0.82	0.84
PF3D7_1201600*	PFL0080c	NIMA related kinase 3	0.78	0.8	0.79	0.83
PF3D7_0923100*	PFI1135c	OTU-like cysteine protease, putative	0.73	0.79	0.86	0.86
Protein Folding/Trafficking
PF3D7_0418200*	PFD0880w	golgi organization and biogenesis factor, putative	0.83	0.91	0.76	0.8
PF3D7_0823800*	PF08_0032	DnaJ protein, putative	0.78	0.83	0.71	0.79
PF3D7_1307200*	PF13_0036	DnaJ protein, putative	0.82	0.85	0.86	0.86
PF3D7_1250500	PFL2425w	adaptor-related protein complex 3, sigma 2 subunit, putative	0.71	0.76	0.72	0.73
PF3D7_0606700	PFF0330w	coatomer alpha subunit, putative	0.7	0.76	0.7	0.77
PF3D7_0718000	MAL7P1.89	dynein heavy chain, putative	0.7	0.8	0.83	0.85
PF3D7_0903100*	PFI0150c	retrieval receptor for endoplasmic reticulum membrane proteins, putative	0.88	0.9	0.79	0.81
PF3D7_1471100*	PF14_0678	exported protein 2	0.81	0.86	0.76	0.81
Unknown Function
PF3D7_0513000*	PFE0645w	conserved Plasmodium protein, unknown function	0.81	0.88	0.94	0.94
PF3D7_0526500	PFE1320w	conserved Plasmodium protein, unknown function	0.83	0.85	0.72	0.79
PF3D7_0626500	PFF1285w	conserved Plasmodium protein, unknown function	0.86	0.91	0.79	0.79
PF3D7_0702500*	PF07_0008	Plasmodium exported protein, unknown function	0.73	0.81	0.72	0.82
PF3D7_0703700	MAL7P1.14	conserved Plasmodium protein, unknown function	0.72	0.82	0.8	0.83
PF3D7_0805200	PF08_0119	conserved Plasmodium protein, unknown function	0.74	0.79	0.78	0.8
PF3D7_0808000*	MAL8P1.124	conserved Plasmodium protein, unknown function	0.88	0.88	0.77	0.79
PF3D7_0820100	MAL8P1.59	conserved Plasmodium protein, unknown function	0.81	0.86	0.93	0.93
PF3D7_0820800*	MAL8P1.55	conserved Plasmodium protein, unknown function	0.74	0.74	0.78	0.76
PF3D7_0824500*	PF08_0029	conserved Plasmodium protein, unknown function	0.76	0.8	0.78	0.8
PF3D7_0905100	PFI0250c	conserved Plasmodium membrane protein, unknown function	0.7	0.77	0.78	0.82
PF3D7_0910300	PFI0500w	conserved Plasmodium protein, unknown function	0.77	0.82	0.85	0.83
PF3D7_1021100*	PF10_0205	conserved Plasmodium protein, unknown function	0.76	0.84	0.81	0.81
PF3D7_1023600*	PF10_0228	conserved Plasmodium protein, unknown function	0.77	0.8	0.74	0.76
PF3D7_1315400	MAL13P1.79	conserved Plasmodium protein, unknown function	0.71	0.81	0.81	0.84
PF3D7_1322700*	MAL13P1.127	conserved Plasmodium protein, unknown function	0.81	0.77	0.8	0.78
PF3D7_1336000	MAL13P1.179	conserved Plasmodium protein, unknown function	0.85	0.9	0.71	0.77
PF3D7_1468000	PF14_0648	conserved Plasmodium protein, unknown function	0.73	0.81	0.96	0.96

## Sheet: Table S16B
Table S16B. List of genes whose expression is highly anti-correlated to that of both pfcrt and pfmdr1
Gene ID	Previous Gene ID	Description	Pfmdr1_SC	Pfcrt_SC
$ also in the overlap between pfmdr1- and pfcrt-correlated genes using PCC values
RNA processing/Translation
PF3D7_0716800	MAL7P1.81	eukaryotic translation initiation factor 3 37.28 kDa subunit, putative	-0.89	-0.82
PF3D7_0716100*	PF07_0067	large ribosomal subunit assembling factor, putative	-0.74	-0.75
PF3D7_0720100	PF07_0083	small subunit rRNA processing protein, putative	-0.77	-0.74
PF3D7_1407300	PF14_0070	pre-mRNA splicing factor, putative	-0.74	-0.79
PF3D7_0416100	PFD0780w	glutamyl-tRNA(Gln) amidotransferase subunit A, putative	-0.83	-0.71
PF3D7_0420400*$	PFD0990w	ribosome recycling factor, putative	-0.85	-0.83
PF3D7_0309700$	PFC0405c	ribosomal protein l7ae, putative	-0.81	-0.75
PF3D7_0409100	PFD0450c	pre-mRNA splicing factor, putative	-0.81	-0.71
PF3D7_0524900$	PFE1240w	tRNA-YW synthesizing protein, putative	-0.78	-0.79
PF3D7_0610100*$	PFF0500c	step II splicing factor, putative	-0.84	-0.87
PF3D7_1207100	PFL0355c	small subunit rRNA processing factor, putative	-0.79	-0.75
PF3D7_1446900*	PF14_0447	glutaminyl-peptide cyclotransferase, putative	-0.81	-0.79
PF3D7_1302600	PF13_0013	deoxyhypusine hydroxylase	-0.89	-0.74
DNA/RNA metabolism
PF3D7_1125300*	PF11_0264	DNA-dependent RNA polymerase	-0.77	-0.78
PF3D7_1307600	PF13_0040	DNA-directed RNA polymerase alpha chain, putative	-0.71	-0.72
PF3D7_1450300	PF14_0478	DNA polymerase delta interacting protein, putative	-0.88	-0.71
PF3D7_0807100	PF08_0111	RNA helicase, putative	-0.71	-0.71
PF3D7_1021500	PF10_0209	RNA helicase, putative	-0.91	-0.73
PF3D7_0105900*	PFA0290w	DNA binding protein, putative	-0.73	-0.73
PF3D7_0610900	PFF0535c	trancription factor, putative	-0.7	-0.87
PF3D7_0611400	PFF0560c	SWI/SNF-related matrix-associated actin-dependent regulator of chromatin	-0.81	-0.77
PF3D7_0617800	PFF0860c	histone H2A	-0.83	-0.79
PF3D7_0623600*	PFF1135w	transcription or splicing factor-like protein, putative	-0.83	-0.75
PF3D7_0508700	PFE0430w	ATP-dependent RNA helicase, putative	-0.74	-0.81
PF3D7_1033600*	PF10_0327	Myb2 protein	-0.76	-0.78
PF3D7_1422800	PF14_0218	actin-related protein homolog, arp4 homolog	-0.87	-0.78
PF3D7_0111500	PFA0555c	UMP-CMP kinase, putative (nucleic acid synthesis)	-0.78	-0.74
Protein Catabolism
PF3D7_1017900	PF10_0174	26s proteasome regulatory subunit p55, putative	-0.82	-0.73
PF3D7_0815700	PF08_0067	ubiquitin	-0.89	-0.77
PF3D7_1317000*	PF13_0096	ubiquitin carboxyl-terminal hydrolase, putative	-0.77	-0.83
PF3D7_0904600	PFI0225w	ubiquitin specific protease, putative	-0.84	-0.8
PF3D7_0413600	PFD0665c	26S proteasome AAA-ATPase subunit RPT3, putative	-0.87	-0.72
PF3D7_0413900$	PFD0680c	ubiquitin carboxyl-terminal hydrolase a, putative	-0.74	-0.7
PF3D7_0314000	PFC0581w	co-chaperone p23	-0.7	-0.72
Transporters
PF3D7_1303500*	PF13_0019	sodium/hydrogen exchanger, Na , H antiporter	-0.79	-0.78
PF3D7_1352100	PF13_0271	ABC transporter, (heavy metal transporter family), putative	-0.85	-0.73
Metabolic Enzymes
PF3D7_0614000	PFF0680c	thiamin-phosphate pyrophosphorylase, putative	-0.86	-0.83
PF3D7_1139700	PF11_0407	adrenodoxin reductase, putative (electron transfer)	-0.79	-0.74
PF3D7_0413500	PFD0660w	phosphoglycerate mutase, putative (glycolysis)	-0.73	-0.71
PF3D7_1320800	PF13_0121	dihydrolipamide succinyltransferase component of 2-oxoglutarate dehydrogenase complex (TCA cycle)	-0.88	-0.77
PF3D7_0934700	PFI1680w	UBX domain, putative (regulator of AAA ATPases)	-0.75	-0.74
Kinases
PF3D7_1121900*	PF11_0227	serine/threonine protein kinase, putative	-0.74	-0.79
PF3D7_1123100*$	PF11_0242	calcium-dependent protein kinase 7	-0.8	-0.86
PF3D7_1414500*	PF14_0143	atypical protein kinase, ABC-1 family, putative	-0.79	-0.76
PF3D7_0111500	PFA0555c	UMP-CMP kinase, putative (nucleic acid synthesis)	-0.78	-0.74
Cell-related functions
PF3D7_1470600	PF14_0673	RAP protein, putative (GTPases)	-0.74	-0.73
PF3D7_1220300	PFL0975w	Cell cycle associated protein, putative	-0.7	-0.74
PF3D7_0806600	MAL8P1.132	kinesin-like protein, putative	-0.85	-0.78
Unknown Function
PF3D7_1252200	PFL2510w	chitinase	-0.73	-0.74
PF3D7_0813200	MAL8P1.96	CS domain protein, putative	-0.74	-0.7
PF3D7_1033500	PF10_0326	WD-repeat protein, putative	-0.77	-0.74
PF3D7_1123200	PF11_0243	leucine-rich repeat protein	-0.79	-0.76
PF3D7_0921600	PFI1060w	tetratricopeptide repeat family protein, putative	-0.78	-0.75
PF3D7_1309400	PF13_0050	HORMA domain protein, putative	-0.73	-0.76
PF3D7_1344100$	MAL13P1.395	krox-like protein. putative	-0.84	-0.84
PF3D7_1225600$	PFL1235c	conserved Plasmodium protein, unknown function	-0.9	-0.83
PF3D7_1236000	PFL1740w	conserved Plasmodium protein, unknown function	-0.76	-0.75
PF3D7_1246300	PFL2220w	conserved Plasmodium protein, unknown function	-0.82	-0.79
PF3D7_1246600	PFL2235w	conserved Plasmodium protein, unknown function	-0.89	-0.77
PF3D7_1247700	PFL2285c	conserved Plasmodium protein, unknown function	-0.76	-0.73
PF3D7_1249800	PFL2390c	conserved Plasmodium protein, unknown function	-0.82	-0.77
PF3D7_1212100	PFL0600w	conserved Plasmodium protein, unknown function	-0.91	-0.73
PF3D7_1215100	PFL0730w	conserved Plasmodium protein, unknown function	-0.9	-0.74
PF3D7_0619700	PFF0960c	conserved Plasmodium protein, unknown function	-0.86	-0.8
PF3D7_0630600	PFF1485w	conserved Plasmodium protein, unknown function	-0.78	-0.74
PF3D7_0908500	PFI0410c	conserved Plasmodium protein, unknown function	-0.71	-0.71
PF3D7_0919900	PFI0975c	conserved Plasmodium protein, unknown function	-0.77	-0.73
PF3D7_0930400.2*	PFI1480w	conserved Plasmodium protein, unknown function	-0.72	-0.72
PF3D7_0531400$	PFE1570c	conserved Plasmodium protein, unknown function	-0.84	-0.85
PF3D7_0603000$	PFF0145w	conserved Plasmodium protein, unknown function	-0.78	-0.84
PF3D7_0609700	PFF0480w	conserved Plasmodium protein, unknown function	-0.84	-0.8
PF3D7_0206300	PFB0280w	conserved Plasmodium protein, unknown function	-0.74	-0.73
PF3D7_0310900	PFC0455w	conserved Plasmodium protein, unknown function	-0.75	-0.78
PF3D7_0312000	PFC0506w	conserved Plasmodium protein, unknown function	-0.78	-0.76
PF3D7_0318300*$	PFC0810c	conserved Plasmodium protein, unknown function	-0.82	-0.75
PF3D7_0322700	PFC1011c	conserved Plasmodium membrane protein, unknown function	-0.77	-0.7
PF3D7_0403400	PFD0160w	conserved Plasmodium protein, unknown function	-0.79	-0.77
PF3D7_0409800	PFD0485w	conserved Plasmodium protein, unknown function	-0.81	-0.72
PF3D7_0423600*	PFD1115c	conserved Plasmodium protein, unknown function	-0.78	-0.74
PF3D7_0505100$	PFE0250w	conserved Plasmodium protein, unknown function	-0.81	-0.82
PF3D7_0510400	PFE0515w	conserved Plasmodium protein, unknown function	-0.85	-0.8
PF3D7_0423900	PFD1135c	probable protein, unknown function	-0.84	-0.86
PF3D7_1452600	PF14_0501	conserved Plasmodium protein, unknown function	-0.85	-0.74
PF3D7_1454200	PF14_0515	conserved Plasmodium protein, unknown function	-0.88	-0.73
PF3D7_1457400*	PF14_0547	conserved Plasmodium protein, unknown function	-0.85	-0.73
PF3D7_1459600*	PF14_0569	conserved Plasmodium protein, unknown function	-0.74	-0.82
PF3D7_1461100	PF14_0583	conserved Plasmodium protein, unknown function	-0.8	-0.77
PF3D7_1467500	PF14_0643	conserved Plasmodium protein, unknown function	-0.83	-0.7
PF3D7_1474000	PF14_0708	probable protein, unknown function	-0.73	-0.73
PF3D7_1425700	PF14_0237	conserved Plasmodium protein, unknown function	-0.74	-0.85
PF3D7_1431400	PF14_0293	conserved Plasmodium protein, unknown function	-0.83	-0.73
PF3D7_1432500	PF14_0307	conserved protein, unknown function	-0.76	-0.76
PF3D7_1435200	PF14_0333	conserved Plasmodium protein, unknown function	-0.82	-0.78
PF3D7_1436100	PF14_0342	conserved Plasmodium membrane protein, unknown function	-0.79	-0.79
PF3D7_1140200	PF11_0413	conserved Plasmodium protein, unknown function	-0.76	-0.7
PF3D7_1141200*$	PF11_0423	conserved Plasmodium protein, unknown function	-0.9	-0.83
PF3D7_1145800	PF11_0469	conserved Plasmodium protein, unknown function	-0.93	-0.74
PF3D7_1417300*	PF14_0171	conserved Plasmodium protein, unknown function	-0.82	-0.85
PF3D7_1422300	PF14_0213	conserved Plasmodium protein, unknown function	-0.78	-0.71
PF3D7_1410300	PF14_0101	conserved Plasmodium protein, unknown function	-0.78	-0.7
PF3D7_1411500	PF14_0113	conserved Plasmodium protein, unknown function	-0.75	-0.73
PF3D7_1411800	PF14_0116	conserved Plasmodium protein, unknown function	-0.92	-0.77
PF3D7_1412400	PF14_0123	conserved Plasmodium protein, unknown function	-0.74	-0.77
PF3D7_1331200*$	PF13_0167	conserved Plasmodium protein, unknown function	-0.92	-0.92
PF3D7_1335700	PF13_0199	conserved Plasmodium protein, unknown function	-0.82	-0.71
PF3D7_1127800	PF11_0289	conserved Plasmodium protein, unknown function	-0.78	-0.76
PF3D7_1128000.2*$	PF11_0291	conserved Plasmodium protein, unknown function	-0.87	-0.81
PF3D7_1133600	PF11_0346	conserved Plasmodium protein, unknown function	-0.77	-0.73
PF3D7_1136600	PF11_0378	conserved Plasmodium protein, unknown function	-0.76	-0.72
PF3D7_1320700	PF13_0120	conserved Plasmodium protein, unknown function	-0.75	-0.71
PF3D7_1111200	PF11_0118	conserved Plasmodium protein, unknown function	-0.91	-0.74
PF3D7_1120700	PF11_0214	conserved Plasmodium protein, unknown function	-0.72	-0.73
PF3D7_1317500	MAL13P1.89	conserved Plasmodium protein, unknown function	-0.85	-0.75
PF3D7_0724000	MAL7P1.127	conserved Plasmodium membrane protein, unknown function	-0.82	-0.74
PF3D7_0726400	MAL7P1.146	conserved Plasmodium membrane protein, unknown function	-0.7	-0.73
PF3D7_1351900	MAL13P1.261	conserved Plasmodium protein, unknown function	-0.74	-0.8
PF3D7_1359900	MAL13P1.298	conserved Plasmodium membrane protein, unknown function	-0.87	-0.8
PF3D7_1360300	MAL13P1.300	conserved Plasmodium protein, unknown function	-0.85	-0.75
PF3D7_1361200*$	MAL13P1.304	conserved Plasmodium protein, unknown function	-0.89	-0.85
PF3D7_1365800*$	MAL13P1.330	conserved Plasmodium protein, unknown function	-0.85	-0.8
PF3D7_1019300	PF10_0186	conserved Plasmodium protein, unknown function	-0.75	-0.82
PF3D7_1033000	PF10_0321	conserved Plasmodium protein, unknown function	-0.76	-0.78
PF3D7_0219800	PFB0905c	Plasmodium exported protein (PHISTc), unknown function	-0.74	-0.7
