# Supplementary material for: Genome-wide transcriptome profiling reveals functional networks involving the Plasmodium falciparum drug resistance transporters PfCRT and PfMDR1
Source: BMC Genomics. 2015 Dec 21;16:1090. doi: 10.1186/s12864-015-2320-8 (PMC4687325; doi:10.1186/s12864-015-2320-8)
Supplement: Additional File 26: Table S17. — Table summarizing all the gene sets, extracted from various databases or built by our group, that were used in this study. (XLSX 688 kb) [file 12864_2015_2320_MOESM26_ESM.xlsx]

## Sheet: KEGG
Genesets derived from the KEGG database
Geneset ID and description	Gene ID
KE:PFA00010.GLYCOLYSIS.GLUCONEOGENESIS	PF08_0066	PF10_0122	PF10_0155	PF10_0363	PF10_0407	PF11_0208	PF11_0256	PF11_0294	PF13_0141	PF13_0144	PF14_0341	PF14_0357	PF14_0378	PF14_0425	PF14_0441	PF14_0598	PFC0831w	PFD0660w	PFF1155w	PFF1300w	PFF1350c	PFI0755c	PFI1105w	PFL1550w
KE:PFA00020.CITRATE.CYCLE.(TCA.CYCLE)	PF08_0045	PF08_0066	PF10_0218	PF10_0334	PF11_0097	PF13_0070	PF13_0121	PF13_0229	PF13_0234	PF13_0242	PF14_0295	PFF0895w	PFI1340w	PFL0630w	PFL1550w
KE:PFA00030.PENTOSE.PHOSPHATE.PATHWAY	PF10_0122	PF10_0210	PF11_0294	PF13_0143	PF13_0157	PF14_0341	PF14_0425	PF14_0511	PF14_0520	PFE0730c	PFF0530w	PFI0755c	PFL0960w
KE:PFA00051.FRUCTOSE.AND.MANNOSE.METABOLISM	PF08_0077	PF10_0137	PF10_0169	PF11_0294	PF14_0378	PF14_0425	PF14_0774	PFC0831w	PFD1035w	PFF1155w	PFI0755c	PFL0540w
KE:PFA00052.GALACTOSE.METABOLISM	PF10_0122	PF11_0294	PFD1035w	PFF1155w	PFI0755c
KE:PFA00061.FATTY.ACID.BIOSYNTHESIS	PF13_0066	PF14_0664	PFB0505c	PFF0730c	PFF1275c	PFI1125c
KE:PFA00071.FATTY.ACID.METABOLISM	PF07_0129	PF14_0484	PF14_0751	PF14_0761	PFB0685c	PFB0695c	PFC0050c	PFD0085c	PFE1250w	PFF0945c	PFL0035c	PFL1880w	PFL2570w
KE:PFA00100.BIOSYNTHESIS.OF.STEROIDS	MAL13P1.186	PF10_0221	PF11_0295	PF14_0641	PFA0225w	PFB0420w	PFE0150c
KE:PFA00190.OXIDATIVE.PHOSPHORYLATION	MAL13P1.271	MAL13P1.47	MAL7P1.75	PF10_0252	PF10_0334	PF11_0412	PF13_0034	PF13_0061	PF13_0065	PF13_0130	PF13_0227	PF14_0248	PF14_0288	PF14_0331	PF14_0373	PF14_0541	PF14_0597	PF14_0615	PF14_0721	PFA0300c	PFB0795w	PFD0305c	PFE0965c	PFE0970w	PFE1155c	PFI0735c	PFI1365w	PFI1670c	PFL0630w	PFL1725w
KE:PFA00193.ATP.SYNTHESIS	MAL13P1.271	MAL13P1.47	MAL7P1.75	PF11_0412	PF13_0034	PF13_0061	PF13_0065	PF13_0130	PF13_0227	PF14_0615	PFA0300c	PFB0795w	PFD0305c	PFE0965c	PFI1670c	PFL1725w
KE:PFA00220.UREA.CYCLE.AND.METABOLISM.OF.AMINO.GROUPS	MAL13P1.284	PF10_0322	PF11_0301	PFA0465c	PFF0435w
KE:PFA00230.PURINE.METABOLISM	MAL13P1.118	MAL13P1.119	MAL13P1.14	MAL13P1.146	MAL13P1.148	MAL13P1.166	MAL13P1.213	MAL13P1.301	MAL13P1.322	MAL7P1.113	PF07_0027	PF08_0042	PF08_0048	PF10_0086	PF10_0121	PF10_0123	PF10_0154	PF10_0165	PF10_0269	PF10_0289	PF10_0294	PF10_0363	PF11_0053	PF11_0358	PF11_0395	PF11_0416	PF11_0445	PF13_0023	PF13_0037	PF13_0040	PF13_0143	PF13_0157	PF13_0177	PF13_0287	PF13_0330	PF13_0341	PF13_0349	PF14_0022	PF14_0053	PF14_0150	PF14_0183	PF14_0185	PF14_0207	PF14_0278	PF14_0297	PF14_0352	PF14_0366	PF14_0370	PF14_0563
KE:PFA00240.PYRIMIDINE.METABOLISM	MAL13P1.213	MAL13P1.221	PF07_0027	PF10_0154	PF10_0165	PF10_0175	PF10_0225	PF10_0269	PF11_0282	PF11_0358	PF11_0445	PF13_0023	PF13_0040	PF13_0044	PF13_0341	PF13_0349	PF14_0053	PF14_0100	PF14_0150	PF14_0207	PF14_0297	PF14_0352	PF14_0366	PF14_0602	PF14_0695	PF14_0697	PFA0505c	PFA0555c	PFB0245c	PFB0290c	PFB0715w	PFB0890c	PFC0155c	PFC0340w	PFC0805w	PFD0590c	PFE0465c	PFE0630c	PFE0660c	PFE1035c	PFE1080w	PFF0160c	PFF0275c	PFF1470c	PFI0420c	PFI0530c	PFI0685w	PFI1130c	PFI1170c
KE:PFA00251.GLUTAMATE.METABOLISM	MAL13P1.281	PF08_0132	PF10_0123	PF10_0245	PF13_0044	PF13_0170	PF13_0257	PF14_0164	PF14_0192	PF14_0286	PF14_0334	PFB0200c	PFE0605c	PFI0925w	PFI1110w	PFI1310w	PFL0670c
KE:PFA00252.ALANINE.AND.ASPARTATE.METABOLISM	MAL13P1.221	PF08_0066	PF10_0407	PF11_0256	PF13_0287	PF13_0354	PF14_0441	PFA0145c	PFB0200c	PFB0295w	PFB0525w	PFC0395w	PFE0475w	PFE0715w	PFL1550w
KE:PFA00260.GLYCINE,.SERINE.AND.THREONINE.METABOLISM	MAL13P1.67	PF07_0073	PF08_0066	PF10_0132	PF11_0270	PF13_0345	PF14_0020	PF14_0198	PFD1035w	PFI1370c	PFL0770w	PFL1550w	PFL1720w	PFL2210w
KE:PFA00271.METHIONINE.METABOLISM	MAL13P1.67	MAL7P1.151	PF10_0053	PF10_0340	PFE1050w	PFI0380c	PFI1090w
KE:PFA00280.VALINE,.LEUCINE.AND.ISOLEUCINE.DEGRADATION	PF14_0484	PFC0170c	PFE0225w	PFI0695c	PFL1940w
KE:PFA00290.VALINE,.LEUCINE.AND.ISOLEUCINE.BIOSYNTHESIS	PF08_0011	PF11_0256	PF13_0179	PF14_0441	PF14_0589	PFC0470w	PFF1095w
KE:PFA00310.LYSINE.DEGRADATION	MAL13P1.67	PF08_0045	PF13_0070	PF13_0121	PF14_0484	PFC0950c	PFD0285c	PFD1035w	PFI0215c	PFL1720w
KE:PFA00330.ARGININE.AND.PROLINE.METABOLISM	MAL13P1.284	PF10_0322	PF11_0301	PFB0200c	PFF0435w	PFI1240c	PFL0670c	PFL0900c
KE:PFA00340.HISTIDINE.METABOLISM	PF11_0284	PF13_0323	PF14_0242	PF14_0428	PFL2395c
KE:PFA00350.TYROSINE.METABOLISM	PF11_0284	PF13_0323	PF14_0242	PFB0200c	PFC0170c	PFI0695c	PFL2395c
KE:PFA00360.PHENYLALANINE.METABOLISM	PF08_0131	PF14_0368	PFB0200c	PFC0170c	PFI0695c	PFL0595c	PFL0725w
KE:PFA00380.TRYPTOPHAN.METABOLISM	PF08_0045	PF11_0284	PF13_0070	PF13_0205	PF13_0323	PF14_0242	PF14_0484	PFL2395c	PFL2485c
KE:PFA00400.PHENYLALANINE,.TYROSINE.AND.TRYPTOPHAN.BIOSYNTHESIS	MAL8P1.125	PF10_0155	PF11_0051	PF11_0181	PFA0480w	PFB0200c	PFF0180w	PFL1540c
KE:PFA00440.AMINOPHOSPHONATE.METABOLISM	MAL13P1.335	MAL13P1.86	PF11_0284	PF13_0253	PF13_0323	PF14_0242	PFL2395c
KE:PFA00450.SELENOAMINO.ACID.METABOLISM	PF10_0053	PF10_0340	PF11_0284	PF13_0323	PF14_0242	PFE1050w	PFI1090w	PFL2395c
KE:PFA00480.GLUTATHIONE.METABOLISM	PF13_0242	PF14_0187	PF14_0192	PF14_0511	PFE0605c	PFI0925w	PFL0595c
KE:PFA00500.STARCH.AND.SUCROSE.METABOLISM	PF08_0126	PF10_0122	PF14_0341	PFE1390w	PFF1155w	PFI0165c	PFL1125w
KE:PFA00510.N-GLYCAN.BIOSYNTHESIS	MAL8P1.22	PF11_0427	PF11_0483	PFC0935c	PFF0120w	PFI0960w	PFL0695c
KE:PFA00530.AMINOSUGARS.METABOLISM	MAL13P1.218	PF10_0245	PF11_0311	PF13_0353	PFF1155w	PFL2510w
KE:PFA00561.GLYCEROLIPID.METABOLISM	PF13_0100	PF13_0269	PF14_0681	PFC0995c	PFI1485c	PFL0540w
KE:PFA00562.INOSITOL.PHOSPHATE.METABOLISM	PF10_0132	PFA0515w	PFE0485w	PFE0585c	PFE0765w	PFF0750w
KE:PFA00564.GLYCEROPHOSPHOLIPID.METABOLISM	MAL13P1.214	MAL13P1.82	MAL13P1.86	MAL8P1.58	PF10_0132	PF11_0157	PF11_0257	PF13_0100	PF13_0253	PF14_0020	PF14_0097	PF14_0681	PFC0170c	PFC0275w	PFD1035w	PFI0695c	PFI1370c	PFI1485c	PFL0780w
KE:PFA00620.PYRUVATE.METABOLISM	PF08_0066	PF10_0363	PF10_0407	PF11_0145	PF11_0256	PF13_0141	PF13_0144	PF13_0234	PF14_0246	PF14_0357	PF14_0441	PF14_0484	PF14_0664	PFF0230c	PFF0815w	PFF0895w	PFF1300w	PFF1350c	PFL0285w	PFL1550w
KE:PFA00640.PROPANOATE.METABOLISM	PF11_0097	PF13_0141	PF13_0144	PF14_0295	PF14_0357	PF14_0484	PF14_0664	PFF1350c	PFL1940w
KE:PFA00650.BUTANOATE.METABOLISM	PF08_0131	PF11_0256	PF14_0441	PF14_0484	PFD1035w
KE:PFA00680.METHANE.METABOLISM	MAL13P1.67	PF08_0131	PF14_0368	PFL0595c	PFL0725w	PFL1720w
KE:PFA00710.CARBON.FIXATION	PF10_0363	PF13_0234	PF14_0246	PF14_0378	PF14_0425	PFB0200c	PFC0831w	PFE0730c	PFF0530w	PFF0895w	PFF1300w	PFI1105w	PFL0960w
KE:PFA00720.REDUCTIVE.CARBOXYLATE.CYCLE.(CO2.FIXATION)	PF13_0229	PF13_0242	PF14_0246	PF14_0295	PF14_0357	PFF0895w	PFF1350c	PFI1340w
KE:PFA00790.FOLATE.BIOSYNTHESIS	PF08_0095	PF08_0126	PF13_0140	PFE1390w	PFF1360w	PFI0165c	PFL1125w	PFL1155w
KE:PFA00860.PORPHYRIN.AND.CHLOROPHYLL.METABOLISM	MAL13P1.281	MAL13P1.326	PF10_0275	PF13_0170	PF13_0257	PF14_0381	PFF0360w	PFL0180w	PFL0480w	PFL0670c	PFL1185c
KE:PFA00910.NITROGEN.METABOLISM	PF08_0132	PF13_0345	PF14_0164	PF14_0286	PF14_0334	PFC0395w	PFI1110w	PFI1310w
KE:PFA00970.AMINOACYL-TRNA.BIOSYNTHESIS	MAL13P1.281	MAL13P1.67	MAL8P1.125	PF07_0073	PF08_0011	PF10_0053	PF10_0149	PF10_0340	PF11_0051	PF11_0181	PF11_0270	PF13_0170	PF13_0179	PF13_0205	PF13_0257	PF13_0262	PF13_0354	PF14_0166	PF14_0198	PF14_0428	PF14_0589	PFA0145c	PFA0480w	PFB0525w	PFC0470w	PFE0475w	PFE0715w	PFF0180w	PFF1095w	PFI1240c	PFL0670c	PFL0770w	PFL0900c	PFL1540c	PFL2485c
KE:PFA03010.RIBOSOME	MAL13P1.209	MAL13P1.327	MAL13P1.92	PF07_0043	PF07_0079	PF07_0080	PF07_0088	PF08_0039	PF08_0075	PF08_0076	PF10_0038	PF10_0043	PF10_0187	PF10_0264	PF10_0272	PF11_0043	PF11_0065	PF11_0106	PF11_0260	PF11_0272	PF11_0312	PF11_0313	PF11_0386	PF11_0438	PF11_0454	PF13_0014	PF13_0045	PF13_0049	PF13_0129	PF13_0132	PF13_0171	PF13_0213	PF13_0224	PF13_0228	PF13_0268	PF13_0316	PF13_0346	PF14_0083	PF14_0141	PF14_0205	PF14_0230	PF14_0231	PF14_0240	PF14_0296	PF14_0391	PF14_0448	PF14_0579	PF14_0585	PF14_0627
KE:PFA03020.RNA.POLYMERASE	MAL13P1.213	PF07_0027	PF10_0269	PF11_0358	PF11_0445	PF13_0023	PF13_0040	PF13_0341	PF14_0150	PF14_0207	PF14_0695	PFA0505c	PFB0245c	PFB0290c	PFB0715w	PFC0155c	PFC0805w	PFE0465c	PFI1130c	PFL0330c	PFL0665c
KE:PFA03030.DNA.POLYMERASE	PF10_0165	PF14_0366	PF14_0602	PFC0340w	PFD0590c	PFF1470c	PFI0530c
KE:PFA03050.PROTEASOME	MAL13P1.190	MAL13P1.270	MAL13P1.343	MAL8P1.128	MAL8P1.142	PF07_0112	PF10_0081	PF10_0111	PF10_0174	PF10_0298	PF11_0303	PF11_0314	PF13_0033	PF13_0063	PF13_0156	PF13_0282	PF14_0025	PF14_0632	PF14_0676	PF14_0716	PFA0400c	PFB0260w	PFC0520w	PFC0745c	PFD0665c	PFE0915c	PFF0420c	PFI0630w	PFI1545c	PFL2345c
KE:PFA03060.PROTEIN.EXPORT	MAL13P1.167	MAL13P1.231	MAL7P1.158	PF13_0350	PF14_0477	PFL0785c
KE:PFA04070.PHOSPHATIDYLINOSITOL.SIGNALING.SYSTEM	MAL13P1.82	PF10_0132	PF14_0097	PF14_0323	PF14_0681	PFA0515w	PFE0485w	PFE0765w	PFF0750w	PFI1485c
KE:PFA04130.SNARE.INTERACTIONS.IN.VESICULAR.TRANSPORT	MAL13P1.135	MAL13P1.16	MAL13P1.169	MAL8P1.21	PF14_0500	PFB0480w	PFC0890w	PFI0515w	PFL0505c	PFL2070w
[truncated: 50 more columns]

## Sheet: EC
Genesets derived from the Enzyme Commission Database
Geneset ID	Geneset Description	Gene ID
1.-.-.-	Oxidoreductases.	MAL13P1.324
1.1.1.-	With NAD(+) or NADP(+) as acceptor.	MAL13P1.324	PF14_0088	PFD1035w
1.1.1.100	3-oxoacyl-[acyl-carrier-protein] reductase	PFD1035w	PFI1125c
1.1.1.102	3-dehydrosphinganine reductase	PFD0465c
1.1.1.205	IMP dehydrogenase	PFI1020c
1.1.1.21	Aldehyde reductase	MAL13P1.324	PF14_0088
1.1.1.267	1-deoxy-D-xylulose-5-phosphate reductoisomerase	PF14_0641
1.1.1.27	L-lactate dehydrogenase	PF10_0137	PF13_0141	PF13_0144
1.1.1.271	GDP-L-fucose synthase	PF10_0137
1.1.1.36	Acetoacetyl-CoA reductase	PFF1265w
1.1.1.37	Malate dehydrogenase	PFF0815w	PFF0895w
1.1.1.42	Isocitrate dehydrogenase (NADP(+))	PF13_0242
1.1.1.44	Phosphogluconate dehydrogenase (decarboxylating)	PF14_0520
1.1.1.49	Glucose-6-phosphate dehydrogenase	PF14_0511
1.1.1.8	Glycerol-3-phosphate dehydrogenase (NAD(+))	PF11_0157	PFC0275w	PFL0780w
1.1.5.3	Glycerol-3-phosphate dehydrogenase	PFC0275w
1.1.99.16	Transferred entry: 1.1.5.4	PFF0815w
1.10.2.2	Ubiquinol--cytochrome-c reductase	PF10_0120	PF14_0248	PF14_0373
1.11.1.15	Peroxiredoxin	MAL7P1.159	PF10_0268	PF14_0368	PFC0205c	PFL0725w
1.11.1.5	Cytochrome-c peroxidase	PF14_0723
1.11.1.9	Glutathione peroxidase	PFL0595c
1.12.7.2	Ferredoxin hydrogenase	PFF0685c
1.14.11.2	Procollagen-proline dioxygenase	MAL8P1.8
1.14.11.27	[Histone H3]-lysine-36 demethylase	MAL8P1.111	PFF0135w
1.14.11.4	Procollagen-lysine 5-dioxygenase	PFI1465w
1.14.13.-	With NADH or NADPH as one donor, and incorporation of one atom of oxygen.	PF08_0068	PF14_0143
1.14.19.1	Stearoyl-CoA 9-desaturase	PFE0555w
1.14.19.2	Acyl-[acyl-carrier-protein] desaturase	PFE0555w
1.14.99.29	Deoxyhypusine monooxygenase	PF13_0013
1.14.99.3	Heme oxygenase	PF10_0116
1.15.1.1	Superoxide dismutase	PF08_0071	PFF1130c
1.17.1.2	4-hydroxy-3-methylbut-2-enyl diphosphate reductase	PFA0225w
1.17.4.1	Ribonucleoside-diphosphate reductase	PF10_0154	PF14_0053	PF14_0352
1.17.4.3	Transferred entry: 1.17.7.1	PF10_0221
1.18.1.-	With NAD(+) or NADP(+) as acceptor.	PFF1265w
1.18.1.2	Ferredoxin--NADP(+) reductase	PF07_0085	PF11_0407	PFF1115w
1.2.1.12	Glyceraldehyde-3-phosphate dehydrogenase (phosphorylating)	PF14_0598
1.2.4.1	Pyruvate dehydrogenase (acetyl-transferring)	PF11_0256	PF14_0441
1.2.4.2	Oxoglutarate dehydrogenase (succinyl-transferring)	PF08_0045	PFC0170c
1.2.4.4	3-methyl-2-oxobutanoate dehydrogenase (2-methylpropanoyl-transferring)	PF13_0070	PFE0225w
1.3.1.9	Enoyl-[acyl-carrier-protein] reductase (NADH)	PFF0730c
1.3.3.1	Dihydroorotate oxidase	PFF0160c
1.3.3.3	Coproporphyrinogen oxidase	PF11_0436
1.3.3.4	Protoporphyrinogen oxidase	PF10_0275
1.3.5.1	Succinate dehydrogenase (ubiquinone)	PF10_0334	PFL0630w
1.3.99.1	Succinate dehydrogenase	PF10_0334	PFL0630w
1.4.1.14	Glutamate synthase (NADH)	PF14_0334
1.4.1.2	Glutamate dehydrogenase	PF08_0132
1.4.1.4	Glutamate dehydrogenase (NADP(+))	PF14_0164	PF14_0286
1.4.3.5	Pyridoxal 5'-phosphate synthase	PF11_0169	PF14_0570	PFF1025c
1.4.7.1	Glutamate synthase (ferredoxin)	PF14_0334
1.5.1.2	Pyrroline-5-carboxylate reductase	MAL13P1.284
1.5.1.3	Dihydrofolate reductase	PFD0830w
1.5.1.5	Methylenetetrahydrofolate dehydrogenase (NADP(+))	PFF1490w
1.5.1.7	Saccharopine dehydrogenase (NAD(+), L-lysine-forming)	PFB0880w
1.6.1.1	NAD(P)(+) transhydrogenase (B-specific)	PF14_0508
1.6.2.2	Cytochrome-b5 reductase	PF13_0353	PFI1140w
1.6.5.3	NADH dehydrogenase (ubiquinone)	PFI0735c
1.6.6.4	Transferred entry: 1.7.1.4	PF07_0085
1.6.99.3	NADH dehydrogenase	PFI0735c
1.7.1.1	Nitrate reductase (NADH)	PF13_0353
1.7.1.3	Nitrate reductase (NADPH)	PF13_0353
1.7.1.4	Nitrite reductase (NAD(P)H)	PF07_0085
1.8.1.4	Dihydrolipoyl dehydrogenase	PF08_0066	PFL1550w
1.8.1.7	Glutathione-disulfide reductase	PF14_0192
1.8.1.9	Thioredoxin-disulfide reductase	PFI1170c
1.8.3.2	Thiol oxidase	PFA0500w
1.9.3.1	Cytochrome-c oxidase	PF13_0327	PF14_0288	PF14_0331	PF14_0721	PFE0970w	PFI1365w
14-3-3prot	14-3-3 protein	MAL13P1.309
2.1.1.-	Methyltransferases.	PF10_0197	PF11_0305	PF13_0286	PF14_0273	PFB0220w	PFB0855c	PFD0350w	PFE1115c	PFE1275c	PFF1070c	PFF1085c	PFL1775c	PFL2395c
2.1.1.100	Protein-S-isoprenylcysteine O-methyltransferase	PFL1780w
2.1.1.103	Phosphoethanolamine N-methyltransferase	MAL13P1.214
2.1.1.125	Histone-arginine N-methyltransferase	PF08_0092	PF13_0323	PF14_0242
2.1.1.29	tRNA (cytosine-5-)-methyltransferase	MAL8P1.111	PF07_0015	PF11_0116	PF11_0305
2.1.1.31	tRNA (guanine-N(1)-)-methyltransferase	PF11_0198
2.1.1.32	tRNA (guanine-N(2)-)-methyltransferase	PF13_0109	PF14_0072
2.1.1.33	tRNA (guanine-N(7)-)-methyltransferase	PF11_0284
2.1.1.34	tRNA guanosine-2'-O-methyltransferase	PF10_0300	PF13_0236	PF14_0307
2.1.1.35	tRNA (uracil-5-)-methyltransferase	MAL13P1.31	PF11_0348
2.1.1.36	tRNA (adenine-N(1)-)-methyltransferase	PF13_0087
2.1.1.37	DNA (cytosine-5-)-methyltransferase	MAL7P1.151	PF13_0016
2.1.1.43	Histone-lysine N-methyltransferase	MAL13P1.122	PF08_0012	PF11_0160	PF13_0293	PFD0190w	PFE0400w	PFF1440w	PFI0485c	PFL0690c
2.1.1.45	Thymidylate synthase	PFD0830w
2.1.1.56	mRNA (guanine-N(7)-)-methyltransferase	PF07_0020	PF13_0052	PFE1275c	PFI0415c
2.1.1.61	tRNA (5-methylaminomethyl-2-thiouridylate)-methyltransferase	PF10_0191	PF10_0274
2.1.1.62	mRNA (2'-O-methyladenosine-N(6)-)-methyltransferase	MAL13P1.255	PF07_0123	PF14_0156	PFL1520w	PFL1715w	PFL2395c
2.1.1.64	3-demethylubiquinone-9 3-O-methyltransferase	MAL7P1.130
2.1.1.66	rRNA (adenosine-2'-O-)-methyltransferase	PF14_0273
2.1.1.77	Protein-L-isoaspartate(D-aspartate) O-methyltransferase	PF14_0309
2.1.1.98	Diphthine synthase	PF10_0087
2.1.2.1	Glycine hydroxymethyltransferase	PF14_0534	PFL1720w
2.1.2.10	Aminomethyltransferase	MAL13P1.390	PF13_0345	PF14_0497
2.1.2.9	Methionyl-tRNA formyltransferase	MAL13P1.67
2.1.3.2	Aspartate carbamoyltransferase	MAL13P1.221
2.2.1.1	Transketolase	PFF0530w
2.2.1.7	1-deoxy-D-xylulose-5-phosphate synthase	MAL13P1.186
2.3.1.-	Transferring groups other than amino-acyl groups.	MAL7P1.68	MAL8P1.37	PF10_0273	PFC0160w	PFE1415w	PFF0485c	PFI0695c
2.3.1.1	Amino-acid N-acetyltransferase	PFA0465c
2.3.1.12	Dihydrolipoyllysine-residue acetyltransferase	PF10_0407	PFC0170c
2.3.1.15	Glycerol-3-phosphate O-acyltransferase	PF13_0100	PFL0620c
2.3.1.16	Acetyl-CoA C-acyltransferase	PF14_0484
2.3.1.168	Dihydrolipoyllysine-residue (2-methylpropanoyl)transferase	PFC0170c
2.3.1.180	Beta-ketoacyl-acyl-carrier-protein synthase III	PFB0505c
2.3.1.181	Lipoyl(octanoyl) transferase	MAL8P1.37
2.3.1.20	Diacylglycerol O-acyltransferase	PFC0995c
2.3.1.24	Sphingosine N-acyltransferase	PF14_0034	PFE0405c
2.3.1.37	5-aminolevulinate synthase	PFL2210w
2.3.1.39	[Acyl-carrier-protein] S-malonyltransferase	PF13_0066
2.3.1.41	Beta-ketoacyl-acyl-carrier-protein synthase I	PFB0505c	PFF1275c
2.3.1.43	Phosphatidylcholine--sterol O-acyltransferase	PFF1420w
2.3.1.48	Histone acetyltransferase	PF08_0034	PF10_0036	PF10_0078	PF10_0200	PF13_0131	PF14_0350	PF14_0690	PFD0795w	PFI1260c	PFL1345c
2.3.1.50	Serine C-palmitoyltransferase	PF14_0155
2.3.1.51	1-acylglycerol-3-phosphate O-acyltransferase	PF14_0421
2.3.1.61	Dihydrolipoyllysine-residue succinyltransferase	PF13_0120	PF13_0121
2.3.1.85	Fatty-acid synthase	PFF1275c	PFI1125c
2.3.1.88	Peptide alpha-N-acetyltransferase	MAL8P1.200	PF10_0036	PFA0465c	PFL2120w
2.3.1.9	Acetyl-CoA C-acetyltransferase	PF14_0484
2.3.1.97	Glycylpeptide N-tetradecanoyltransferase	PF14_0127
2.3.2.5	Glutaminyl-peptide cyclotransferase	PF14_0447
2.3.2.6	Leucyltransferase	PFB0585w
2.3.3.1	Citrate (Si)-synthase	PF10_0218	PFF0455w
2.4.1.-	Hexosyltransferases.	PFL0540w	PFL2270w
2.4.1.119	Dolichyl-diphosphooligosaccharide--protein glycotransferase	PF11_0173	PFC0490w	PFI0960w
2.4.1.130	Dolichyl-phosphate-mannose--glycolipid alpha-mannosyltransferase	MAL13P1.210
2.4.1.141	N-acetylglucosaminyldiphosphodolichol N-acetylglucosaminyltransferase	MAL8P1.133	PFB0515w
2.4.1.198	Phosphatidylinositol N-acetylglucosaminyltransferase	PF10_0316	PFF0915w	PFI1705w
2.4.1.80	Ceramide glucosyltransferase	PF11_0427
2.4.1.83	Dolichyl-phosphate beta-D-mannosyltransferase	PF11_0427
2.4.2.1	Purine-nucleoside phosphorylase	PFE0660c
2.4.2.10	Orotate phosphoribosyltransferase	PFE0630c
2.4.2.11	Nicotinate phosphoribosyltransferase	PFF1410c
2.4.2.29	tRNA-guanine transglycosylase	PF07_0071	PF14_0322	PFL2030w
2.4.2.8	Hypoxanthine phosphoribosyltransferase	PF10_0121
2.5.1.-	Transferring alkyl or aryl groups, other than methyl groups.	PFF0370w
2.5.1.1	Dimethylallyltranstransferase	PF11_0295	PFB0130w
2.5.1.10	Geranyltranstransferase	PF11_0295
2.5.1.11	Trans-octaprenyltranstransferase	PFB0130w
2.5.1.15	Dihydropteroate synthase	PF08_0095
2.5.1.16	Spermidine synthase	PF11_0301
2.5.1.18	Glutathione transferase	PF13_0214	PF14_0187	PFL0380c
2.5.1.19	3-phosphoshikimate 1-carboxyvinyltransferase	PFB0280w
2.5.1.29	Farnesyltranstransferase	PF11_0483
2.5.1.3	Thiamine-phosphate diphosphorylase	PFF0680c
2.5.1.30	Trans-hexaprenyltranstransferase	PFB0130w
2.5.1.31	Di-trans,poly-cis-decaprenylcistransferase	MAL8P1.22
2.5.1.33	Trans-pentaprenyltranstransferase	PFB0130w
2.5.1.39	4-hydroxybenzoate nonaprenyltransferase	PFF0370w
2.5.1.46	Deoxyhypusine synthase	PF14_0125
2.5.1.58	Protein farnesyltransferase	PF11_0483	PFF0120w
2.5.1.59	Protein geranylgeranyltransferase type I	PFF0120w
2.5.1.6	Methionine adenosyltransferase	PFI1090w
2.5.1.60	Protein geranylgeranyltransferase type II	PF14_0403	PFL0692c	PFL0695c	PFL2050w
2.5.1.61	Hydroxymethylbilane synthase	PFL0480w
2.5.1.8	Transferred entry: 2.5.1.75	PFB0380c	PFL0380c
2.6.1.1	Aspartate transaminase	PFB0200c
2.6.1.13	Ornithine aminotransferase	PFF0435w
2.6.1.16	Glutamine--fructose-6-phosphate transaminase (isomerizing)	PF10_0245
2.6.1.42	Branched-chain-amino-acid transaminase	PF14_0557
2.6.1.57	Aromatic-amino-acid transaminase	PFB0200c
2.6.1.85	Aminodeoxychorismate synthase	PFI1100w
2.7.1.-	Phosphotransferases with an alcohol group as acceptor.	PFF1370w	PFL1885c
2.7.1.1	Hexokinase	PFF1155w
2.7.1.107	Diacylglycerol kinase	PF14_0681	PFI1485c
2.7.1.11	6-phosphofructokinase	PF11_0294	PFI0755c
2.7.1.137	Phosphatidylinositol 3-kinase	PFC0475c	PFE0765w
2.7.1.14	Sedoheptulokinase	PFE0150c
2.7.1.148	4-(cytidine 5'-diphospho)-2-C-methyl-D-erythritol kinase	PFE0150c
2.7.1.151	Inositol-polyphosphate multikinase	PF13_0089	PFE0740c
2.7.1.24	Dephospho-CoA kinase	PF14_0415
2.7.1.26	Riboflavin kinase	MAL13P1.292
2.7.1.30	Glycerol kinase	PF13_0269
2.7.1.32	Choline kinase	PF14_0020
2.7.1.33	Pantothenate kinase	PF14_0200	PF14_0354
2.7.1.35	Pyridoxal kinase	PFF0775w
2.7.1.37	Transferred entry: 2.7.11.1	MAL13P1.196	MAL13P1.84	PF08_0044	PFB0520w
2.7.1.40	Pyruvate kinase	PF10_0363	PFF1300w
2.7.1.49	Hydroxymethylpyrimidine kinase	PFE1030c
2.7.1.50	Hydroxyethylthiazole kinase	PF11_0453	PFF1335c	PFL1920c
2.7.1.67	1-phosphatidylinositol 4-kinase	PFC0475c	PFD0965w	PFE0485w
2.7.1.68	1-phosphatidylinositol-4-phosphate 5-kinase	PF10_0306	PF11_0307	PFA0515w
2.7.1.71	Shikimate kinase	PFB0280w
2.7.1.82	Ethanolamine kinase	PF11_0257
2.7.10.-	Protein-tyrosine kinases.	PF10_0160
2.7.10.2	Non-specific protein-tyrosine kinase	PF11_0220	PFF1145c	PFI1280c
2.7.11.-	Protein-serine/threonine kinases.	PFF0520w
2.7.11.1	Non-specific serine/threonine protein kinase	MAL13P1.196	MAL13P1.278	MAL7P1.100	MAL7P1.144	MAL7P1.175	MAL7P1.18	MAL7P1.91	MAL8P1.203	PF07_0072	PF11_0048	PF11_0096	PF11_0156	PF11_0227	PF11_0239	PF11_0464	PF11_0488	PF11_0510	PF13_0085	PF13_0166	PF13_0211	PF13_0232	PF14_0227	PF14_0264	PF14_0320	PF14_0392	PF14_0408	PF14_0423	PF14_0431	PF14_0516	PF14_0733	PF14_0734	PFA0130c	PFA0380w	PFB0605w	PFB0665w	PFB0815w	PFC0060c	PFC0105w	PFC0385c	PFC0420w	PFC0485w	PFC0525c	PFD0975w	PFD1165w	PFE0045c	PFE1290w	PFF0260w	PFF0520w
2.7.11.11	cAMP-dependent protein kinase	PFI1685w	PFL1110c
2.7.11.12	cGMP-dependent protein kinase	PF14_0346
2.7.11.17	Calcium/calmodulin-dependent protein kinase	MAL7P1.73	PF07_0072	PF11_0060	PF11_0242	PF13_0211	PF14_0227	PF14_0476	PFB0815w	PFC0420w	PFC0945w	PFF0520w	PFL1885c	PFL2250c
2.7.11.22	Cyclin-dependent kinase	MAL13P1.185	MAL13P1.279	PF10_0141	PFC0755c	PFD0740w	PFD0865c	PFF0750w
2.7.11.24	Mitogen-activated protein kinase	MAL13P1.84	PF11_0147	PF14_0294
2.7.11.26	[Tau protein] kinase	PFC0525c
2.7.2.3	Phosphoglycerate kinase	MAL13P1.40	PFI1105w
2.7.4.10	Nucleoside-triphosphate--adenylate kinase	PFD0755c
2.7.4.14	Cytidylate kinase	PFA0555c
2.7.4.3	Adenylate kinase	PF08_0062	PF10_0086	PFA0530c	PFD0755c
2.7.4.6	Nucleoside-diphosphate kinase	PF13_0349	PFF0275c
2.7.4.7	Phosphomethylpyrimidine kinase	PFE1030c
2.7.4.8	Guanylate kinase	PFI1420w
2.7.4.9	dTMP kinase	PFL2465c
2.7.6.1	Ribose-phosphate diphosphokinase	PF13_0143	PF13_0157
2.7.6.2	Thiamine diphosphokinase	PFI1195c
2.7.6.3	2-amino-4-hydroxy-6-hydroxymethyldihydropteridine diphosphokinase	PF08_0095
2.7.7.13	Mannose-1-phosphate guanylyltransferase	PF14_0774	PFL0675c
2.7.7.14	Ethanolamine-phosphate cytidylyltransferase	PF13_0253
2.7.7.15	Choline-phosphate cytidylyltransferase	MAL13P1.86
2.7.7.18	Nicotinate-nucleotide adenylyltransferase	PF13_0159
2.7.7.19	Polynucleotide adenylyltransferase	PFD1045c	PFF1240w
2.7.7.2	FAD synthetase	PF10_0147
2.7.7.23	UDP-N-acetylglucosamine diphosphorylase	MAL13P1.218	PFB0515w
2.7.7.25	tRNA adenylyltransferase	PF11_0212
2.7.7.3	Pantetheine-phosphate adenylyltransferase	PF07_0018
2.7.7.41	Phosphatidate cytidylyltransferase	PF14_0097
2.7.7.49	RNA-directed DNA polymerase	PF13_0080
2.7.7.50	mRNA guanylyltransferase	PF14_0144	PFC0980c
2.7.7.56	tRNA nucleotidyltransferase	PF13_0340
2.7.7.6	DNA-directed RNA polymerase	MAL8P1.131	PF07_0027	PF10_0269	PF11_0264	PF11_0358	PF11_0445	PF13_0023	PF13_0040	PF13_0150	PF13_0341	PF14_0150	PF14_0207	PF14_0366	PF14_0695	PFA0505c	PFB0245c	PFB0715w	PFC0155c	PFC0805w	PFC10_API0015	PFC10_API0016	PFC10_API0017	PFE0465c	PFI0530c	PFI1130c	PFL0330c	PFL0665c
2.7.7.60	2-C-methyl-D-erythritol 4-phosphate cytidylyltransferase	PFA0340w
2.7.7.63	Lipoate--protein ligase	MAL8P1.37	PF13_0083	PFI1160w
2.7.7.7	DNA-directed DNA polymerase	MAL13P1.166	MAL13P1.170	PF10_0165	PF10_0362	PF13_0328	PF14_0112	PF14_0234	PF14_0602	PFB0180w	PFC0340w	PFD0590c	PFF1225c	PFF1470c	PFL1285c	PFL1655c
2.7.7.9	UTP--glucose-1-phosphate uridylyltransferase	MAL13P1.218	PFE0875c
2.7.8.-	Transferases for other substituted phosphate groups.	PFF0465c
2.7.8.11	CDP-diacylglycerol--inositol 3-phosphatidyltransferase	MAL13P1.82
2.7.8.15	UDP-N-acetylglucosamine--dolichyl-phosphateN-acetylglucosaminephosphotransferase	PFC0935c
2.7.8.27	Sphingomyelin synthase	PFF1215w
2.7.8.3	Ceramide cholinephosphotransferase	PFF1210w
2.7.8.5	CDP-diacylglycerol--glycerol-3-phosphate 3-phosphatidyltransferase	MAL8P1.58
2.7.8.7	Holo-[acyl-carrier-protein] synthase	PFD0980w
2.7.8.8	CDP-diacylglycerol--serine O-phosphatidyltransferase	MAL13P1.335
2.7.9.3	Selenide, water dikinase	PFI0505c
2.8.1.-	Sulfurtransferases.	MAL13P1.220
2.8.1.1	Thiosulfate sulfurtransferase	PFL0320w
2.8.1.7	Cysteine desulfurase	MAL7P1.150	PF07_0068
2.8.1.8	Lipoyl synthase	MAL13P1.220
3.1.-.-	Acting on ester bonds.	PFF0745c
3.1.1.-	Carboxylic ester hydrolases.	PFB0215c
3.1.1.23	Acylglycerol lipase	PF10_0020	PF14_0017
3.1.1.29	Aminoacyl-tRNA hydrolase	MAL7P1.20	PF14_0265	PFB0550w	PFD0355c	PFI1575c
3.1.1.3	Triacylglycerol lipase	PF14_0250	PFI1180w
3.1.1.31	6-phosphogluconolactonase	PF14_0511
3.1.1.4	Phospholipase A(2)	MAL13P1.285	PFB0410c	PFB0870w	PFI1180w
3.1.1.5	Lysophospholipase	MAL7P1.178	PF07_0005	PF07_0040	PF10_0018	PF10_0379	PF14_0017	PF14_0737	PF14_0738	PFI1775w	PFI1800w	PFL2530w
3.1.11.-	Exodeoxyribonucleases producing 5'-phosphomonoesters.	MAL13P1.346	PFA0390w	PFB0265c
3.1.11.1	Exodeoxyribonuclease I	MAL13P1.311	MAL8P1.35	PF13_0208	PF14_0473	PFA0290w	PFB0215c
3.1.11.2	Exodeoxyribonuclease III	MAL13P1.311	MAL8P1.35	PF14_0473	PFA0290w	PFB0215c
3.1.13.-	Exoribonucleases producing 5'-phosphomonoesters.	MAL13P1.289	MAL7P1.104	PF14_0256
3.1.13.1	Exoribonuclease II	PFF0745c	PFI0295c
3.1.16.1	Spleen exonuclease	MAL13P1.36	PF07_0105	PF13_0208	PF14_0285	PF14_0473	PFB0180w	PFB0205c	PFB0415c	PFI0455w
3.1.2.15	Ubiquitin thiolesterase	MAL7P1.147	PF11_0177	PF13_0096	PF14_0145	PFA0220w	PFD0165w
3.1.2.4	3-hydroxyisobutyryl-CoA hydrolase	PFL1940w
3.1.2.6	Hydroxyacylglutathione hydrolase	PFD0311w	PFL0285w
3.1.21.-	Endodeoxyribonucleases producing 5'-phosphomonoesters.	PFA0580c
3.1.26.11	Ribonuclease Z	PF14_0620
3.1.26.4	Ribonuclease H	PFF1150w
3.1.26.5	Ribonuclease P	MAL13P1.153	MAL7P1.28	PF11_0144	PFF1355w
3.1.27.9	tRNA-intron endonuclease	PF14_0514
3.1.3.-	Phosphoric monoester hydrolases.	PF07_0059
3.1.3.1	Alkaline phosphatase	PFL1260w
3.1.3.16	Phosphoprotein phosphatase	MAL13P1.105	MAL13P1.274	MAL13P1.44	MAL7P1.114	MAL8P1.108	MAL8P1.109	PF08_0129	PF10_0093	PF10_0177b	PF10_0320	PF10_0320a	PF11_0362	PF11_0396	PF13_0302	PF14_0142	PF14_0224	PF14_0523	PF14_0614	PF14_0630	PF14_0660	PFC0595c	PFD0505c	PFE1010w	PFI1245c	PFI1360c	PFI1470c	PFL0300c	PFL2365w
3.1.3.2	Acid phosphatase	PF14_0036	PF14_0282	PFI0880c
3.1.3.25	Inositol-phosphate phosphatase	PF07_0024
3.1.3.32	Polynucleotide 3'-phosphatase	PF13_0334
3.1.3.33	Polynucleotide 5'-phosphatase	PF14_0144
3.1.3.4	Phosphatidate phosphatase	PFC0150w	PFF1210w
3.1.3.41	4-nitrophenylphosphatase	PF07_0059
3.1.3.48	Protein-tyrosine-phosphatase	MAL13P1.168	PF11_0139	PF14_0524	PFC0380w
3.1.3.5	5'-nucleotidase	PFL0305c
3.1.3.56	Inositol-polyphosphate 5-phosphatase	MAL8P1.151	PF11_0122	PF13_0285
3.1.30.1	Aspergillus nuclease S(1)	PF14_0119	PFI0385c
3.1.4.-	Phosphoric diester hydrolases.	PF13_0222
3.1.4.1	Phosphodiesterase I	PF11_0074
3.1.4.11	Phosphoinositide phospholipase C	PF10_0132
3.1.4.12	Sphingomyelin phosphodiesterase	PFL1870c
3.1.4.17	3',5'-cyclic-nucleotide phosphodiesterase	MAL13P1.118	MAL13P1.119	PF14_0672	PFL0475w	PFL1890c
3.1.4.3	Phospholipase C	PF10_0132
3.1.4.46	Glycerophosphodiester phosphodiesterase	PF14_0060
3.2.1.14	Chitinase	PFL2510w
3.2.2.-	Hydrolyzing N-glycosyl compounds.	PF11_0306	PF14_0148
3.2.2.17	Deoxyribodipyrimidine endonucleosidase	PFD0420c
3.2.2.21	DNA-3-methyladenine glycosylase II	PF14_0639
3.3.1.1	Adenosylhomocysteinase	PFE1050w
3.4.-.-	Acting on peptide bonds (peptide hydrolases).	MAL13P1.167	PFC0950c	PFI0215c
3.4.11.1	Leucyl aminopeptidase	PF10_0150	PF14_0439
3.4.11.18	Methionyl aminopeptidase	MAL8P1.140	PF10_0150	PF14_0327	PFE1360c
3.4.11.2	Membrane alanyl aminopeptidase	MAL13P1.56	PF14_0692
3.4.11.21	Aspartyl aminopeptidase	PFI1570c
3.4.11.9	Xaa-Pro aminopeptidase	PF14_0517
3.4.13.19	Membrane dipeptidase	PF11_0298
3.4.13.9	Xaa-Pro dipeptidase	PF14_0517
3.4.14.1	Dipeptidyl-peptidase I	PF11_0174	PFL2290w
3.4.14.4	Dipeptidyl-peptidase III	PFD0230c
3.4.14.5	Dipeptidyl-peptidase IV	PF14_0517
3.4.17.10	Carboxypeptidase E	PFA0170c
3.4.17.4	Gly-Xaa carboxypeptidase	PF14_0625
3.4.19.1	Acylaminoacyl-peptidase	PFC0950c
3.4.19.12	Ubiquitinyl hydrolase 1	MAL7P1.120	MAL7P1.147	PF11_0177	PF13_0096	PF14_0145	PF14_0576	PFA0220w	PFD0165w	PFD0680c	PFE0835w	PFE1355c	PFI0225w	PFL1295w
3.4.21.105	Rhomboid protease	MAL8P1.16	PF13_0241	PF13_0312	PF14_0110	PFE0340c	PFE0755c	PFF0900c
3.4.21.53	Endopeptidase La	PF14_0147	PF14_0616
3.4.21.62	Subtilisin	PF11_0381	PFE0370c
3.4.21.89	Signal peptidase I	PF13_0118	PF14_0543
3.4.21.92	Endopeptidase Clp	MAL13P1.111	PF14_0063	PF14_0348	PFC0310c
3.4.22.-	Cysteine endopeptidases.	MAL13P1.310	PF10_0308	PF11_0161	PF11_0162	PF11_0165	PF13_0289	PF14_0553	PFB0325c	PFB0330c	PFB0335c	PFB0340c	PFB0345c	PFB0350c	PFB0355c	PFB0360c	PFI0135c	PFI1135c
3.4.22.1	Cathepsin B	PF11_0174
3.4.22.2	Papain	PFI0135c
3.4.22.49	Separase	MAL8P1.113
3.4.22.68	Ulp1 peptidase	MAL8P1.157	PFL1635w
3.4.23.-	Aspartic endopeptidases.	PF10_0329	PF13_0133	PF14_0078	PF14_0281	PFC0495w
3.4.23.1	Pepsin A	PF08_0108
3.4.23.3	Gastricsin	PF14_0075
3.4.23.38	Plasmepsin I	PF14_0076
3.4.23.39	Plasmepsin II	PF14_0077
3.4.24.-	Metalloendopeptidases.	PF13_0322	PFL1925w
3.4.24.16	Neurolysin	PF10_0058
3.4.24.55	Pitrilysin	PF11_0226	PF14_0382
3.4.24.56	Insulysin	PF11_0189	PF14_0382
3.4.24.57	O-sialoglycoprotein endopeptidase	MAL7P1.26	PF10_0299	PFD0440w
3.4.24.59	Mitochondrial intermediate peptidase	MAL13P1.184
3.4.24.64	Mitochondrial processing peptidase	PFE1155c	PFI1625c
3.4.25.1	Proteasome endopeptidase complex	MAL13P1.270	MAL8P1.128	MAL8P1.142	PF07_0112	PF10_0111	PF10_0174	PF10_0298	PF11_0303	PF13_0156	PF13_0282	PF14_0632	PF14_0676	PF14_0716	PFA0400c	PFC0520w	PFC0745c	PFC0785c	PFE0915c	PFF0420c	PFI1545c
3.5.1.19	Nicotinamidase	PFC0910w
3.5.1.31	Formylmethionine deformylase	PFI0380c
3.5.1.89	N-acetylglucosaminylphosphatidylinositol deacetylase	PFF1190c	PFI0535w
3.5.1.98	Histone deacetylase	PF08_0034	PF10_0036	PF10_0078	PF10_0200	PF13_0131	PF14_0350	PF14_0690	PFD0795w	PFI1260c	PFL1345c
3.5.2.3	Dihydroorotase	PF14_0697
3.5.3.1	Arginase	PFI0320w
3.5.4.13	dCTP deaminase	PF13_0259
3.5.4.16	GTP cyclohydrolase I	PFL1155w
3.5.4.4	Adenosine deaminase	PF10_0289
3.5.4.5	Cytidine deaminase	PF13_0259	PFL0230w
3.5.4.6	AMP deaminase	MAL13P1.146
3.5.4.9	Methenyltetrahydrofolate cyclohydrolase	PFF1490w
3.6.1.-	In phosphorous-containing anhydrides.	PFF0100w	PFI0165c	PFL0100c	PFL1500w
3.6.1.1	Inorganic diphosphatase	PF14_0541
3.6.1.10	Endopolyphosphatase	PFF1075w
3.6.1.15	Nucleoside-triphosphatase	MAL13P1.248	PF11_0414	PF13_0273
3.6.1.23	dUTP diphosphatase	PF11_0282
3.6.1.29	Bis(5'-adenosyl)-triphosphatase	PF14_0349
3.6.1.3	Adenosinetriphosphatase	PF10_0369	PF13_0077	PFC0915w	PFE0205w	PFE0215w	PFI0525w
3.6.1.34	Transferred entry: 3.6.3.14	PFA0300c
3.6.1.41	Bis(5'-nucleosyl)-tetraphosphatase (symmetrical)	PFE1035c
3.6.1.43	Dolichyldiphosphatase	MAL8P1.202
3.6.1.47	Transferred entry: 3.6.5.2	PFA0335w
3.6.1.5	Apyrase	PF14_0297
3.6.1.50	Transferred entry: 3.6.5.5	PF10_0368	PF11_0465
3.6.1.6	Nucleoside-diphosphatase	MAL13P1.121	MAL13P1.248
3.6.1.7	Acylphosphatase	PF11_0121	PF14_0598
3.6.3.-	Acting on acid anhydrides; catalyzing transmembrane movement of substances.	MAL7P1.113	MAL8P1.19	PF10_0369	PF13_0177	PF14_0429	PFD0245c	PFE0195w	PFE0805w	PFL1310c
3.6.3.1	Phospholipid-translocating ATPase	PF14_0654	PFC0840w	PFL0950c	PFL1125w
3.6.3.14	H(+)-transporting two-sector ATPase	MAL13P1.47	MAL7P1.340	MAL7P1.75	PF11_0412	PF11_0485	PF13_0034	PF13_0061	PF13_0065	PF13_0130	PF13_0227	PF14_0615	PFB0795w	PFD0305c	PFI1670c	PFL1725w
3.6.3.16	Arsenite-transporting ATPase	PFD0725c
3.6.3.2	Magnesium-importing ATPase	PFL0590c
3.6.3.4	Copper-exporting ATPase	PFA0590w	PFI0240c
3.6.3.44	Xenobiotic-transporting ATPase	PFA0590w	PFE1150w
3.6.3.8	Calcium-transporting ATPase	PFA0310c	PFL0590c
3.6.4.6	Vesicle-fusing ATPase	PF07_0047
3.6.4.8	Proteasome ATPase	PF10_0081	PF11_0314	PF13_0033	PF13_0063	PFD0665c	PFL2345c
4.1.1.17	Ornithine decarboxylase	PF10_0322
4.1.1.18	Lysine decarboxylase	PFD0285c	PFD0670c
4.1.1.23	Orotidine-5'-phosphate decarboxylase	PF10_0225
4.1.1.31	Phosphoenolpyruvate carboxylase	PF14_0246
4.1.1.36	Phosphopantothenoylcysteine decarboxylase	MAL8P1.81
4.1.1.37	Uroporphyrinogen decarboxylase	PFF0360w
4.1.1.49	Phosphoenolpyruvate carboxykinase (ATP)	PF13_0234
4.1.1.50	Adenosylmethionine decarboxylase	PF10_0322
4.1.1.65	Phosphatidylserine decarboxylase	PFI1370c
4.1.2.13	Fructose-bisphosphate aldolase	PF14_0425
4.1.2.4	Deoxyribose-phosphate aldolase	PF10_0210
4.1.3.27	Anthranilate synthase	MAL13P1.319
4.1.3.38	Aminodeoxychorismate lyase	PFI1100w
4.1.3.7	Transferred entry: 2.3.3.1	PF10_0218
4.1.99.3	Deoxyribodipyrimidine photo-lyase	PFE0675c
4.2.1.-	Hydro-lyases.	PF13_0128
4.2.1.1	Carbonate dehydratase	PF11_0411
4.2.1.11	Phosphopyruvate hydratase	PF10_0155
4.2.1.17	Enoyl-CoA hydratase	PF10_0167	PF14_0232
4.2.1.2	Fumarate hydratase	PFI1340w
4.2.1.24	Porphobilinogen synthase	PF14_0381
4.2.1.3	Aconitate hydratase	PF13_0229
4.2.1.47	GDP-mannose 4,6-dehydratase	PF08_0077
4.2.1.70	Pseudouridylate synthase	PF10_0175	PF10_0341	PF14_0174	PFB0890c	PFE0815w	PFE1080w	PFI0420c	PFI0685w	PFL1350w
4.2.1.75	Uroporphyrinogen-III synthase	PFL2285c
4.2.1.96	4a-hydroxytetrahydrobiopterin dehydratase	PF11_0095a
4.2.3.12	6-pyruvoyltetrahydropterin synthase	PFF1360w
4.2.3.5	Chorismate synthase	PFF1105c
4.2.99.18	DNA-(apurinic or apyrimidinic site) lyase	MAL13P1.346	MAL7P1.32	PF10_0080	PF11_0306	PF13_0176	PF14_0285	PF14_0308	PFB0160w	PFB0265c	PFC0250c	PFD0420c	PFF0715c	PFI0835c
4.3.2.2	Adenylosuccinate lyase	PFB0295w
4.4.1.17	Holocytochrome-c synthase	PFL0180w	PFL1185c
4.4.1.21	S-ribosylhomocysteine lyase	PF13_0322
4.4.1.5	Lactoylglutathione lyase	PF11_0145	PFF0230c
4.6.1.12	2-C-methyl-D-erythritol 2,4-cyclodiphosphate synthase	PFB0420w
4.6.1.2	Guanylate cyclase	MAL13P1.301	PF11_0395
4.99.1.1	Ferrochelatase	MAL13P1.326
5.1.1.1	Alanine racemase	PFI0965w
5.1.3.1	Ribulose-phosphate 3-epimerase	PFL0960w
5.2.1.8	Peptidylprolyl isomerase	PF08_0121	PF11_0164	PF11_0170	PF13_0122	PFC0975c	PFE0505w	PFE1430c	PFL0120c	PFL0735w	PFL2275c
5.3.1.1	Triose-phosphate isomerase	PF14_0378	PFC0831w
5.3.1.6	Ribose-5-phosphate isomerase	PFE0730c
5.3.1.8	Mannose-6-phosphate isomerase	MAL8P1.156
5.3.1.9	Glucose-6-phosphate isomerase	PF14_0341
5.3.2.1	Phenylpyruvate tautomerase	PFL1420w
5.3.4.1	Protein disulfide-isomerase	MAL8P1.17	PF11_0352	PF13_0272	PF14_0694	PFI0950w
5.4.2.1	Phosphoglycerate mutase	PF11_0208	PFD0660w
5.4.2.2	Phosphoglucomutase	PF10_0122
5.4.2.3	Phosphoacetylglucosamine mutase	PF11_0311
5.4.2.8	Phosphomannomutase	PF10_0169
5.4.99.12	tRNA-pseudouridine synthase I	PF07_0125	PF08_0123	PF10_0175	PF10_0341	PF14_0174	PFB0890c	PFE0570w	PFE0815w	PFE1080w	PFI0420c	PFI0685w	PFL1350w	PFL1380w
5.5.1.4	Inositol-3-phosphate synthase	PFE0585c
5.99.1.2	DNA topoisomerase	PF13_0251	PFE0520c
5.99.1.3	DNA topoisomerase (ATP-hydrolyzing)	PF13_0251	PF14_0316	PFL1120c	PFL1915w
6.1.1.1	Tyrosine--tRNA ligase	MAL8P1.125	PF11_0181
6.1.1.10	Methionine--tRNA ligase	PF10_0053	PF10_0340	PF14_0401
6.1.1.11	Serine--tRNA ligase	PF07_0073	PFL0770w
6.1.1.12	Aspartate--tRNA ligase	PFA0145c
6.1.1.14	Glycine--tRNA ligase	PF14_0198
6.1.1.15	Proline--tRNA ligase	PFI1240c	PFL0670c
6.1.1.16	Cysteine--tRNA ligase	PF10_0149
6.1.1.17	Glutamate--tRNA ligase	MAL13P1.281	PF13_0170	PF13_0257
6.1.1.18	Glutamine--tRNA ligase	PF13_0170
6.1.1.19	Arginine--tRNA ligase	PFI0680c	PFL0900c
6.1.1.2	Tryptophan--tRNA ligase	PF13_0205	PFL2485c
6.1.1.20	Phenylalanine--tRNA ligase	PF11_0051	PFA0480w	PFF0180w	PFL1540c
6.1.1.21	Histidine--tRNA ligase	PF14_0428	PFI1645c
6.1.1.22	Asparagine--tRNA ligase	PFB0525w	PFE0475w	PFE0715w
6.1.1.3	Threonine--tRNA ligase	PF11_0270
6.1.1.4	Leucine--tRNA ligase	PF08_0011	PFF1095w
6.1.1.5	Isoleucine--tRNA ligase	PF13_0179	PFL1210w
6.1.1.6	Lysine--tRNA ligase	PF13_0262	PF14_0166
6.1.1.7	Alanine--tRNA ligase	PF13_0354
6.1.1.9	Valine--tRNA ligase	PF14_0589	PFC0470w
6.2.1.1	Acetate--CoA ligase	PFF1350c
6.2.1.13	Acetate--CoA ligase (ADP-forming)	PF14_0357
6.2.1.2	Butyrate--CoA ligase	PF14_0761
6.2.1.3	Long-chain-fatty-acid--CoA ligase	MAL13P1.485	PF07_0129	PF14_0751	PF14_0761	PFA0455c	PFB0685c	PFB0695c	PFC0050c	PFD0085c	PFE1250w	PFF0290w	PFF0945c	PFI0980w	PFL0035c	PFL1880w	PFL2570w
6.2.1.4	Succinate--CoA ligase (GDP-forming)	PF10_0334	PF11_0097
6.2.1.5	Succinate--CoA ligase (ADP-forming)	PF14_0295
6.3.1.2	Glutamate--ammonia ligase	PFI1110w
6.3.2.12	Dihydrofolate synthase	PF13_0140
6.3.2.17	Tetrahydrofolate synthase	PF13_0140
6.3.2.19	Ubiquitin--protein ligase	MAL7P1.19	MAL8P1.23	PF08_0020	PF10_0117	PF11_0201	PFC0845c	PFF1325c	PFF1365c	PFL0190w	PFL2175w
6.3.2.2	Glutamate--cysteine ligase	PFI0925w
6.3.2.22	Diphthine--ammonia ligase	PF14_0136	PF14_0274	PFL0860c
6.3.2.25	Tubulin--tyrosine ligase	PF10_0094	PF11_0481	PFE0700c
6.3.2.3	Glutathione synthase	PFE0605c
6.3.2.5	Phosphopantothenate--cysteine ligase	PF11_0036	PFD0610w
6.3.4.1	GMP synthase	PF10_0123
6.3.4.14	Biotin carboxylase	PF14_0573	PF14_0664
6.3.4.16	Carbamoyl-phosphate synthase (ammonia)	PF13_0044
6.3.4.2	CTP synthase	PF14_0100
6.3.4.4	Adenylosuccinate synthase	PF13_0287
6.3.5.1	NAD(+) synthase (glutamine-hydrolyzing)	PFI1310w
6.3.5.4	Asparagine synthase (glutamine-hydrolyzing)	PFC0395w
6.3.5.5	Carbamoyl-phosphate synthase (glutamine-hydrolyzing)	PF13_0044
6.3.5.7	Glutaminyl-tRNA synthase (glutamine-hydrolyzing)	PFD0780w	PFF1395c
6.4.1.2	Acetyl-CoA carboxylase	PF10_0409	PF14_0664
6.5.1.1	DNA ligase (ATP)	MAL13P1.22
[truncated: 13 more columns]

## Sheet: AP2 transcription factors
Genesets derived from AP2 transcription factors network
Geneset ID	Geneset Description	Gene ID
AP2_MAL8P1.153_1	AP2_MAL8P1.153_1	MAL13P1.102	MAL13P1.130	MAL13P1.139a	MAL13P1.191	MAL13P1.192	MAL13P1.193	MAL13P1.212	MAL13P1.228	MAL13P1.238	MAL13P1.25	MAL13P1.260	MAL13P1.278	MAL13P1.29	MAL13P1.296	MAL13P1.301	MAL13P1.308	MAL13P1.32	MAL13P1.332	MAL13P1.350	MAL13P1.351	MAL13P1.38	MAL13P1.385	MAL13P1.41	MAL13P1.44	MAL13P1.475	MAL13P1.505	MAL13P1.51	MAL13P1.84	MAL7P1.11	MAL7P1.132	MAL7P1.14	MAL7P1.146	MAL7P1.161	MAL7P1.162	MAL7P1.179	MAL7P1.19	MAL7P1.202	MAL7P1.203	MAL7P1.205	MAL7P1.223	MAL7P1.28	MAL7P1.340	MAL7P1.37	MAL7P1.77	MAL7P1.87	MAL7P1.92	MAL7P1.93	MAL7P1.95
AP2_PF10_0075_D1_1	AP2_PF10_0075_D1_1	MAL13P1.131	MAL7P1.119	MAL7P1.219	MAL8P1.4	MAL8P1.81	PF08_0065	PF10_0186	PF10_0291	PF10_0323	PF11_0139	PF13_0040	PF13_0137	PF13_0177	PF13_0178	PF13_0212	PF14_0480	PF14_0504	PF14_0551	PF14_0552	PF14_0762	PF14_0763	PFA0665w	PFB0965c	PFC0045w	PFC0255c	PFC0260w	PFC0880c	PFD0450c	PFD0455w	PFE1425c	PFI0675w	PFI0985c	PFI1370c	PFL2200w
AP2_PF10_0075_D1_2	AP2_PF10_0075_D1_2	MAL13P1.131	MAL7P1.119	MAL7P1.144	MAL7P1.219	MAL8P1.4	MAL8P1.70	MAL8P1.81	PF07_0101	PF08_0065	PF10_0034	PF10_0186	PF10_0291	PF10_0323	PF11_0094	PF11_0139	PF13_0040	PF13_0137	PF13_0138	PF13_0177	PF13_0178	PF13_0212	PF14_0232	PF14_0430	PF14_0480	PF14_0504	PF14_0551	PF14_0552	PF14_0699	PF14_0700	PF14_0762	PF14_0763	PFA0665w	PFB0965c	PFC0045w	PFC0180c	PFC0185w	PFC0255c	PFC0260w	PFC0425w	PFC0640w	PFC0770c	PFC0865w	PFC0875w	PFC0880c	PFD0450c	PFD0455w	PFD0840w	PFD1115c
AP2_PF10_0075_D1_3	AP2_PF10_0075_D1_3	MAL13P1.131	MAL7P1.119	MAL7P1.144	MAL7P1.219	MAL8P1.4	MAL8P1.70	MAL8P1.81	PF07_0101	PF08_0043	PF08_0065	PF08_0108	PF10_0034	PF10_0113	PF10_0114	PF10_0186	PF10_0291	PF10_0323	PF10_0399	PF11_0094	PF11_0139	PF11_0412	PF13_0040	PF13_0137	PF13_0138	PF13_0177	PF13_0178	PF13_0212	PF13_0341	PF14_0232	PF14_0430	PF14_0444	PF14_0446	PF14_0480	PF14_0504	PF14_0551	PF14_0552	PF14_0699	PF14_0700	PF14_0762	PF14_0763	PFA0660w	PFA0665w	PFB0965c	PFC0045w	PFC0180c	PFC0185w	PFC0255c	PFC0260w
AP2_PF10_0075_D1_4	AP2_PF10_0075_D1_4	MAL13P1.114	MAL13P1.131	MAL13P1.134	MAL13P1.190	MAL13P1.259	MAL13P1.268	MAL13P1.313	MAL13P1.550	MAL7P1.117	MAL7P1.119	MAL7P1.120	MAL7P1.122	MAL7P1.144	MAL7P1.147	MAL7P1.219	MAL7P1.24	MAL7P1.34	MAL7P1.35	MAL8P1.310	MAL8P1.4	MAL8P1.40	MAL8P1.54	MAL8P1.70	MAL8P1.81	PF07_0030	PF07_0101	PF08_0008	PF08_0023	PF08_0043	PF08_0065	PF08_0108	PF10_0034	PF10_0064	PF10_0065	PF10_0113	PF10_0114	PF10_0176	PF10_0186	PF10_0216	PF10_0259	PF10_0260	PF10_0290	PF10_0291	PF10_0323	PF10_0399	PF11_0015	PF11_0044	PF11_0094
AP2_PF10_0075_D1_5	AP2_PF10_0075_D1_5	MAL13P1.114	MAL13P1.131	MAL13P1.134	MAL13P1.190	MAL13P1.259	MAL13P1.268	MAL13P1.313	MAL13P1.550	MAL7P1.117	MAL7P1.119	MAL7P1.120	MAL7P1.122	MAL7P1.144	MAL7P1.147	MAL7P1.219	MAL7P1.24	MAL7P1.34	MAL7P1.35	MAL8P1.310	MAL8P1.4	MAL8P1.40	MAL8P1.54	MAL8P1.70	MAL8P1.81	PF07_0030	PF07_0101	PF08_0008	PF08_0023	PF08_0043	PF08_0065	PF08_0108	PF10_0034	PF10_0064	PF10_0065	PF10_0113	PF10_0114	PF10_0121	PF10_0176	PF10_0184	PF10_0185	PF10_0186	PF10_0216	PF10_0259	PF10_0260	PF10_0290	PF10_0291	PF10_0323	PF10_0383
AP2_PF10_0075_D2_1	AP2_PF10_0075_D2_1	MAL13P1.122	MAL13P1.125	MAL13P1.153	MAL13P1.18	MAL13P1.206	MAL13P1.225	MAL13P1.274	MAL13P1.321	MAL13P1.322	MAL13P1.380	MAL13P1.385	MAL13P1.530	MAL13P1.540	MAL13P1.62	MAL13P1.79	MAL13P1.81	MAL7P1.105	MAL7P1.11	MAL7P1.112	MAL7P1.113	MAL7P1.13	MAL7P1.142	MAL7P1.147	MAL7P1.225-a	MAL7P1.225-b	MAL7P1.228	MAL7P1.59	MAL7P1.61	MAL7P1.73	MAL7P1.75	MAL7P1.87	MAL7P1.95	MAL8P1.104	MAL8P1.139	MAL8P1.18	MAL8P1.216	MAL8P1.220	MAL8P1.25a	MAL8P1.26	MAL8P1.59	MAL8P1.68	PF07_0007	PF07_0012	PF07_0023	PF07_0032	PF07_0035	PF07_0052	PF07_0062
AP2_PF10_0075_D2_2	AP2_PF10_0075_D2_2	MAL13P1.105	MAL13P1.106	MAL13P1.111	MAL13P1.121	MAL13P1.122	MAL13P1.125	MAL13P1.151	MAL13P1.152	MAL13P1.153	MAL13P1.17	MAL13P1.18	MAL13P1.206	MAL13P1.225	MAL13P1.248	MAL13P1.256	MAL13P1.260	MAL13P1.274	MAL13P1.31	MAL13P1.312	MAL13P1.321	MAL13P1.322	MAL13P1.327	MAL13P1.33	MAL13P1.342a	MAL13P1.344	MAL13P1.345	MAL13P1.380	MAL13P1.385	MAL13P1.45	MAL13P1.485	MAL13P1.530	MAL13P1.540	MAL13P1.580	MAL13P1.62	MAL13P1.79	MAL13P1.81	MAL7P1.105	MAL7P1.11	MAL7P1.112	MAL7P1.113	MAL7P1.13	MAL7P1.142	MAL7P1.147	MAL7P1.153	MAL7P1.172	MAL7P1.200	MAL7P1.225-a	MAL7P1.225-b
AP2_PF10_0075_D2_3	AP2_PF10_0075_D2_3	MAL13P1.105	MAL13P1.106	MAL13P1.111	MAL13P1.121	MAL13P1.122	MAL13P1.125	MAL13P1.151	MAL13P1.152	MAL13P1.153	MAL13P1.17	MAL13P1.18	MAL13P1.206	MAL13P1.225	MAL13P1.248	MAL13P1.256	MAL13P1.260	MAL13P1.274	MAL13P1.277	MAL13P1.302	MAL13P1.31	MAL13P1.312	MAL13P1.32	MAL13P1.321	MAL13P1.322	MAL13P1.327	MAL13P1.33	MAL13P1.342a	MAL13P1.344	MAL13P1.345	MAL13P1.380	MAL13P1.385	MAL13P1.45	MAL13P1.475	MAL13P1.485	MAL13P1.530	MAL13P1.540	MAL13P1.580	MAL13P1.62	MAL13P1.63	MAL13P1.79	MAL13P1.81	MAL7P1.105	MAL7P1.11	MAL7P1.112	MAL7P1.113	MAL7P1.13	MAL7P1.142	MAL7P1.147
AP2_PF10_0075_D2_4	AP2_PF10_0075_D2_4	MAL13P1.105	MAL13P1.106	MAL13P1.111	MAL13P1.121	MAL13P1.122	MAL13P1.125	MAL13P1.151	MAL13P1.152	MAL13P1.153	MAL13P1.17	MAL13P1.179	MAL13P1.18	MAL13P1.204	MAL13P1.206	MAL13P1.225	MAL13P1.248	MAL13P1.256	MAL13P1.260	MAL13P1.269	MAL13P1.274	MAL13P1.277	MAL13P1.302	MAL13P1.31	MAL13P1.312	MAL13P1.316	MAL13P1.32	MAL13P1.321	MAL13P1.322	MAL13P1.327	MAL13P1.33	MAL13P1.342a	MAL13P1.344	MAL13P1.345	MAL13P1.380	MAL13P1.385	MAL13P1.45	MAL13P1.475	MAL13P1.485	MAL13P1.530	MAL13P1.540	MAL13P1.55	MAL13P1.56	MAL13P1.580	MAL13P1.62	MAL13P1.63	MAL13P1.79	MAL13P1.81	MAL7P1.105
AP2_PF10_0075_D2_5	AP2_PF10_0075_D2_5	MAL13P1.105	MAL13P1.106	MAL13P1.111	MAL13P1.121	MAL13P1.122	MAL13P1.125	MAL13P1.151	MAL13P1.152	MAL13P1.153	MAL13P1.17	MAL13P1.179	MAL13P1.18	MAL13P1.196	MAL13P1.204	MAL13P1.206	MAL13P1.225	MAL13P1.248	MAL13P1.256	MAL13P1.260	MAL13P1.269	MAL13P1.274	MAL13P1.277	MAL13P1.278	MAL13P1.302	MAL13P1.31	MAL13P1.312	MAL13P1.316	MAL13P1.32	MAL13P1.321	MAL13P1.322	MAL13P1.326	MAL13P1.327	MAL13P1.33	MAL13P1.342a	MAL13P1.344	MAL13P1.345	MAL13P1.380	MAL13P1.385	MAL13P1.45	MAL13P1.475	MAL13P1.485	MAL13P1.530	MAL13P1.540	MAL13P1.55	MAL13P1.56	MAL13P1.580	MAL13P1.62	MAL13P1.63
AP2_PF10_0075_D3_1	AP2_PF10_0075_D3_1	MAL13P1.1	MAL13P1.114	MAL13P1.139a	MAL13P1.160	MAL13P1.161	MAL13P1.17	MAL13P1.173	MAL13P1.176	MAL13P1.18	MAL13P1.193	MAL13P1.219	MAL13P1.220	MAL13P1.259	MAL13P1.278	MAL13P1.29	MAL13P1.297	MAL13P1.31	MAL13P1.310	MAL13P1.343	MAL13P1.356	MAL13P1.461	MAL13P1.465	MAL13P1.78	MAL13P1.8	MAL7P1.119	MAL7P1.15	MAL7P1.154	MAL7P1.161	MAL7P1.162	MAL7P1.184	MAL7P1.187	MAL7P1.19	MAL7P1.212	MAL7P1.229	MAL7P1.339	MAL7P1.84	MAL7P1.86	MAL7P1.87	MAL7P1.95	MAL8P1.105	MAL8P1.108	MAL8P1.161	MAL8P1.162	MAL8P1.22	MAL8P1.220	MAL8P1.300	MAL8P1.49	PF07_0042
AP2_PF10_0075_D3_2	AP2_PF10_0075_D3_2	MAL13P1.1	MAL13P1.114	MAL13P1.139a	MAL13P1.147	MAL13P1.160	MAL13P1.161	MAL13P1.17	MAL13P1.173	MAL13P1.176	MAL13P1.18	MAL13P1.193	MAL13P1.219	MAL13P1.220	MAL13P1.259	MAL13P1.278	MAL13P1.29	MAL13P1.297	MAL13P1.31	MAL13P1.310	MAL13P1.332	MAL13P1.336	MAL13P1.343	MAL13P1.356	MAL13P1.461	MAL13P1.465	MAL13P1.78	MAL13P1.8	MAL13P1.94	MAL7P1.105	MAL7P1.119	MAL7P1.15	MAL7P1.154	MAL7P1.161	MAL7P1.162	MAL7P1.184	MAL7P1.187	MAL7P1.19	MAL7P1.212	MAL7P1.229	MAL7P1.25	MAL7P1.339	MAL7P1.84	MAL7P1.86	MAL7P1.87	MAL7P1.95	MAL8P1.104	MAL8P1.105	MAL8P1.108
AP2_PF10_0075_D3_3	AP2_PF10_0075_D3_3	MAL13P1.1	MAL13P1.114	MAL13P1.115	MAL13P1.118	MAL13P1.119	MAL13P1.137	MAL13P1.139a	MAL13P1.147	MAL13P1.160	MAL13P1.161	MAL13P1.17	MAL13P1.173	MAL13P1.176	MAL13P1.18	MAL13P1.193	MAL13P1.219	MAL13P1.220	MAL13P1.259	MAL13P1.278	MAL13P1.29	MAL13P1.293	MAL13P1.297	MAL13P1.31	MAL13P1.310	MAL13P1.332	MAL13P1.336	MAL13P1.343	MAL13P1.356	MAL13P1.461	MAL13P1.465	MAL13P1.54	MAL13P1.78	MAL13P1.8	MAL13P1.94	MAL7P1.105	MAL7P1.112	MAL7P1.113	MAL7P1.119	MAL7P1.124	MAL7P1.15	MAL7P1.154	MAL7P1.161	MAL7P1.162	MAL7P1.163	MAL7P1.184	MAL7P1.187	MAL7P1.19	MAL7P1.212
AP2_PF11_0442_1	AP2_PF11_0442_1	MAL13P1.205	MAL13P1.309	MAL13P1.328	MAL13P1.46	MAL13P1.47	MAL7P1.105	MAL7P1.106	MAL7P1.118	MAL7P1.138	MAL8P1.100	PF07_0105	PF07_0106	PF08_0113	PF08_0119	PF08_0136b	PF10_0060	PF10_0064	PF10_0065	PF10_0069	PF10_0085	PF10_0097	PF10_0098	PF10_0223	PF10_0233	PF10_0259	PF10_0260	PF10_0280	PF10_0281	PF10_0302	PF10_0323	PF10_0420	PF11_0061	PF11_0094	PF11_0105	PF11_0174	PF11_0179	PF11_0181	PF11_0182	PF11_0192	PF11_0224	PF11_0282	PF11_0283	PF11_0308	PF11_0309	PF11_0324	PF11_0431	PF11_0432	PF11_0442
AP2_PF11_0442_2	AP2_PF11_0442_2	MAL13P1.205	MAL13P1.211	MAL13P1.309	MAL13P1.328	MAL13P1.46	MAL13P1.47	MAL7P1.105	MAL7P1.106	MAL7P1.118	MAL7P1.126	MAL7P1.127	MAL7P1.138	MAL8P1.100	PF07_0060	PF07_0105	PF07_0106	PF08_0113	PF08_0119	PF08_0136b	PF10_0046	PF10_0060	PF10_0064	PF10_0065	PF10_0069	PF10_0085	PF10_0097	PF10_0098	PF10_0223	PF10_0233	PF10_0259	PF10_0260	PF10_0280	PF10_0281	PF10_0295	PF10_0302	PF10_0323	PF10_0420	PF11_0061	PF11_0094	PF11_0105	PF11_0174	PF11_0179	PF11_0181	PF11_0182	PF11_0192	PF11_0224	PF11_0251	PF11_0282
AP2_PF11_0442_3	AP2_PF11_0442_3	MAL13P1.205	MAL13P1.211	MAL13P1.309	MAL13P1.328	MAL13P1.46	MAL13P1.47	MAL7P1.105	MAL7P1.106	MAL7P1.118	MAL7P1.126	MAL7P1.127	MAL7P1.138	MAL7P1.142	MAL8P1.100	MAL8P1.148	PF07_0005	PF07_0060	PF07_0105	PF07_0106	PF08_0052	PF08_0113	PF08_0119	PF08_0128	PF08_0136b	PF10_0046	PF10_0060	PF10_0064	PF10_0065	PF10_0069	PF10_0085	PF10_0097	PF10_0098	PF10_0206	PF10_0223	PF10_0233	PF10_0259	PF10_0260	PF10_0280	PF10_0281	PF10_0295	PF10_0302	PF10_0323	PF10_0420	PF11_0061	PF11_0094	PF11_0105	PF11_0127	PF11_0174
AP2_PF11_0442_4	AP2_PF11_0442_4	MAL13P1.174	MAL13P1.175	MAL13P1.205	MAL13P1.211	MAL13P1.309	MAL13P1.324	MAL13P1.328	MAL13P1.332	MAL13P1.46	MAL13P1.47	MAL13P1.55	MAL7P1.105	MAL7P1.106	MAL7P1.118	MAL7P1.126	MAL7P1.127	MAL7P1.138	MAL7P1.14	MAL7P1.142	MAL8P1.100	MAL8P1.148	PF07_0005	PF07_0014	PF07_0060	PF07_0072	PF07_0105	PF07_0106	PF08_0040	PF08_0041	PF08_0052	PF08_0077	PF08_0078	PF08_0113	PF08_0119	PF08_0128	PF08_0136b	PF10_0035	PF10_0046	PF10_0060	PF10_0064	PF10_0065	PF10_0069	PF10_0085	PF10_0090	PF10_0091	PF10_0097	PF10_0098	PF10_0206
AP2_PF11_0442_5	AP2_PF11_0442_5	MAL13P1.174	MAL13P1.175	MAL13P1.205	MAL13P1.211	MAL13P1.212	MAL13P1.309	MAL13P1.324	MAL13P1.328	MAL13P1.332	MAL13P1.342	MAL13P1.46	MAL13P1.47	MAL13P1.520	MAL13P1.525	MAL13P1.55	MAL13P1.94	MAL7P1.105	MAL7P1.106	MAL7P1.118	MAL7P1.123	MAL7P1.126	MAL7P1.127	MAL7P1.129	MAL7P1.137	MAL7P1.138	MAL7P1.14	MAL7P1.142	MAL7P1.216	MAL7P1.94	MAL8P1.100	MAL8P1.148	MAL8P1.53	MAL8P1.66	MAL8P1.71	PF07_0005	PF07_0006	PF07_0014	PF07_0049	PF07_0051	PF07_0053	PF07_0060	PF07_0072	PF07_0085	PF07_0104	PF07_0105	PF07_0106	PF07_0111	PF08_0040
AP2_PF11_0442_6	AP2_PF11_0442_6	MAL13P1.156	MAL13P1.157	MAL13P1.159	MAL13P1.174	MAL13P1.175	MAL13P1.194	MAL13P1.205	MAL13P1.211	MAL13P1.212	MAL13P1.224	MAL13P1.234	MAL13P1.245	MAL13P1.246	MAL13P1.296	MAL13P1.309	MAL13P1.311	MAL13P1.324	MAL13P1.328	MAL13P1.332	MAL13P1.342	MAL13P1.352	MAL13P1.390	MAL13P1.415	MAL13P1.46	MAL13P1.47	MAL13P1.520	MAL13P1.525	MAL13P1.53	MAL13P1.55	MAL13P1.94	MAL7P1.105	MAL7P1.106	MAL7P1.118	MAL7P1.123	MAL7P1.126	MAL7P1.127	MAL7P1.129	MAL7P1.137	MAL7P1.138	MAL7P1.14	MAL7P1.142	MAL7P1.154	MAL7P1.164	MAL7P1.216	MAL7P1.29a	MAL7P1.339	MAL7P1.94	MAL8P1.1
AP2_PF11_0442_7	AP2_PF11_0442_7	MAL13P1.122	MAL13P1.125	MAL13P1.152	MAL13P1.156	MAL13P1.157	MAL13P1.159	MAL13P1.174	MAL13P1.175	MAL13P1.194	MAL13P1.204	MAL13P1.205	MAL13P1.211	MAL13P1.212	MAL13P1.224	MAL13P1.234	MAL13P1.245	MAL13P1.246	MAL13P1.269	MAL13P1.296	MAL13P1.309	MAL13P1.311	MAL13P1.316	MAL13P1.324	MAL13P1.328	MAL13P1.332	MAL13P1.342	MAL13P1.352	MAL13P1.390	MAL13P1.415	MAL13P1.46	MAL13P1.47	MAL13P1.520	MAL13P1.525	MAL13P1.53	MAL13P1.55	MAL13P1.56	MAL13P1.94	MAL7P1.105	MAL7P1.106	MAL7P1.11	MAL7P1.118	MAL7P1.123	MAL7P1.126	MAL7P1.127	MAL7P1.129	MAL7P1.137	MAL7P1.138	MAL7P1.14
AP2_PF11_0442_8	AP2_PF11_0442_8	MAL13P1.122	MAL13P1.125	MAL13P1.130	MAL13P1.146	MAL13P1.152	MAL13P1.156	MAL13P1.157	MAL13P1.159	MAL13P1.174	MAL13P1.175	MAL13P1.19	MAL13P1.194	MAL13P1.20	MAL13P1.204	MAL13P1.205	MAL13P1.21	MAL13P1.211	MAL13P1.212	MAL13P1.224	MAL13P1.232	MAL13P1.234	MAL13P1.245	MAL13P1.246	MAL13P1.269	MAL13P1.29	MAL13P1.296	MAL13P1.309	MAL13P1.311	MAL13P1.316	MAL13P1.32	MAL13P1.324	MAL13P1.328	MAL13P1.33	MAL13P1.332	MAL13P1.342	MAL13P1.352	MAL13P1.390	MAL13P1.415	MAL13P1.44	MAL13P1.46	MAL13P1.47	MAL13P1.48	MAL13P1.520	MAL13P1.525	MAL13P1.53	MAL13P1.55	MAL13P1.56	MAL13P1.94
AP2_PF13_0097_1	AP2_PF13_0097_1	MAL13P1.119	MAL13P1.139a	MAL13P1.158	MAL13P1.182	MAL13P1.183	MAL13P1.19	MAL13P1.197	MAL13P1.20	MAL13P1.204	MAL13P1.212	MAL13P1.230	MAL13P1.247	MAL13P1.248	MAL13P1.257	MAL13P1.258	MAL13P1.266	MAL13P1.279	MAL13P1.302	MAL13P1.316	MAL13P1.33	MAL13P1.347	MAL13P1.36	MAL13P1.405	MAL13P1.475	MAL7P1.102	MAL7P1.118	MAL7P1.152	MAL7P1.164	MAL7P1.22	MAL7P1.224	MAL7P1.228	MAL7P1.230	MAL7P1.339	MAL7P1.34	MAL7P1.35	MAL7P1.37	MAL7P1.38	MAL7P1.74	MAL7P1.75	MAL8P1.1	MAL8P1.103	MAL8P1.105	MAL8P1.11	MAL8P1.111	MAL8P1.139	MAL8P1.140	MAL8P1.142	MAL8P1.17
AP2_PF13_0097_2	AP2_PF13_0097_2	MAL13P1.119	MAL13P1.127	MAL13P1.128	MAL13P1.129	MAL13P1.139a	MAL13P1.140	MAL13P1.158	MAL13P1.160	MAL13P1.161	MAL13P1.182	MAL13P1.183	MAL13P1.19	MAL13P1.196	MAL13P1.197	MAL13P1.20	MAL13P1.204	MAL13P1.212	MAL13P1.213	MAL13P1.230	MAL13P1.247	MAL13P1.248	MAL13P1.257	MAL13P1.258	MAL13P1.26	MAL13P1.264	MAL13P1.266	MAL13P1.279	MAL13P1.296	MAL13P1.302	MAL13P1.316	MAL13P1.33	MAL13P1.347	MAL13P1.36	MAL13P1.40	MAL13P1.405	MAL13P1.44	MAL13P1.475	MAL13P1.540	MAL13P1.60	MAL7P1.10	MAL7P1.102	MAL7P1.118	MAL7P1.142	MAL7P1.152	MAL7P1.156	MAL7P1.157	MAL7P1.164	MAL7P1.209
AP2_PF13_0235_D1_1	AP2_PF13_0235_D1_1	MAL13P1.13	MAL8P1.144	PF07_0029	PF08_0054	PF11_0214	PF11_0215	PF11_0216	PF13_0096	PF13_0222	PFB0877c	PFB0880w	PFE1405c	PFI0815c	PFL0060w	PFL1755w
AP2_PF13_0235_D1_10	AP2_PF13_0235_D1_10	MAL13P1.114	MAL13P1.115	MAL13P1.122	MAL13P1.13	MAL13P1.131	MAL13P1.144	MAL13P1.147	MAL13P1.153	MAL13P1.154	MAL13P1.189	MAL13P1.197	MAL13P1.20	MAL13P1.201	MAL13P1.225	MAL13P1.228	MAL13P1.247	MAL13P1.248	MAL13P1.259	MAL13P1.268	MAL13P1.279	MAL13P1.293	MAL13P1.307	MAL13P1.327	MAL13P1.335	MAL13P1.415	MAL13P1.51	MAL13P1.6	MAL13P1.77	MAL13P1.78	MAL7P1.106	MAL7P1.112	MAL7P1.113	MAL7P1.131	MAL7P1.134	MAL7P1.138	MAL7P1.142	MAL7P1.144	MAL7P1.156	MAL7P1.157	MAL7P1.173	MAL7P1.320	MAL7P1.5	MAL7P1.56	MAL7P1.57	MAL8P1.113	MAL8P1.124	MAL8P1.127	MAL8P1.131
AP2_PF13_0235_D1_11	AP2_PF13_0235_D1_11	MAL13P1.114	MAL13P1.115	MAL13P1.122	MAL13P1.13	MAL13P1.131	MAL13P1.144	MAL13P1.147	MAL13P1.153	MAL13P1.154	MAL13P1.189	MAL13P1.197	MAL13P1.20	MAL13P1.201	MAL13P1.225	MAL13P1.228	MAL13P1.247	MAL13P1.248	MAL13P1.259	MAL13P1.268	MAL13P1.279	MAL13P1.293	MAL13P1.307	MAL13P1.327	MAL13P1.330	MAL13P1.335	MAL13P1.415	MAL13P1.51	MAL13P1.6	MAL13P1.77	MAL13P1.78	MAL7P1.106	MAL7P1.112	MAL7P1.113	MAL7P1.131	MAL7P1.134	MAL7P1.138	MAL7P1.142	MAL7P1.144	MAL7P1.156	MAL7P1.157	MAL7P1.173	MAL7P1.320	MAL7P1.5	MAL7P1.56	MAL7P1.57	MAL7P1.69	MAL8P1.113	MAL8P1.124
AP2_PF13_0235_D1_12	AP2_PF13_0235_D1_12	MAL13P1.114	MAL13P1.115	MAL13P1.122	MAL13P1.13	MAL13P1.131	MAL13P1.139a	MAL13P1.144	MAL13P1.147	MAL13P1.153	MAL13P1.154	MAL13P1.189	MAL13P1.197	MAL13P1.20	MAL13P1.201	MAL13P1.204	MAL13P1.225	MAL13P1.228	MAL13P1.247	MAL13P1.248	MAL13P1.259	MAL13P1.268	MAL13P1.279	MAL13P1.293	MAL13P1.307	MAL13P1.327	MAL13P1.330	MAL13P1.335	MAL13P1.415	MAL13P1.44	MAL13P1.485	MAL13P1.51	MAL13P1.6	MAL13P1.77	MAL13P1.78	MAL7P1.106	MAL7P1.112	MAL7P1.113	MAL7P1.131	MAL7P1.134	MAL7P1.138	MAL7P1.142	MAL7P1.144	MAL7P1.156	MAL7P1.157	MAL7P1.173	MAL7P1.320	MAL7P1.5	MAL7P1.56
AP2_PF13_0235_D1_2	AP2_PF13_0235_D1_2	MAL13P1.13	MAL13P1.6	MAL7P1.57	MAL8P1.144	PF07_0029	PF07_0033	PF08_0054	PF10_0314a	PF10_0315	PF11_0146	PF11_0214	PF11_0215	PF11_0216	PF13_0096	PF13_0222	PF13_0303	PF14_0177	PF14_0489	PF14_0527	PF14_0545	PF14_0773	PFB0445c	PFB0645c	PFB0877c	PFB0880w	PFB1025w	PFB1030w	PFC0460w	PFC0740c	PFD0735c	PFE1375c	PFE1405c	PFE1620c	PFE1625c	PFF0250w	PFF0375c	PFF0440w	PFF1275c	PFF1280w	PFF1575w	PFI0815c	PFL0060w	PFL1755w
AP2_PF13_0235_D1_3	AP2_PF13_0235_D1_3	MAL13P1.13	MAL13P1.20	MAL13P1.335	MAL13P1.415	MAL13P1.51	MAL13P1.6	MAL7P1.142	MAL7P1.173	MAL7P1.56	MAL7P1.57	MAL8P1.124	MAL8P1.144	PF07_0008	PF07_0029	PF07_0033	PF08_0054	PF08_0131	PF10_0075	PF10_0086	PF10_0087	PF10_0088	PF10_0314a	PF10_0315	PF11_0146	PF11_0214	PF11_0215	PF11_0216	PF11_0271	PF13_0096	PF13_0097	PF13_0130	PF13_0131	PF13_0176	PF13_0222	PF13_0303	PF13_0358	PF14_0007	PF14_0026	PF14_0069	PF14_0070	PF14_0102	PF14_0177	PF14_0489	PF14_0527	PF14_0545	PF14_0662	PF14_0706	PF14_0773
AP2_PF13_0235_D1_4	AP2_PF13_0235_D1_4	MAL13P1.114	MAL13P1.115	MAL13P1.122	MAL13P1.13	MAL13P1.147	MAL13P1.20	MAL13P1.201	MAL13P1.259	MAL13P1.293	MAL13P1.335	MAL13P1.415	MAL13P1.51	MAL13P1.6	MAL13P1.77	MAL7P1.131	MAL7P1.142	MAL7P1.144	MAL7P1.173	MAL7P1.320	MAL7P1.56	MAL7P1.57	MAL8P1.124	MAL8P1.131	MAL8P1.144	MAL8P1.19	MAL8P1.62	MAL8P1.77	PF07_0008	PF07_0029	PF07_0033	PF07_0058	PF07_0103	PF08_0018	PF08_0046	PF08_0054	PF08_0063	PF08_0112	PF08_0131	PF10_0057	PF10_0075	PF10_0086	PF10_0087	PF10_0088	PF10_0266	PF10_0267	PF10_0286	PF10_0314a	PF10_0315
AP2_PF13_0235_D1_5	AP2_PF13_0235_D1_5	MAL13P1.114	MAL13P1.115	MAL13P1.122	MAL13P1.13	MAL13P1.144	MAL13P1.147	MAL13P1.189	MAL13P1.20	MAL13P1.201	MAL13P1.225	MAL13P1.247	MAL13P1.248	MAL13P1.259	MAL13P1.268	MAL13P1.293	MAL13P1.307	MAL13P1.335	MAL13P1.415	MAL13P1.51	MAL13P1.6	MAL13P1.77	MAL13P1.78	MAL7P1.106	MAL7P1.131	MAL7P1.138	MAL7P1.142	MAL7P1.144	MAL7P1.156	MAL7P1.157	MAL7P1.173	MAL7P1.320	MAL7P1.5	MAL7P1.56	MAL7P1.57	MAL8P1.124	MAL8P1.131	MAL8P1.144	MAL8P1.156	MAL8P1.19	MAL8P1.62	MAL8P1.77	PF07_0008	PF07_0029	PF07_0033	PF07_0058	PF07_0063	PF07_0070	PF07_0095
AP2_PF13_0235_D1_6	AP2_PF13_0235_D1_6	MAL13P1.114	MAL13P1.115	MAL13P1.122	MAL13P1.13	MAL13P1.131	MAL13P1.144	MAL13P1.147	MAL13P1.189	MAL13P1.20	MAL13P1.201	MAL13P1.225	MAL13P1.247	MAL13P1.248	MAL13P1.259	MAL13P1.268	MAL13P1.293	MAL13P1.307	MAL13P1.335	MAL13P1.415	MAL13P1.51	MAL13P1.6	MAL13P1.77	MAL13P1.78	MAL7P1.106	MAL7P1.131	MAL7P1.138	MAL7P1.142	MAL7P1.144	MAL7P1.156	MAL7P1.157	MAL7P1.173	MAL7P1.320	MAL7P1.5	MAL7P1.56	MAL7P1.57	MAL8P1.124	MAL8P1.131	MAL8P1.144	MAL8P1.156	MAL8P1.19	MAL8P1.62	MAL8P1.77	PF07_0008	PF07_0029	PF07_0033	PF07_0058	PF07_0063	PF07_0070
AP2_PF13_0235_D1_7	AP2_PF13_0235_D1_7	MAL13P1.114	MAL13P1.115	MAL13P1.122	MAL13P1.13	MAL13P1.131	MAL13P1.144	MAL13P1.147	MAL13P1.153	MAL13P1.154	MAL13P1.189	MAL13P1.197	MAL13P1.20	MAL13P1.201	MAL13P1.225	MAL13P1.247	MAL13P1.248	MAL13P1.259	MAL13P1.268	MAL13P1.279	MAL13P1.293	MAL13P1.307	MAL13P1.335	MAL13P1.415	MAL13P1.51	MAL13P1.6	MAL13P1.77	MAL13P1.78	MAL7P1.106	MAL7P1.112	MAL7P1.113	MAL7P1.131	MAL7P1.134	MAL7P1.138	MAL7P1.142	MAL7P1.144	MAL7P1.156	MAL7P1.157	MAL7P1.173	MAL7P1.320	MAL7P1.5	MAL7P1.56	MAL7P1.57	MAL8P1.113	MAL8P1.124	MAL8P1.127	MAL8P1.131	MAL8P1.144	MAL8P1.150
AP2_PF13_0235_D1_8	AP2_PF13_0235_D1_8	MAL13P1.114	MAL13P1.115	MAL13P1.122	MAL13P1.13	MAL13P1.131	MAL13P1.144	MAL13P1.147	MAL13P1.153	MAL13P1.154	MAL13P1.189	MAL13P1.197	MAL13P1.20	MAL13P1.201	MAL13P1.225	MAL13P1.247	MAL13P1.248	MAL13P1.259	MAL13P1.268	MAL13P1.279	MAL13P1.293	MAL13P1.307	MAL13P1.335	MAL13P1.415	MAL13P1.51	MAL13P1.6	MAL13P1.77	MAL13P1.78	MAL7P1.106	MAL7P1.112	MAL7P1.113	MAL7P1.131	MAL7P1.134	MAL7P1.138	MAL7P1.142	MAL7P1.144	MAL7P1.156	MAL7P1.157	MAL7P1.173	MAL7P1.320	MAL7P1.5	MAL7P1.56	MAL7P1.57	MAL8P1.113	MAL8P1.124	MAL8P1.127	MAL8P1.131	MAL8P1.144	MAL8P1.150
AP2_PF13_0235_D1_9	AP2_PF13_0235_D1_9	MAL13P1.114	MAL13P1.115	MAL13P1.122	MAL13P1.13	MAL13P1.131	MAL13P1.144	MAL13P1.147	MAL13P1.153	MAL13P1.154	MAL13P1.189	MAL13P1.197	MAL13P1.20	MAL13P1.201	MAL13P1.225	MAL13P1.247	MAL13P1.248	MAL13P1.259	MAL13P1.268	MAL13P1.279	MAL13P1.293	MAL13P1.307	MAL13P1.335	MAL13P1.415	MAL13P1.51	MAL13P1.6	MAL13P1.77	MAL13P1.78	MAL7P1.106	MAL7P1.112	MAL7P1.113	MAL7P1.131	MAL7P1.134	MAL7P1.138	MAL7P1.142	MAL7P1.144	MAL7P1.156	MAL7P1.157	MAL7P1.173	MAL7P1.320	MAL7P1.5	MAL7P1.56	MAL7P1.57	MAL8P1.113	MAL8P1.124	MAL8P1.127	MAL8P1.131	MAL8P1.144	MAL8P1.150
AP2_PF13_0267_1	AP2_PF13_0267_1	MAL13P1.135	MAL13P1.174	MAL13P1.175	MAL13P1.195	MAL13P1.214	MAL13P1.288	MAL13P1.29	MAL13P1.343	MAL13P1.39	MAL13P1.470	MAL13P1.490	MAL13P1.495	MAL7P1.217	MAL7P1.226	MAL7P1.227	MAL7P1.25	MAL7P1.91	MAL7P1.92	MAL7P1.93	MAL8P1.139	MAL8P1.149	MAL8P1.163	MAL8P1.2	MAL8P1.202	MAL8P1.3	PF07_0015	PF07_0016	PF07_0054	PF07_0072	PF08_0034	PF08_0040	PF08_0041	PF08_0077	PF08_0078	PF08_0119	PF08_0131	PF10_0026	PF10_0091	PF10_0136	PF10_0188	PF10_0189	PF10_0236	PF10_0245	PF10_0323	PF10_0330	PF11_0040	PF11_0064	PF11_0120
AP2_PF13_0267_2	AP2_PF13_0267_2	MAL13P1.111	MAL13P1.125	MAL13P1.135	MAL13P1.146	MAL13P1.151	MAL13P1.171	MAL13P1.172	MAL13P1.174	MAL13P1.175	MAL13P1.181	MAL13P1.195	MAL13P1.214	MAL13P1.229	MAL13P1.235	MAL13P1.237a	MAL13P1.275	MAL13P1.278	MAL13P1.288	MAL13P1.29	MAL13P1.296	MAL13P1.315	MAL13P1.331	MAL13P1.343	MAL13P1.350	MAL13P1.351	MAL13P1.380	MAL13P1.385	MAL13P1.39	MAL13P1.45	MAL13P1.470	MAL13P1.490	MAL13P1.495	MAL13P1.515	MAL13P1.530	MAL13P1.67	MAL13P1.82	MAL13P1.86	MAL7P1.163	MAL7P1.170	MAL7P1.173	MAL7P1.177	MAL7P1.179	MAL7P1.20	MAL7P1.205	MAL7P1.215	MAL7P1.217	MAL7P1.224	MAL7P1.225-a
AP2_PF13_0267_3	AP2_PF13_0267_3	MAL13P1.111	MAL13P1.125	MAL13P1.135	MAL13P1.146	MAL13P1.151	MAL13P1.152	MAL13P1.171	MAL13P1.172	MAL13P1.174	MAL13P1.175	MAL13P1.181	MAL13P1.195	MAL13P1.204	MAL13P1.214	MAL13P1.229	MAL13P1.235	MAL13P1.237a	MAL13P1.275	MAL13P1.278	MAL13P1.288	MAL13P1.29	MAL13P1.296	MAL13P1.315	MAL13P1.331	MAL13P1.343	MAL13P1.348	MAL13P1.350	MAL13P1.351	MAL13P1.37	MAL13P1.38	MAL13P1.380	MAL13P1.385	MAL13P1.39	MAL13P1.405	MAL13P1.45	MAL13P1.470	MAL13P1.490	MAL13P1.495	MAL13P1.515	MAL13P1.530	MAL13P1.67	MAL13P1.82	MAL13P1.86	MAL7P1.163	MAL7P1.170	MAL7P1.173	MAL7P1.177	MAL7P1.179
AP2_PF14_0079_1	AP2_PF14_0079_1	MAL13P1.16	MAL13P1.274	MAL13P1.356	MAL13P1.89	MAL13P1.90	MAL7P1.126	MAL7P1.127	MAL7P1.212	MAL7P1.50	MAL7P1.55	MAL8P1.125	MAL8P1.20	PF08_0019	PF08_0109	PF08_0119	PF08_0142	PF10_0046	PF10_0095	PF10_0096	PF10_0135	PF10_0304	PF10_0306	PF10_0406	PF10_0409	PF11_0204	PF11_0445	PF13_0017	PF13_0051	PF13_0052	PF13_0053	PF14_0266	PF14_0267	PF14_0355	PF14_0383	PF14_0384	PF14_0386	PF14_0426	PF14_0574	PF14_0593	PF14_0597	PF14_0715	PF14_0716	PFB0435c	PFB0815w	PFC0465c	PFC0470w	PFC1060c	PFD0005w
AP2_PF14_0079_2	AP2_PF14_0079_2	MAL13P1.153	MAL13P1.154	MAL13P1.16	MAL13P1.194	MAL13P1.226	MAL13P1.227	MAL13P1.244	MAL13P1.260	MAL13P1.262	MAL13P1.274	MAL13P1.327	MAL13P1.346	MAL13P1.347	MAL13P1.356	MAL13P1.530	MAL13P1.85	MAL13P1.89	MAL13P1.90	MAL13P1.94	MAL7P1.126	MAL7P1.127	MAL7P1.178	MAL7P1.186	MAL7P1.212	MAL7P1.215	MAL7P1.22	MAL7P1.50	MAL7P1.55	MAL7P1.7	MAL7P1.93	MAL8P1.101	MAL8P1.102	MAL8P1.125	MAL8P1.20	MAL8P1.59	PF07_0020	PF07_0021	PF07_0066	PF07_0107	PF07_0127	PF07_0136	PF08_0005	PF08_0019	PF08_0061	PF08_0108	PF08_0109	PF08_0119	PF08_0142
AP2_PF14_0079_3	AP2_PF14_0079_3	MAL13P1.153	MAL13P1.154	MAL13P1.16	MAL13P1.194	MAL13P1.212	MAL13P1.226	MAL13P1.227	MAL13P1.244	MAL13P1.260	MAL13P1.262	MAL13P1.274	MAL13P1.327	MAL13P1.342	MAL13P1.346	MAL13P1.347	MAL13P1.356	MAL13P1.520	MAL13P1.525	MAL13P1.530	MAL13P1.85	MAL13P1.89	MAL13P1.90	MAL13P1.94	MAL7P1.105	MAL7P1.123	MAL7P1.126	MAL7P1.127	MAL7P1.129	MAL7P1.137	MAL7P1.142	MAL7P1.178	MAL7P1.186	MAL7P1.212	MAL7P1.215	MAL7P1.216	MAL7P1.22	MAL7P1.50	MAL7P1.55	MAL7P1.7	MAL7P1.93	MAL7P1.94	MAL8P1.101	MAL8P1.102	MAL8P1.125	MAL8P1.20	MAL8P1.53	MAL8P1.59	MAL8P1.66
AP2_PF14_0079_4	AP2_PF14_0079_4	MAL13P1.102	MAL13P1.133	MAL13P1.140	MAL13P1.153	MAL13P1.154	MAL13P1.16	MAL13P1.194	MAL13P1.212	MAL13P1.215	MAL13P1.226	MAL13P1.227	MAL13P1.244	MAL13P1.260	MAL13P1.262	MAL13P1.274	MAL13P1.322	MAL13P1.327	MAL13P1.332	MAL13P1.342	MAL13P1.346	MAL13P1.347	MAL13P1.356	MAL13P1.520	MAL13P1.525	MAL13P1.530	MAL13P1.85	MAL13P1.89	MAL13P1.90	MAL13P1.94	MAL7P1.105	MAL7P1.123	MAL7P1.126	MAL7P1.127	MAL7P1.129	MAL7P1.137	MAL7P1.142	MAL7P1.159	MAL7P1.178	MAL7P1.186	MAL7P1.203	MAL7P1.203b	MAL7P1.212	MAL7P1.215	MAL7P1.216	MAL7P1.22	MAL7P1.50	MAL7P1.55	MAL7P1.7
AP2_PF14_0079_5	AP2_PF14_0079_5	MAL13P1.102	MAL13P1.112	MAL13P1.113	MAL13P1.133	MAL13P1.140	MAL13P1.153	MAL13P1.154	MAL13P1.16	MAL13P1.194	MAL13P1.212	MAL13P1.215	MAL13P1.226	MAL13P1.227	MAL13P1.244	MAL13P1.259	MAL13P1.260	MAL13P1.262	MAL13P1.274	MAL13P1.289	MAL13P1.290	MAL13P1.322	MAL13P1.327	MAL13P1.332	MAL13P1.342	MAL13P1.346	MAL13P1.347	MAL13P1.356	MAL13P1.520	MAL13P1.525	MAL13P1.530	MAL13P1.85	MAL13P1.89	MAL13P1.90	MAL13P1.94	MAL7P1.105	MAL7P1.123	MAL7P1.126	MAL7P1.127	MAL7P1.129	MAL7P1.137	MAL7P1.142	MAL7P1.159	MAL7P1.178	MAL7P1.186	MAL7P1.203	MAL7P1.203b	MAL7P1.212	MAL7P1.215
AP2_PF14_0079_6	AP2_PF14_0079_6	MAL13P1.102	MAL13P1.112	MAL13P1.113	MAL13P1.133	MAL13P1.140	MAL13P1.153	MAL13P1.154	MAL13P1.16	MAL13P1.194	MAL13P1.212	MAL13P1.215	MAL13P1.226	MAL13P1.227	MAL13P1.244	MAL13P1.259	MAL13P1.260	MAL13P1.262	MAL13P1.274	MAL13P1.289	MAL13P1.290	MAL13P1.294	MAL13P1.322	MAL13P1.327	MAL13P1.332	MAL13P1.342	MAL13P1.346	MAL13P1.347	MAL13P1.356	MAL13P1.520	MAL13P1.525	MAL13P1.530	MAL13P1.85	MAL13P1.89	MAL13P1.90	MAL13P1.94	MAL7P1.105	MAL7P1.123	MAL7P1.126	MAL7P1.127	MAL7P1.129	MAL7P1.137	MAL7P1.142	MAL7P1.159	MAL7P1.178	MAL7P1.186	MAL7P1.203	MAL7P1.203b	MAL7P1.212
AP2_PF14_0633_1	AP2_PF14_0633_1	MAL13P1.152	MAL13P1.16	MAL13P1.212	MAL13P1.214	MAL13P1.268	MAL13P1.278	MAL13P1.301	MAL13P1.320	MAL13P1.321	MAL13P1.40	MAL13P1.56	MAL13P1.62	MAL13P1.77	MAL7P1.173	MAL7P1.185	MAL7P1.227	MAL7P1.230	MAL7P1.350	MAL7P1.5	MAL7P1.52	MAL7P1.55	MAL7P1.56	MAL7P1.57	MAL7P1.58	MAL7P1.7	MAL7P1.92	MAL7P1.93	MAL8P1.213	MAL8P1.43	MAL8P1.45	MAL8P1.70	MAL8P1.93	MAL8P1.95	PF07_0029	PF07_0048	PF08_0008	PF08_0079	PF08_0080	PF08_0088	PF08_0105	PF08_0107	PF08_0115	PF08_0121	PF08_0122	PF10_0015	PF10_0025	PF10_0061	PF10_0146
AP2_PF14_0633_2	AP2_PF14_0633_2	MAL13P1.152	MAL13P1.16	MAL13P1.176	MAL13P1.212	MAL13P1.214	MAL13P1.224	MAL13P1.268	MAL13P1.278	MAL13P1.28	MAL13P1.301	MAL13P1.302	MAL13P1.320	MAL13P1.321	MAL13P1.37	MAL13P1.38	MAL13P1.40	MAL13P1.56	MAL13P1.62	MAL13P1.77	MAL13P1.85	MAL7P1.16	MAL7P1.17	MAL7P1.173	MAL7P1.185	MAL7P1.205	MAL7P1.22	MAL7P1.227	MAL7P1.230	MAL7P1.350	MAL7P1.5	MAL7P1.52	MAL7P1.55	MAL7P1.56	MAL7P1.57	MAL7P1.58	MAL7P1.7	MAL7P1.92	MAL7P1.93	MAL8P1.139	MAL8P1.213	MAL8P1.23	MAL8P1.43	MAL8P1.45	MAL8P1.70	MAL8P1.93	MAL8P1.95	PF07_0029	PF07_0042
AP2_PFD0985w_D1_1	AP2_PFD0985w_D1_1	MAL13P1.102	MAL13P1.106	MAL13P1.121	MAL13P1.124	MAL13P1.140	MAL13P1.148	MAL13P1.156	MAL13P1.157	MAL13P1.168	MAL13P1.17	MAL13P1.177	MAL13P1.179	MAL13P1.18	MAL13P1.180	MAL13P1.181	MAL13P1.183	MAL13P1.184	MAL13P1.185	MAL13P1.19	MAL13P1.191	MAL13P1.193	MAL13P1.196	MAL13P1.20	MAL13P1.201	MAL13P1.21	MAL13P1.215	MAL13P1.22	MAL13P1.226	MAL13P1.227	MAL13P1.23-a	MAL13P1.23-b	MAL13P1.235	MAL13P1.244	MAL13P1.245	MAL13P1.246	MAL13P1.247	MAL13P1.248	MAL13P1.266	MAL13P1.305	MAL13P1.319	MAL13P1.32	MAL13P1.328	MAL13P1.331	MAL13P1.335	MAL13P1.337	MAL13P1.338	MAL13P1.347	MAL13P1.351
AP2_PFE0840c_D2_1	AP2_PFE0840c_D2_1	MAL13P1.1	MAL13P1.102	MAL13P1.134	MAL13P1.152	MAL13P1.17	MAL13P1.18	MAL13P1.19	MAL13P1.20	MAL13P1.228	MAL13P1.235	MAL13P1.237a	MAL13P1.242	MAL13P1.249	MAL13P1.250	MAL13P1.278	MAL13P1.297	MAL13P1.301	MAL13P1.318	MAL13P1.32	MAL13P1.327	MAL13P1.328	MAL13P1.348	MAL13P1.352	MAL13P1.370	MAL13P1.395	MAL13P1.410	MAL13P1.515	MAL13P1.580	MAL7P1.137	MAL7P1.150	MAL7P1.175	MAL7P1.19	MAL7P1.214	MAL7P1.230	MAL8P1.12	MAL8P1.13	MAL8P1.137	MAL8P1.138	MAL8P1.139	MAL8P1.150	MAL8P1.151	MAL8P1.18	MAL8P1.24	MAL8P1.34	MAL8P1.47	MAL8P1.48	MAL8P1.97	PF07_0051
AP2_PFE0840c_D2_2	AP2_PFE0840c_D2_2	MAL13P1.1	MAL13P1.102	MAL13P1.133	MAL13P1.134	MAL13P1.145	MAL13P1.152	MAL13P1.17	MAL13P1.18	MAL13P1.19	MAL13P1.20	MAL13P1.228	MAL13P1.235	MAL13P1.237a	MAL13P1.242	MAL13P1.249	MAL13P1.25	MAL13P1.250	MAL13P1.274	MAL13P1.278	MAL13P1.297	MAL13P1.301	MAL13P1.318	MAL13P1.32	MAL13P1.327	MAL13P1.328	MAL13P1.348	MAL13P1.352	MAL13P1.370	MAL13P1.395	MAL13P1.410	MAL13P1.515	MAL13P1.530	MAL13P1.580	MAL7P1.137	MAL7P1.150	MAL7P1.175	MAL7P1.186	MAL7P1.19	MAL7P1.214	MAL7P1.230	MAL7P1.56	MAL8P1.100	MAL8P1.12	MAL8P1.13	MAL8P1.137	MAL8P1.138	MAL8P1.139	MAL8P1.150
AP2_PFE0840c_D2_3	AP2_PFE0840c_D2_3	MAL13P1.1	MAL13P1.102	MAL13P1.114	MAL13P1.115	MAL13P1.12	MAL13P1.130	MAL13P1.133	MAL13P1.134	MAL13P1.145	MAL13P1.152	MAL13P1.156	MAL13P1.157	MAL13P1.17	MAL13P1.174	MAL13P1.175	MAL13P1.18	MAL13P1.19	MAL13P1.190	MAL13P1.191	MAL13P1.192	MAL13P1.20	MAL13P1.228	MAL13P1.235	MAL13P1.236	MAL13P1.237a	MAL13P1.242	MAL13P1.244	MAL13P1.249	MAL13P1.25	MAL13P1.250	MAL13P1.274	MAL13P1.278	MAL13P1.297	MAL13P1.301	MAL13P1.308	MAL13P1.315	MAL13P1.318	MAL13P1.32	MAL13P1.327	MAL13P1.328	MAL13P1.339	MAL13P1.348	MAL13P1.352	MAL13P1.370	MAL13P1.395	MAL13P1.410	MAL13P1.415	MAL13P1.515
AP2_PFE0840c_D2_4	AP2_PFE0840c_D2_4	MAL13P1.1	MAL13P1.102	MAL13P1.114	MAL13P1.115	MAL13P1.12	MAL13P1.130	MAL13P1.133	MAL13P1.134	MAL13P1.145	MAL13P1.152	MAL13P1.156	MAL13P1.157	MAL13P1.17	MAL13P1.174	MAL13P1.175	MAL13P1.18	MAL13P1.19	MAL13P1.190	MAL13P1.191	MAL13P1.192	MAL13P1.20	MAL13P1.211	MAL13P1.228	MAL13P1.235	MAL13P1.236	MAL13P1.237a	MAL13P1.242	MAL13P1.244	MAL13P1.249	MAL13P1.25	MAL13P1.250	MAL13P1.274	MAL13P1.278	MAL13P1.297	MAL13P1.301	MAL13P1.308	MAL13P1.315	MAL13P1.318	MAL13P1.32	MAL13P1.327	MAL13P1.328	MAL13P1.331	MAL13P1.339	MAL13P1.348	MAL13P1.352	MAL13P1.370	MAL13P1.395	MAL13P1.410
AP2_PFE0840c_D2_5	AP2_PFE0840c_D2_5	MAL13P1.1	MAL13P1.102	MAL13P1.113	MAL13P1.114	MAL13P1.115	MAL13P1.12	MAL13P1.127	MAL13P1.129	MAL13P1.130	MAL13P1.131	MAL13P1.133	MAL13P1.134	MAL13P1.145	MAL13P1.152	MAL13P1.156	MAL13P1.157	MAL13P1.17	MAL13P1.174	MAL13P1.175	MAL13P1.18	MAL13P1.19	MAL13P1.190	MAL13P1.191	MAL13P1.192	MAL13P1.196	MAL13P1.20	MAL13P1.211	MAL13P1.228	MAL13P1.235	MAL13P1.236	MAL13P1.237a	MAL13P1.242	MAL13P1.244	MAL13P1.247	MAL13P1.248	MAL13P1.249	MAL13P1.25	MAL13P1.250	MAL13P1.274	MAL13P1.278	MAL13P1.297	MAL13P1.301	MAL13P1.307	MAL13P1.308	MAL13P1.315	MAL13P1.318	MAL13P1.32	MAL13P1.327
AP2_PFE0840c_D2_6	AP2_PFE0840c_D2_6	MAL13P1.1	MAL13P1.102	MAL13P1.103	MAL13P1.105	MAL13P1.106	MAL13P1.113	MAL13P1.114	MAL13P1.115	MAL13P1.12	MAL13P1.121	MAL13P1.127	MAL13P1.129	MAL13P1.130	MAL13P1.131	MAL13P1.133	MAL13P1.134	MAL13P1.145	MAL13P1.152	MAL13P1.156	MAL13P1.157	MAL13P1.17	MAL13P1.174	MAL13P1.175	MAL13P1.18	MAL13P1.188	MAL13P1.19	MAL13P1.190	MAL13P1.191	MAL13P1.192	MAL13P1.196	MAL13P1.20	MAL13P1.211	MAL13P1.226	MAL13P1.227	MAL13P1.228	MAL13P1.235	MAL13P1.236	MAL13P1.237a	MAL13P1.242	MAL13P1.244	MAL13P1.247	MAL13P1.248	MAL13P1.249	MAL13P1.25	MAL13P1.250	MAL13P1.274	MAL13P1.278	MAL13P1.297
AP2_PFE0840c_D2_7	AP2_PFE0840c_D2_7	MAL13P1.1	MAL13P1.102	MAL13P1.103	MAL13P1.105	MAL13P1.106	MAL13P1.113	MAL13P1.114	MAL13P1.115	MAL13P1.12	MAL13P1.121	MAL13P1.125	MAL13P1.127	MAL13P1.129	MAL13P1.130	MAL13P1.131	MAL13P1.133	MAL13P1.134	MAL13P1.145	MAL13P1.152	MAL13P1.156	MAL13P1.157	MAL13P1.17	MAL13P1.174	MAL13P1.175	MAL13P1.18	MAL13P1.188	MAL13P1.19	MAL13P1.190	MAL13P1.191	MAL13P1.192	MAL13P1.196	MAL13P1.20	MAL13P1.211	MAL13P1.222	MAL13P1.226	MAL13P1.227	MAL13P1.228	MAL13P1.235	MAL13P1.236	MAL13P1.237a	MAL13P1.242	MAL13P1.244	MAL13P1.247	MAL13P1.248	MAL13P1.249	MAL13P1.25	MAL13P1.250	MAL13P1.274
AP2_PFF0200c_DLD_1	AP2_PFF0200c_DLD_1	MAL13P1.1	MAL13P1.114	MAL13P1.139a	MAL13P1.160	MAL13P1.161	MAL13P1.17	MAL13P1.173	MAL13P1.176	MAL13P1.18	MAL13P1.193	MAL13P1.219	MAL13P1.220	MAL13P1.259	MAL13P1.278	MAL13P1.29	MAL13P1.297	MAL13P1.31	MAL13P1.310	MAL13P1.343	MAL13P1.356	MAL13P1.461	MAL13P1.465	MAL13P1.78	MAL13P1.8	MAL7P1.119	MAL7P1.15	MAL7P1.154	MAL7P1.161	MAL7P1.162	MAL7P1.184	MAL7P1.187	MAL7P1.19	MAL7P1.212	MAL7P1.229	MAL7P1.339	MAL7P1.84	MAL7P1.86	MAL7P1.87	MAL7P1.95	MAL8P1.105	MAL8P1.108	MAL8P1.161	MAL8P1.162	MAL8P1.22	MAL8P1.220	MAL8P1.300	MAL8P1.49	PF07_0042
AP2_PFF0200c_DLD_2	AP2_PFF0200c_DLD_2	MAL13P1.1	MAL13P1.114	MAL13P1.139a	MAL13P1.147	MAL13P1.160	MAL13P1.161	MAL13P1.17	MAL13P1.173	MAL13P1.176	MAL13P1.18	MAL13P1.193	MAL13P1.219	MAL13P1.220	MAL13P1.259	MAL13P1.278	MAL13P1.29	MAL13P1.297	MAL13P1.31	MAL13P1.310	MAL13P1.332	MAL13P1.336	MAL13P1.343	MAL13P1.356	MAL13P1.461	MAL13P1.465	MAL13P1.78	MAL13P1.8	MAL13P1.94	MAL7P1.105	MAL7P1.119	MAL7P1.15	MAL7P1.154	MAL7P1.161	MAL7P1.162	MAL7P1.184	MAL7P1.187	MAL7P1.19	MAL7P1.212	MAL7P1.229	MAL7P1.25	MAL7P1.339	MAL7P1.84	MAL7P1.86	MAL7P1.87	MAL7P1.95	MAL8P1.104	MAL8P1.105	MAL8P1.108
AP2_PFF0200c_DLD_3	AP2_PFF0200c_DLD_3	MAL13P1.1	MAL13P1.114	MAL13P1.115	MAL13P1.118	MAL13P1.119	MAL13P1.137	MAL13P1.139a	MAL13P1.147	MAL13P1.160	MAL13P1.161	MAL13P1.17	MAL13P1.173	MAL13P1.176	MAL13P1.18	MAL13P1.193	MAL13P1.219	MAL13P1.220	MAL13P1.259	MAL13P1.278	MAL13P1.29	MAL13P1.293	MAL13P1.297	MAL13P1.31	MAL13P1.310	MAL13P1.332	MAL13P1.336	MAL13P1.343	MAL13P1.356	MAL13P1.461	MAL13P1.465	MAL13P1.54	MAL13P1.78	MAL13P1.8	MAL13P1.94	MAL7P1.105	MAL7P1.112	MAL7P1.113	MAL7P1.119	MAL7P1.124	MAL7P1.15	MAL7P1.154	MAL7P1.161	MAL7P1.162	MAL7P1.163	MAL7P1.184	MAL7P1.187	MAL7P1.19	MAL7P1.212
AP2_PFF0200c_DLD_4	AP2_PFF0200c_DLD_4	MAL13P1.1	MAL13P1.114	MAL13P1.115	MAL13P1.118	MAL13P1.119	MAL13P1.131	MAL13P1.137	MAL13P1.139a	MAL13P1.147	MAL13P1.160	MAL13P1.161	MAL13P1.17	MAL13P1.173	MAL13P1.176	MAL13P1.18	MAL13P1.193	MAL13P1.194	MAL13P1.213	MAL13P1.215	MAL13P1.219	MAL13P1.220	MAL13P1.259	MAL13P1.278	MAL13P1.29	MAL13P1.293	MAL13P1.297	MAL13P1.31	MAL13P1.310	MAL13P1.332	MAL13P1.336	MAL13P1.343	MAL13P1.348	MAL13P1.356	MAL13P1.37	MAL13P1.38	MAL13P1.461	MAL13P1.465	MAL13P1.54	MAL13P1.62	MAL13P1.78	MAL13P1.8	MAL13P1.94	MAL7P1.105	MAL7P1.112	MAL7P1.113	MAL7P1.114	MAL7P1.119	MAL7P1.124
AP2_PFF0670w_D1_1	AP2_PFF0670w_D1_1	MAL13P1.204	MAL13P1.32	MAL13P1.327	MAL13P1.344	MAL13P1.415	MAL13P1.475	MAL13P1.55	MAL13P1.73	MAL13P1.94	MAL7P1.117	MAL7P1.186	MAL7P1.215	MAL7P1.320	MAL8P1.127	MAL8P1.144	MAL8P1.209	MAL8P1.211	MAL8P1.212	MAL8P1.320	MAL8P1.69	MAL8P1.82	PF07_0071	PF07_0111	PF07_0136	PF08_0072	PF08_0073	PF08_0083	PF08_0090	PF08_0098	PF08_0099	PF08_0102	PF08_0125	PF10_0003	PF10_0080	PF10_0080a	PF10_0214	PF10_0331a	PF10_0333	PF10_0384	PF10_0388	PF10_0399	PF10_0402	PF11_0015	PF11_0020	PF11_0026	PF11_0073	PF11_0098	PF11_0127
AP2_PFF0670w_D1_2	AP2_PFF0670w_D1_2	MAL13P1.127	MAL13P1.128	MAL13P1.129	MAL13P1.140	MAL13P1.160	MAL13P1.161	MAL13P1.196	MAL13P1.197	MAL13P1.204	MAL13P1.213	MAL13P1.26	MAL13P1.264	MAL13P1.296	MAL13P1.32	MAL13P1.327	MAL13P1.344	MAL13P1.40	MAL13P1.415	MAL13P1.44	MAL13P1.475	MAL13P1.540	MAL13P1.55	MAL13P1.60	MAL13P1.73	MAL13P1.94	MAL7P1.10	MAL7P1.117	MAL7P1.142	MAL7P1.156	MAL7P1.157	MAL7P1.186	MAL7P1.209	MAL7P1.215	MAL7P1.320	MAL7P1.5	MAL8P1.110	MAL8P1.127	MAL8P1.144	MAL8P1.201	MAL8P1.202	MAL8P1.209	MAL8P1.211	MAL8P1.212	MAL8P1.31	MAL8P1.320	MAL8P1.69	MAL8P1.82	PF07_0010
AP2_PFF0670w_D1_3	AP2_PFF0670w_D1_3	MAL13P1.111	MAL13P1.127	MAL13P1.128	MAL13P1.129	MAL13P1.140	MAL13P1.150	MAL13P1.16	MAL13P1.160	MAL13P1.161	MAL13P1.18	MAL13P1.196	MAL13P1.197	MAL13P1.204	MAL13P1.209	MAL13P1.21	MAL13P1.213	MAL13P1.216	MAL13P1.231	MAL13P1.247	MAL13P1.248	MAL13P1.26	MAL13P1.264	MAL13P1.265	MAL13P1.266	MAL13P1.274	MAL13P1.284	MAL13P1.296	MAL13P1.313	MAL13P1.32	MAL13P1.327	MAL13P1.344	MAL13P1.40	MAL13P1.405	MAL13P1.415	MAL13P1.44	MAL13P1.475	MAL13P1.495	MAL13P1.525	MAL13P1.540	MAL13P1.55	MAL13P1.580	MAL13P1.60	MAL13P1.73	MAL13P1.75	MAL13P1.91	MAL13P1.92	MAL13P1.93	MAL13P1.94
AP2_PFF0670w_D1_4	AP2_PFF0670w_D1_4	MAL13P1.111	MAL13P1.127	MAL13P1.128	MAL13P1.129	MAL13P1.130	MAL13P1.140	MAL13P1.144	MAL13P1.150	MAL13P1.16	MAL13P1.160	MAL13P1.161	MAL13P1.18	MAL13P1.196	MAL13P1.197	MAL13P1.204	MAL13P1.209	MAL13P1.21	MAL13P1.213	MAL13P1.216	MAL13P1.231	MAL13P1.237a	MAL13P1.247	MAL13P1.248	MAL13P1.26	MAL13P1.264	MAL13P1.265	MAL13P1.266	MAL13P1.274	MAL13P1.278	MAL13P1.284	MAL13P1.296	MAL13P1.313	MAL13P1.32	MAL13P1.327	MAL13P1.344	MAL13P1.349	MAL13P1.356	MAL13P1.40	MAL13P1.405	MAL13P1.415	MAL13P1.44	MAL13P1.475	MAL13P1.495	MAL13P1.525	MAL13P1.540	MAL13P1.55	MAL13P1.580	MAL13P1.60
AP2_PFF0670w_D2_1	AP2_PFF0670w_D2_1	MAL13P1.132	MAL13P1.145	MAL13P1.21	MAL13P1.214	MAL13P1.344	MAL13P1.42	MAL13P1.58	MAL13P1.60	MAL13P1.94	MAL7P1.105	MAL7P1.118	MAL7P1.170	MAL7P1.28	MAL8P1.160	MAL8P1.17	MAL8P1.32	MAL8P1.45	MAL8P1.70	MAL8P1.93	PF07_0048	PF07_0051	PF07_0085	PF08_0029	PF08_0118	PF10_0237	PF10_0242	PF10_0262	PF10_0357	PF11_0033	PF11_0092	PF11_0188	PF11_0197	PF11_0198	PF11_0310	PF11_0330	PF11_0427	PF11_0428	PF11_0510	PF13_0040	PF13_0041	PF13_0055	PF13_0066	PF13_0153	PF13_0255	PF13_0262	PF14_0006	PF14_0310	PF14_0342
AP2_PFF0670w_D2_2	AP2_PFF0670w_D2_2	MAL13P1.132	MAL13P1.145	MAL13P1.17	MAL13P1.174	MAL13P1.175	MAL13P1.21	MAL13P1.214	MAL13P1.288	MAL13P1.324	MAL13P1.344	MAL13P1.42	MAL13P1.515	MAL13P1.58	MAL13P1.60	MAL13P1.94	MAL7P1.105	MAL7P1.118	MAL7P1.170	MAL7P1.28	MAL8P1.144	MAL8P1.160	MAL8P1.17	MAL8P1.32	MAL8P1.45	MAL8P1.65	MAL8P1.70	MAL8P1.93	PF07_0048	PF07_0051	PF07_0077	PF07_0085	PF07_0132	PF08_0029	PF08_0118	PF08_0132	PF10_0026	PF10_0144	PF10_0169	PF10_0170	PF10_0237	PF10_0242	PF10_0262	PF10_0283	PF10_0322	PF10_0323	PF10_0357	PF11_0033	PF11_0051
AP2_PFF0670w_D2_3	AP2_PFF0670w_D2_3	MAL13P1.126	MAL13P1.132	MAL13P1.145	MAL13P1.17	MAL13P1.174	MAL13P1.175	MAL13P1.21	MAL13P1.214	MAL13P1.248	MAL13P1.262	MAL13P1.288	MAL13P1.324	MAL13P1.332	MAL13P1.344	MAL13P1.346	MAL13P1.415	MAL13P1.42	MAL13P1.515	MAL13P1.58	MAL13P1.60	MAL13P1.94	MAL7P1.105	MAL7P1.118	MAL7P1.170	MAL7P1.19	MAL7P1.28	MAL8P1.144	MAL8P1.160	MAL8P1.17	MAL8P1.310	MAL8P1.32	MAL8P1.45	MAL8P1.61	MAL8P1.65	MAL8P1.70	MAL8P1.93	PF07_0048	PF07_0051	PF07_0065	PF07_0077	PF07_0085	PF07_0132	PF07_0134	PF08_0029	PF08_0086	PF08_0118	PF08_0132	PF10_0020
AP2_PFF0670w_D2_4	AP2_PFF0670w_D2_4	MAL13P1.126	MAL13P1.132	MAL13P1.145	MAL13P1.17	MAL13P1.171	MAL13P1.174	MAL13P1.175	MAL13P1.21	MAL13P1.214	MAL13P1.216	MAL13P1.248	MAL13P1.262	MAL13P1.288	MAL13P1.324	MAL13P1.33	MAL13P1.332	MAL13P1.342	MAL13P1.344	MAL13P1.346	MAL13P1.415	MAL13P1.42	MAL13P1.45	MAL13P1.515	MAL13P1.58	MAL13P1.60	MAL13P1.94	MAL7P1.105	MAL7P1.118	MAL7P1.170	MAL7P1.19	MAL7P1.28	MAL7P1.84	MAL7P1.86	MAL8P1.128	MAL8P1.139	MAL8P1.144	MAL8P1.160	MAL8P1.17	MAL8P1.2	MAL8P1.3	MAL8P1.310	MAL8P1.32	MAL8P1.45	MAL8P1.53	MAL8P1.6	MAL8P1.61	MAL8P1.65	MAL8P1.7
AP2_PFF0670w_D2_5	AP2_PFF0670w_D2_5	MAL13P1.126	MAL13P1.130	MAL13P1.132	MAL13P1.145	MAL13P1.17	MAL13P1.171	MAL13P1.174	MAL13P1.175	MAL13P1.21	MAL13P1.214	MAL13P1.216	MAL13P1.248	MAL13P1.262	MAL13P1.288	MAL13P1.324	MAL13P1.328	MAL13P1.33	MAL13P1.332	MAL13P1.342	MAL13P1.344	MAL13P1.346	MAL13P1.415	MAL13P1.42	MAL13P1.45	MAL13P1.515	MAL13P1.58	MAL13P1.60	MAL13P1.94	MAL7P1.105	MAL7P1.118	MAL7P1.170	MAL7P1.19	MAL7P1.28	MAL7P1.84	MAL7P1.86	MAL8P1.128	MAL8P1.139	MAL8P1.144	MAL8P1.160	MAL8P1.17	MAL8P1.2	MAL8P1.3	MAL8P1.310	MAL8P1.32	MAL8P1.45	MAL8P1.53	MAL8P1.6	MAL8P1.61
AP2_PFF0670w_D2_6	AP2_PFF0670w_D2_6	MAL13P1.124	MAL13P1.126	MAL13P1.130	MAL13P1.132	MAL13P1.145	MAL13P1.147	MAL13P1.155	MAL13P1.17	MAL13P1.171	MAL13P1.174	MAL13P1.175	MAL13P1.21	MAL13P1.214	MAL13P1.216	MAL13P1.248	MAL13P1.262	MAL13P1.272	MAL13P1.277	MAL13P1.286	MAL13P1.288	MAL13P1.308	MAL13P1.310	MAL13P1.324	MAL13P1.328	MAL13P1.33	MAL13P1.332	MAL13P1.342	MAL13P1.344	MAL13P1.346	MAL13P1.415	MAL13P1.42	MAL13P1.43	MAL13P1.45	MAL13P1.475	MAL13P1.515	MAL13P1.58	MAL13P1.60	MAL13P1.94	MAL7P1.105	MAL7P1.118	MAL7P1.137	MAL7P1.142	MAL7P1.156	MAL7P1.157	MAL7P1.170	MAL7P1.19	MAL7P1.28	MAL7P1.84
AP2_PFF0670w_D2_7	AP2_PFF0670w_D2_7	MAL13P1.124	MAL13P1.126	MAL13P1.130	MAL13P1.132	MAL13P1.145	MAL13P1.147	MAL13P1.152	MAL13P1.155	MAL13P1.17	MAL13P1.171	MAL13P1.174	MAL13P1.175	MAL13P1.204	MAL13P1.21	MAL13P1.214	MAL13P1.216	MAL13P1.248	MAL13P1.262	MAL13P1.272	MAL13P1.277	MAL13P1.286	MAL13P1.288	MAL13P1.292	MAL13P1.308	MAL13P1.310	MAL13P1.324	MAL13P1.328	MAL13P1.33	MAL13P1.332	MAL13P1.342	MAL13P1.344	MAL13P1.346	MAL13P1.348	MAL13P1.37	MAL13P1.38	MAL13P1.405	MAL13P1.415	MAL13P1.42	MAL13P1.43	MAL13P1.45	MAL13P1.475	MAL13P1.515	MAL13P1.58	MAL13P1.60	MAL13P1.94	MAL7P1.105	MAL7P1.118	MAL7P1.137
AP2_PFF0670w_D2_8	AP2_PFF0670w_D2_8	MAL13P1.1	MAL13P1.121	MAL13P1.124	MAL13P1.126	MAL13P1.130	MAL13P1.132	MAL13P1.145	MAL13P1.147	MAL13P1.152	MAL13P1.155	MAL13P1.17	MAL13P1.171	MAL13P1.173	MAL13P1.174	MAL13P1.175	MAL13P1.197	MAL13P1.203	MAL13P1.204	MAL13P1.21	MAL13P1.214	MAL13P1.216	MAL13P1.245	MAL13P1.246	MAL13P1.248	MAL13P1.262	MAL13P1.272	MAL13P1.277	MAL13P1.286	MAL13P1.288	MAL13P1.292	MAL13P1.308	MAL13P1.310	MAL13P1.324	MAL13P1.328	MAL13P1.33	MAL13P1.332	MAL13P1.342	MAL13P1.344	MAL13P1.346	MAL13P1.348	MAL13P1.356	MAL13P1.37	MAL13P1.38	MAL13P1.405	MAL13P1.415	MAL13P1.42	MAL13P1.43	MAL13P1.45
AP2_PFL1085w_1	AP2_PFL1085w_1	MAL13P1.133	MAL13P1.17	MAL13P1.196	MAL13P1.212	MAL13P1.220	MAL13P1.236	MAL13P1.292	MAL13P1.32	MAL13P1.334	MAL13P1.40	MAL13P1.475	MAL7P1.34	PF07_0030	PF07_0064	PF07_0066	PF08_0057	PF10_0040	PF10_0068	PF10_0132	PF10_0177a	PF10_0213	PF10_0232	PF10_0258	PF10_0274	PF10_0336	PF10_0367	PF11_0041	PF11_0042	PF11_0094	PF11_0183	PF11_0209	PF11_0338	PF11_0342	PF11_0362a	PF11_0515	PF13_0010	PF13_0033	PF13_0099	PF13_0138	PF13_0201	PF13_0209	PF13_0233	PF13_0266	PF13_0336	PF14_0047	PF14_0078	PF14_0090	PF14_0124
AP2_PFL1085w_2	AP2_PFL1085w_2	MAL13P1.121	MAL13P1.133	MAL13P1.138	MAL13P1.17	MAL13P1.171	MAL13P1.188	MAL13P1.189	MAL13P1.196	MAL13P1.2	MAL13P1.212	MAL13P1.220	MAL13P1.236	MAL13P1.274	MAL13P1.292	MAL13P1.32	MAL13P1.334	MAL13P1.345	MAL13P1.40	MAL13P1.415	MAL13P1.475	MAL13P1.485	MAL7P1.108	MAL7P1.11	MAL7P1.156	MAL7P1.209	MAL7P1.300	MAL7P1.34	MAL7P1.87	MAL8P1.134	MAL8P1.14	MAL8P1.18	MAL8P1.70	PF07_0012	PF07_0030	PF07_0046	PF07_0054	PF07_0055	PF07_0060	PF07_0063	PF07_0064	PF07_0066	PF08_0008	PF08_0027	PF08_0032	PF08_0033	PF08_0035	PF08_0057	PF08_0085
[truncated: 925 more columns]

## Sheet: Miscellaneous
Miscellaneous genesets
Geneset ID	Geneset Description	Gene ID
AV:hyp	hyp gene family	MAL13P1.61	MAL7P1.177	MAL7P1.3	MAL7P1.4	MAL7P1.6	MAL8P1.160	MAL8P1.161	MAL8P1.3	PF10_0013	PF10_0023	PF10_0024	PF10_0391	PF10_0392	PF11_0023	PF11_0024	PF11_0041	PF11_0504	PF13_0073	PF14_0740	PF14_0742	PF14_0743	PF14_0753	PF14_0758	PFA0055c	PFA0060w	PFA0610c	PFA0635c	PFA0670c	PFA0685c	PFA0700c	PFA0715c	PFB0070w	PFB0075c	PFB0110w	PFB0926c	PFB0930w	PFB0932w	PFB0953w	PFB0990c	PFC0055w	PFC0080c	PFC1085c	PFC1090w	PFD1200c	PFD1205w	PFF0050c	PFF0055w	PFF1530c
AV:pfmc_2tm	Pfmc-2TM gene family	MAL7P1.5	MAL7P1.58	MAL8P1.213	PF10_0390	PF11_0025	PFA0065w	PFA0680c	PFB0960c	PFB0985c	PFC1080c	PFF0060w	PFF1525c
AV:phist	phist gene family	MAL13P1.11	MAL13P1.470	MAL13P1.475	MAL13P1.58	MAL13P1.59	MAL7P1.172	MAL7P1.174	MAL7P1.220	MAL7P1.224	MAL7P1.225-a	MAL7P1.225-b	MAL7P1.7	MAL8P1.163	MAL8P1.2	MAL8P1.4	PF08_0137	PF10_0017	PF10_0021	PF10_0022	PF10_0161	PF10_0162	PF10_0163	PF10_0378	PF11_0037	PF11_0503	PF11_0512	PF11_0514	PF14_0009	PF14_0018	PF14_0730	PF14_0732	PF14_0746	PF14_0748	PF14_0752	PF14_0757	PF14_0763	PF14_0764	PFA0100c	PFA0735w	PFB0080c	PFB0090c	PFB0105c	PFB0900c	PFB0905c	PFD0080c	PFD0090c	PFD0095c	PFD1140w
AV:rifin	rifin gene family	MAL13P1.2	MAL13P1.4	MAL13P1.495	MAL13P1.500	MAL13P1.515	MAL13P1.520	MAL13P1.530	MAL13P1.535	MAL7P1.184	MAL7P1.185	MAL7P1.200	MAL7P1.208	MAL7P1.213	MAL7P1.215	MAL7P1.216	MAL7P1.217	MAL7P1.219	MAL7P1.222	MAL7P1.57	MAL8P1.208	MAL8P1.216	MAL8P1.218	MAL8P1.219	PF07_0003	PF07_0132	PF07_0134	PF07_0136	PF07_0138	PF08_0104	PF08_0105	PF08_0138	PF08_0139	PF10_0002	PF10_0003	PF10_0004	PF10_0005	PF10_0006	PF10_0393	PF10_0394	PF10_0396	PF10_0397	PF10_0398	PF10_0399	PF10_0400	PF10_0401	PF10_0402	PF10_0403	PF10_0404
AV:stevor	stevor gene family	MAL13P1.490	MAL13P1.505	MAL13P1.7	MAL7P1.218	MAL7P1.223	MAL7P1.227	MAL7P1.310	MAL8P1.214	MAL8P1.217	PF07_0130	PF10_0009	PF10_0395	PF11_0013	PF11_0516	PF14_0007	PF14_0767	PF14_0771	PFA0090c	PFA0750w	PFB0025c	PFB0050c	PFB0065w	PFB0955w	PFB1020w	PFC0025c	PFC1105w	PFD0035c	PFD0125c	PFD1220c	PFF0850c	PFF1550w	PFI0045c	PFI0080w	PFL2610w	PFL2620w	PFL2635w
AV:var	var gene family	MAL13P1.1	MAL13P1.356	MAL7P1.187	MAL7P1.212	MAL7P1.50	MAL7P1.55	MAL7P1.56	MAL8P1.207	MAL8P1.209	MAL8P1.220	PF07_0048	PF07_0049	PF07_0050	PF07_0051	PF08_0103	PF08_0106	PF08_0107	PF08_0140	PF08_0141	PF08_0142	PF10_0001	PF10_0012	PF10_0406	PF11_0007	PF11_0008	PF11_0521	PF13_0003	PF14_0001	PFA0005w	PFA0765c	PFB0010w	PFB0020c	PFB0045c	PFB0974c	PFB0975c	PFB1025w	PFB1045w	PFB1055c	PFC0005w	PFD0005w	PFD0020c	PFD0615c	PFD0625c	PFD0630c	PFD0635c	PFD0995c	PFD1000c	PFD1005c
BiogenesisCytochromeOxidase	Biogenesis of cytochrome oxidase	MAL13P1.95	PF07_0032	PF07_0034	PF07_0085	PF10_0252	PF11_0407	PF11_0483	PF13_0327	PF14_0288	PF14_0331	PF14_0721	PFE0970w	PFI0240c	PFI1365w	PFI1375w-b	PFL0090c	PFL0705c
BiosynthFeS	Biosynthesis of Fe-S proteins in the apicoplast	MAL13P1.95	PF07_0068	PF10_0222	PF11_0044	PF14_0133	PF14_0334	PFB0270w	PFB0320c	PFC0126c	PFC10_API0012	PFD0807c	PFF1115w	PFI1050c	PFI1835c
CCR4	CCR4 NOT complex	PF08_0034	PF08_0111	PF10_0062	PF10_0143	PF10_0330	PF11_0049	PF11_0297	PFA0355w	PFC0850c	PFE0375w	PFE0980c	PFL0190w	PFL1705w
COPI	Classical COPI-mediated vesicular transport	MAL13P1.135	MAL13P1.16	MAL13P1.297	PF08_0120	PF10_0203	PF10_0337	PF11_0359	PF11_0463	PF13_0082	PF13_0090	PF14_0277	PF14_0399	PF14_0407	PF14_0464	PFC0582c-b	PFC0890w	PFD0810w	PFE0420c	PFE1340w	PFF0330w	PFI0290c	PFI0515w	PFI1005w	PFL2070w	PFL2140c
COPII	Classical COPII-mediated vesicular transport	MAL13P1.135	MAL13P1.16	MAL13P1.171	MAL13P1.297	PF08_0036	PF10_0203	PF10_0337	PF11_0171	PF13_0082	PF13_0090	PF13_0324	PF14_0399	PF14_0464	PFB0640c	PFC0582c-b	PFC0890w	PFD0250c	PFD0810w	PFE1340w	PFI0515w	PFI1005w	PFL1480w	PFL2140c
Centriole	Centriole proteins	MAL13P1.279	MAL13P1.337	PF08_0125	PF10_0084	PF10_0271	PF11_0066	PF11_0397	PF13_0264	PF14_0443	PF14_0516	PF14_0725	PFA0345w-b	PFC0165w	PFD1050w	PFF0655c	PFI0180w	PFL1370w
DNAgenes	Genes coding for enzymes/proteins involved in DNA replication	MAL13P1.170	MAL13P1.216	MAL13P1.22	MAL13P1.346	PF08_0100	PF08_0126	PF10_0114	PF10_0165	PF10_0362	PF11_0071	PF11_0078	PF11_0117	PF11_0184	PF11_0477	PF13_0251	PF13_0308	PF13_0330	PF14_0081	PF14_0148	PF14_0234	PF14_0254	PF14_0278	PF14_0316	PF14_0366	PF14_0601	PF14_0602	PF14_0639	PFA0290w	PFA0390w	PFA0545c	PFB0265c	PFB0730w	PFB0840w	PFB0895c	PFC0250c	PFC0340w	PFD0470c	PFD0590c	PFE0270c	PFE0520c	PFE0675c	PFF0225w	PFF0285c	PFF1225c	PFF1470c	PFI0235w	PFI0385c	PFI0530c
DNArepair	DNA mismatch repair system	MAL13P1.311	MAL7P1.206	PF07_0105	PF10_0165	PF11_0184	PF13_0328	PF14_0051	PF14_0254	PF14_0285	PF14_0473	PF14_0602	PFA0290w	PFB0180w	PFB0205c	PFB0215c	PFC0340w	PFD0470c	PFD0590c	PFE0270c	PFF1470c	PFL1285c	PFL2005w
DomSurfaceProt	Domains of merozoite surface proteins	MAL13P1.176	MAL13P1.60	MAL7P1.176	PF10_0181	PF11_0344	PF11_0486	PF13_0198	PF13_0201	PFA0125c	PFC0640w	PFD0110w	PFD1150c	PFF0800w	PFL0870w
ERGolgiVacuole	Transporters of the ER/Golgi and digestive vacuole membranes	MAL13P1.246	MAL13P1.271	MAL7P1.27	PF08_0113	PF10_0360	PF11_0141	PF11_0412	PF13_0034	PF13_0065	PF13_0130	PF13_0218	PF13_0227	PF14_0541	PF14_0615	PFA0300c	PFA0310c	PFA0375c	PFB0535w	PFD0305c	PFE0195w	PFE0260w	PFE0965c	PFE1150w	PFE1185w	PFI1670c	PFL0495c	PFL1140w	PFL1700c
ExcisionRepairTab	Genes involved in excision-repair	MAL13P1.166	MAL13P1.22	MAL13P1.346	MAL13P1.76	MAL7P1.206	MAL7P1.32	PF07_0105	PF08_0048	PF08_0100	PF08_0126	PF10_0080	PF10_0114	PF10_0165	PF10_0369	PF11_0071	PF11_0117	PF11_0184	PF11_0306	PF13_0176	PF13_0208	PF13_0279	PF13_0308	PF13_0328	PF13_0330	PF13_0334	PF14_0051	PF14_0081	PF14_0112	PF14_0119	PF14_0254	PF14_0278	PF14_0285	PF14_0308	PF14_0473	PF14_0601	PFA0290w	PFA0390w	PFA0545c	PFB0160w	PFB0180w	PFB0205c	PFB0215c	PFB0265c	PFB0730w	PFB0840w	PFB0895c	PFC0250c	PFD0420c
FeSProtein	Mechanism of FeS-protein biogenesis	MAL13P1.540	MAL13P1.95	PF07_0068	PF07_0085	PF10_0222	PF11_0258	PF11_0296	PF11_0351	PF11_0407	PF13_0271	PF14_0455	PF14_0518	PFA0500w	PFB0320c	PFC0126c	PFC0205c	PFD0807c	PFE1135w	PFI0255c	PFI0525w	PFI0985c	PFI1050c	PFI1835c	PFL0470w	PFL0705c
GPI_prots	Genes coding for GPI-anchored membrane proteins	MAL7P1.208	PF08_0008	PF10_0026	PF10_0302	PF10_0303	PF11_0373	PF13_0247	PF13_0248	PF13_0338	PF14_0201	PF14_0293	PF14_0325	PFB0300c	PFB0305c-b	PFB0310c	PFC0210c	PFC0750w	PFD0215c	PFD0295c	PFD0955w	PFE0120c	PFE0125w	PFE0220w	PFE0395c	PFE0710w	PFF0615c	PFF0620c	PFF0975c	PFF0995c	PFI1475w
Gen_apic_genome	Genes of the apicoplast genome	PFC10_API0002:rRNA	PFC10_API0003:tRNA	PFC10_API0004:tRNA	PFC10_API0005:tRNA	PFC10_API0006:tRNA	PFC10_API0007:tRNA	PFC10_API0008:tRNA	PFC10_API0009:tRNA	PFC10_API0010:rRNA	PFC10_API0011:tRNA	PFC10_API0012	PFC10_API0013	PFC10_API0014	PFC10_API0015	PFC10_API0016	PFC10_API0017	PFC10_API0018	PFC10_API0019	PFC10_API0020	PFC10_API0021:tRNA	PFC10_API0022	PFC10_API0024:tRNA	PFC10_API0025:tRNA	PFC10_API0026:tRNA	PFC10_API0027	PFC10_API0028	PFC10_API0029	PFC10_API0030	PFC10_API0031	PFC10_API0032	PFC10_API0033	PFC10_API0034	PFC10_API0035	PFC10_API0036	PFC10_API0037	PFC10_API0038	PFC10_API0039	PFC10_API0040	PFC10_API0041	PFC10_API0042	PFC10_API0043	PFC10_API0044:tRNA	PFC10_API0045:tRNA	PFC10_API0046:tRNA	PFC10_API0047:tRNA	PFC10_API0048:tRNA	PFC10_API0049:tRNA	PFC10_API0050:tRNA
Glyoxylate	Glyoxylate metabolism	MAL13P1.324	PF11_0145	PF14_0088	PFD0311w	PFF0230c	PFL0285w
HJ:down_in_106176I_and_106176I352K	Genes significantly down-regulated in 106/176I and 106/176I-352K parasites from Jiang et al PLOS One 2008	PF10_0016	PF10_0019	PF10_0020	PF10_0021	PF11_0265	PF13_0219	PF14_0150	PFE1115c	PFF0105w	PFF1430c	PFL0700w
HJ:down_in_106176I_and_106176I352K_CQ	Genes significantly down-regulated in 106/176I and 106/176I-352K parasites with CQ treatment from Jiang et al PLOS One 2008	PF10_0016	PF10_0019	PF10_0020	PF10_0021	PFC0080c
HJ:up_in_106176I_and_106176I352K	Genes significantly up-regulated in 106/176I and 106/176I-352K parasites from Jiang et al PLOS One 2008	MAL13P1.130	MAL13P1.49	MAL7P1.82	PF11_0066	PF11_0344	PF11_0370	PF11_0373	PF14_0102	PFB0340c	PFB0345c	PFB0515w	PFB0845w	PFD0240c	PFE0075c	PFE0080c	PFE0340c	PFE0395c	PFE0785c	PFE0895c	PFE1130w	PFF0170w	PFF0335c	PFF0615c	PFF1180w	PFI0265c	PFI0270w	PFI1475w	PFI1685w	PFL0260c	PFL1080c	PFL1090w	PFL1105c	PFL1385c
HJ:up_in_106176I_and_106176I352K_CQ	Genes significantly up-regulated in 106/176I and 106/176I-352K parasites with CQ treatment from Jiang et al PLOS One 2008	PF14_0102	PFB0340c	PFD0660w	PFE0075c	PFE0080c	PFL1700c
Histone	Histone acetylation	MAL13P1.233	MAL7P1.37	PF07_0054	PF08_0034	PF08_0074	PF10_0036	PF10_0063	PF10_0078	PF10_0143	PF10_0200	PF11_0061	PF11_0062	PF13_0131	PF13_0152	PF13_0185	PF14_0350	PF14_0489	PF14_0690	PFD0795w	PFF0510w	PFF0860c	PFF0865w	PFI1260c	PFL1345c
IGTP_bnd	Involvement of GTP-binding proteins and ribosomes in amino acid shortage	MAL13P1.26	PF14_0360	PF14_0423	PFE1215c	PFL0390c
Kinetochore	Kinetochores power chromosome movements in mitosis	PF07_0098	PF07_0104	PF08_0125	PF10_0084	PF10_0195	PF10_0195a	PF10_0196	PF10_0224	PF10_0261	PF10_0356	PF11_0148	PF11_0240	PF13_0306	PF14_0202	PF14_0243b	PF14_0626	PF14_0725	PFA0535c	PFC0305w	PFC0770c	PFC0860w	PFD1050w	PFE0085c	PFF0785w	PFF0835w	PFF1180w	PFI0180w	PFI1350c	PFI1635w	PFL0545w	PFL0660w	PFL0850w	PFL2165w	PFL2190c
LeuIsoValmetpath	Leucine, Isoleucine and Valine metabolism	PF08_0011	PF10_0167	PF13_0179	PF14_0232	PF14_0557	PF14_0589	PFB0585w	PFC0170c	PFC0470w	PFE0225w	PFF1095w	PFL1550w	PFL1940w
LysineMetabolism	Lysine metabolism	MAL7_tRNA_Lys1	MAL7_tRNA_Lys2	PF13_0262	PF14_0166	PFB0880w	PFD0285c	PFD0670c	PFD1035w	PFI1465w
MCprot	Established and putative Maurers clefts proteins	MAL13P1.214	MAL13P1.413	MAL7P1.5	MAL7P1.58	MAL8P1.212	MAL8P1.213	PF07_0002	PF07_0029	PF08_0019	PF08_0036	PF08_0054	PF10_0013	PF10_0019	PF10_0023	PF10_0086	PF10_0121	PF10_0155	PF10_0159	PF10_0164	PF10_0323	PF10_0366	PF10_0374	PF10_0390	PF11_0014	PF11_0025	PF11_0039	PF11_0040	PF11_0055	PF11_0183	PF11_0224	PF11_0351	PF11_0506	PF13_0010	PF13_0012	PF13_0141	PF13_0197	PF13_0276	PF14_0010	PF14_0016	PF14_0142	PF14_0358	PF14_0378	PF14_0425	PF14_0434	PF14_0541	PF14_0598	PF14_0678	PF14_0729
Maurer	Exported parasite proteins associated with Maurers clefts	PF10_0013	PF10_0023	PF10_0323	PF14_0142	PFA0680c	PFE0060w	PFE0065w	PFI1445w
Merozoiteproteins	Functional annotation of merozoite invasion-related proteins	MAL13P1.173	MAL13P1.174	MAL13P1.175	MAL13P1.176	MAL13P1.60	MAL7P1.176	MAL7P1.208	MAL7P1.229	PF10_0281	PF10_0343	PF10_0344	PF10_0345	PF10_0346	PF10_0347	PF10_0348	PF10_0351	PF10_0352	PF11_0168	PF11_0344	PF11_0381	PF13_0191	PF13_0193	PF13_0196	PF13_0197	PF13_0198	PF13_0338	PF13_0348	PF14_0102	PF14_0201	PF14_0495	PF14_0637	PF14_0675	PFA0125c	PFB0300c	PFB0305c-b	PFB0310c	PFB0335c	PFB0340c	PFB0345c	PFB0350c	PFB0570w	PFB0680w	PFB0935w	PFC0110w	PFC0120w	PFD0110w	PFD0295c	PFD0955w
NucleoAssembly	Nucleosome assembly and regulation	MAL13P1.290	PF07_0054	PF08_0048	PF10_0232	PF10_0337	PF11_0047	PF11_0053	PF11_0061	PF11_0062	PF11_0192	PF11_0250	PF13_0090	PF13_0149	PF13_0152	PF13_0185	PF13_0308	PF14_0314	PF14_0393	PF14_0399	PFA0520c	PFB0730w	PFE0090w	PFE0870w	PFF0510w	PFF0560c	PFF0860c	PFF0865w	PFF1185w	PFI0930c	PFI1005w	PFL0145c	PFL0185c	PFL0290w	PFL1005c	PFL1180w
PM:GENES.TESTED.FOR.DIGESTIVE.VACUOLE	confirmed and currently testing genes in the digestive vacuole	MAL7P1.27	MAL7P1.88	MAL8P1.13	MAL8P1.91	PF07_0028	PF08_0003	PF08_0108	PF10_0018	PF11_0059	PF11_0161	PF11_0162	PF11_0165	PF11_0174	PF11_0211	PF11_0276	PF11_0338	PF13_0252	PF14_0075	PF14_0076	PF14_0077	PF14_0078	PF14_0455	PF14_0541	PF14_0553	PFA0375c	PFB0210c	PFB0410c	PFB0675w	PFC0725c	PFE1150w	PFE1230c	PFE1340w	PFF1430c	PFI0955w	PFI1775w	PFI1800w	PFL0420w	PFL1700c
PM:LIPASE	Pedro Moura's lipase list	MAL8P1.91	PF10_0018	PFA0375c	PFB0410c	PFI1775w	PFI1800w	PFL2530w
PM:MOTIF.SEARCH.FOR.DIGESTIVE.VACUOLE	from a motif search for the digestive vacuole	MAL13P1.11	MAL13P1.114	MAL13P1.117	MAL13P1.119	MAL13P1.167	MAL13P1.201	MAL13P1.205	MAL13P1.235	MAL13P1.236	MAL13P1.287	MAL13P1.42	MAL13P1.475	MAL13P1.59	MAL13P1.77	MAL7P1.102	MAL7P1.15	MAL7P1.200	MAL7P1.27	MAL7P1.79	MAL7P1.97	MAL8P1.113	MAL8P1.13	MAL8P1.130	MAL8P1.93	PF07_0011	PF07_0028	PF07_0034	PF08_0003	PF08_0032	PF08_0066	PF08_0134	PF08_0137	PF10_0018	PF10_0051	PF10_0223	PF10_0248	PF10_0257	PF10_0362	PF10_0374	PF10_0375	PF11_0037	PF11_0059	PF11_0097	PF11_0161	PF11_0162	PF11_0165	PF11_0224	PF11_0338
PPM	Transporters of the plasma membrane	MAL13P1.206	MAL13P1.23-b	MAL13P1.271	PF07_0064	PF07_0070	PF08_0113	PF10_0215	PF10_0220	PF11_0059	PF11_0172	PF11_0210	PF11_0334	PF11_0338	PF11_0395	PF11_0412	PF13_0019	PF13_0034	PF13_0065	PF13_0130	PF13_0227	PF13_0252	PF14_0211	PF14_0255	PF14_0260	PF14_0342	PF14_0369	PF14_0387	PF14_0541	PF14_0615	PF14_0622	PF14_0654	PF14_0662	PF14_0679	PFA0160c	PFA0300c	PFA0590w	PFB0210c	PFB0275w	PFB0435c	PFB0465c	PFC0840w	PFD0305c	PFE0775c	PFE0825w	PFE0965c	PFF0450c	PFF1430c	PFI0240c
PTEX	Translocon of exported proteins (PTEX)	MAL13P1.225	PF08_0137	PF11_0067	PF14_0344	PF14_0678	PFA0110w	PFB0100c
PfEMP1	PfEMP1 domain architectures	MAL13P1.1	MAL13P1.356	MAL7P1.187	MAL7P1.212	MAL7P1.50	MAL7P1.55	MAL7P1.56	MAL8P1.220	PF07_0048	PF07_0049	PF07_0050	PF07_0051	PF08_0103	PF08_0106	PF08_0107	PF08_0140	PF08_0141	PF08_0142	PF10_0001	PF10_0406	PF11_0007	PF11_0008	PF11_0521	PF13_0003	PFA0005w	PFA0015c	PFA0765c	PFB0010w	PFB1055c	PFC0005w	PFD0005w	PFD0020c	PFD0615c	PFD0625c	PFD0630c	PFD0635c	PFD0995c	PFD1000c	PFD1005c	PFD1015c	PFD1245c	PFE0005w	PFE1640w	PFF0010w	PFF0020c	PFF1580c	PFF1595c	PFI0005w
Pf_chaperones	Genes coding for chaperones and their regulators	MAL13P1.139	MAL13P1.162	MAL13P1.274	MAL13P1.277	MAL13P1.283	MAL13P1.52	MAL13P1.540	MAL13P1.68	MAL7P1.228	MAL8P1.204	MAL8P1.212	PF07_0002	PF07_0029	PF07_0030	PF07_0031	PF07_0033	PF07_0103	PF08_0032	PF08_0054	PF08_0115	PF08_0121	PF10_0032	PF10_0057a	PF10_0153	PF10_0378	PF10_0381	PF11_0034	PF11_0099	PF11_0124	PF11_0164	PF11_0170	PF11_0175	PF11_0188	PF11_0258	PF11_0273-b	PF11_0292	PF11_0331	PF11_0351	PF11_0380	PF11_0405-a	PF11_0433	PF11_0443	PF11_0509	PF11_0512	PF11_0513	PF13_0021	PF13_0036	PF13_0102
Phos_tmd_exprs	Phosphatases of Plasmodium falciparum and their timed expression	MAL13P1.168	MAL13P1.274	MAL13P1.44	PF08_0129	PF10_0093	PF10_0177b	PF10_0320a	PF11_0139	PF11_0281	PF11_0362	PF11_0396	PF13_0222	PF14_0036	PF14_0064	PF14_0142	PF14_0224	PF14_0282	PF14_0523	PF14_0524	PF14_0614	PF14_0630	PF14_0660	PFA0390w	PFC0380w	PFC0595c	PFD0505c	PFE1010w	PFI1245c	PFI1360c	PFL0300c	PFL2365w
ProteasomeMeditated	Proteasome-mediated degradation of non-native ER proteins	MAL13P1.231	MAL13P1.540	MAL7P1.228	PF07_0047	PF08_0020	PF08_0054	PF10_0114	PF10_0317	PF10_0330	PF11_0142	PF11_0251	PF11_0253	PF11_0352	PF13_0182	PF13_0301	PF13_0335	PF14_0126	PF14_0178	PF14_0215	PF14_0462	PF14_0498	PF14_0653-b	PF14_0694	PFB0450w	PFC0590c	PFD0462w	PFE0380c	PFE1235c	PFF0940c	PFI0810c	PFI0875w	PFI1030c-b	PFI1680w	PFL0585w	PFL1245w	PFL1295w
Protein_kinases	Protein kinase coding genes	MAL13P1.185	MAL13P1.196	MAL13P1.278	MAL13P1.279	MAL13P1.84	MAL7P1.100	MAL7P1.175	MAL7P1.18	MAL8P1.203	PF07_0072	PF08_0044	PF08_0059	PF08_0098	PF10_0141	PF10_0160	PF10_0380	PF11_0048	PF11_0060	PF11_0096	PF11_0147	PF11_0156	PF11_0220	PF11_0227	PF11_0239	PF11_0242	PF11_0377-b	PF11_0464	PF11_0488	PF11_0510	PF13_0022	PF13_0085	PF13_0211	PF13_0232	PF13_0258	PF14_0143	PF14_0227	PF14_0264	PF14_0294	PF14_0320	PF14_0346	PF14_0392	PF14_0408	PF14_0423	PF14_0431	PF14_0476	PF14_0516	PF14_0605	PF14_0733
RNA	RNA	PFC10_API0001:tRNA	PFC10_API0002:rRNA	PFC10_API0003:tRNA	PFC10_API0004:tRNA	PFC10_API0005:tRNA	PFC10_API0006:tRNA	PFC10_API0007:tRNA	PFC10_API0008:tRNA	PFC10_API0009:tRNA	PFC10_API0010:rRNA	PFC10_API0011:tRNA	PFC10_API0021:tRNA	PFC10_API0023:tRNA	PFC10_API0024:tRNA	PFC10_API0025:tRNA	PFC10_API0026:tRNA	PFC10_API0044:tRNA	PFC10_API0045:tRNA	PFC10_API0046:tRNA	PFC10_API0047:tRNA	PFC10_API0048:tRNA	PFC10_API0049:tRNA	PFC10_API0050:tRNA	PFC10_API0051:tRNA	PFC10_API0052:tRNA	PFC10_API0053:tRNA	PFC10_API0054:tRNA	PFC10_API0056:tRNA	PFC10_API0057:rRNA	PFC10_API0058:tRNA	mal_mito_RNA19:rRNA	mal_rna_10:rRNA	mal_rna_11:rRNA	mal_rna_12:rRNA	mal_rna_13:rRNA	mal_rna_14:rRNA	mal_rna_15:rRNA	mal_rna_17:rRNA	mal_rna_18:rRNA	mal_rna_19:rRNA	mal_rna_8:rRNA	mal_rna_9:rRNA	malmito_SSUB:rRNA	malmito_rna_10:rRNA	malmito_rna_15:rRNA	malmito_rna_16:rRNA	malmito_rna_17:rRNA	malmito_rna_1:rRNA
RNApolyI	RNA polymerase I transcribes rRNA	PF11_0293	PF11_0358	PF11_0445	PF13_0344	PF14_0150	PFC0155c	PFE0305w	PFE0465c	PFL0145c
RNApolyII	RNA polymerase II transcribes mRNA	MAL13P1.275	MAL13P1.76	PF07_0006	PF07_0027	PF07_0057	PF07_0110	PF10_0124	PF10_0269	PF10_0293	PF10_0369	PF11_0477	PF13_0023	PF13_0043	PF13_0088	PF13_0279	PF13_0341	PF14_0267	PF14_0374	PF14_0398	PF14_0718	PFA0505c	PFA0525w	PFB0245c	PFB0290c	PFB0715w	PFC0805w	PFD0360w	PFE0305w	PFE0415w	PFF0535c	PFI0210c	PFI0715w	PFI1130c	PFL0665c	PFL2125c
RNApolyIII	RNA polymerase III transcribes tRNA and 5S rRNA	PF07_0083	PF11_0058-b	PF13_0150	PF14_0207	PF14_0241	PF14_0267	PF14_0469-b	PFD0800c	PFL0330c	PFL0520c
RNApolyStruct	The structures of RNA polymerases	MAL13P1.213	PF07_0027	PF10_0269	PF11_0058-b	PF11_0358	PF11_0445	PF13_0023	PF13_0150	PF13_0341	PF14_0150	PF14_0207	PFA0505c	PFB0245c	PFB0290c	PFB0715w	PFC0155c	PFC0805w	PFE0465c	PFI1130c	PFL0330c	PFL0665c
RRNA	RRNA	mal_mito_RNA19:rRNA	mal_rna_10:rRNA	mal_rna_11:rRNA	mal_rna_12:rRNA	mal_rna_13:rRNA	mal_rna_14:rRNA	mal_rna_15:rRNA	mal_rna_17:rRNA	mal_rna_18:rRNA	mal_rna_19:rRNA	mal_rna_8:rRNA	mal_rna_9:rRNA	malmito_SSUB:rRNA	malmito_rna_10:rRNA	malmito_rna_15:rRNA	malmito_rna_16:rRNA	malmito_rna_17:rRNA	malmito_rna_1:rRNA	malmito_rna_20:rRNA	malmito_rna_21:rRNA	malmito_rna_9:rRNA	malmito_rna_LSUC:rRNA	malmito_rna_LSUF:rRNA	malmito_rna_LSUG:rRNA	malmito_rna_RNA11:rRNA	malmito_rna_RNA12:rRNA	malmito_rna_RNA14:rRNA	malmito_rna_RNA18:rRNA	malmito_rna_RNA22:rRNA	malmito_rna_RNA4:rRNA	malmito_rna_RNA6:rRNA	malmito_rna_RNA7:rRNA
Ribosomegenes	Genes coding for components involved in ribosome assembly	MAL13P1.14	MAL13P1.153	MAL13P1.243	MAL13P1.341	MAL13P1.36	MAL7P1.24	MAL7P1.28	PF07_0067	PF07_0083	PF07_0092	PF07_0121	PF07_0122	PF08_0026	PF08_0041	PF08_0053	PF08_0055	PF08_0065	PF08_0130	PF08_0135	PF10_0085	PF10_0089	PF10_0128	PF10_0194	PF10_0197	PF10_0200	PF10_0209	PF10_0266	PF10_0277	PF10_0278	PF10_0313	PF11_0074	PF11_0090	PF11_0105	PF11_0191	PF11_0225	PF11_0250	PF11_0259	PF11_0274	PF11_0305	PF11_0396	PF11_0471	PF13_0051	PF13_0177	PF13_0178	PF13_0184	PF13_0208	PF13_0286	PF13_0309
SCF	SCF (Skp1-Cullin-F-box) ubiquitin ligase	MAL13P1.337	MAL13P1.64	PF08_0094	PF11_0142	PF11_0243	PFC0510w	PFC0845c	PFE0285c	PFF1445c	PFI1030c-b	PFI1610c	PFL0190w	PFL1245w	PFL1845c	PFL2175w
SHAMTandGCV	One-carbon enzyme systems serine hydroxymethyltransferase and glycine-cleavage complex	MAL13P1.390	PF11_0339	PF13_0345	PF14_0497	PF14_0534	PFL1550w	PFL1720w
SRPmTargeting	Signal recognition particle-mediated targeting of membrane and secretory proteins	MAL13P1.231	PF13_0350	PF14_0183	PF14_0477	PFB0450w	PFL0160w	PFL0785c	PFL2245w
SUMOylation	Post-translational modification -SUMOylation	MAL13P1.302	PF11_0457	PFD0970c	PFE0285c	PFI0740c	PFL1635w	PFL1790w
SprotTab	Genes coding for Fe-S containing proteins	MAL13P1.220	MAL13P1.344	MAL13P1.95	PF07_0085	PF13_0229	PF14_0066	PF14_0334	PF14_0373	PFE1240w	PFF0685c	PFF0715c	PFF1070c	PFI0525w	PFI1340w	PFL0630w	PFL0705c	PFL1345c
TRNA	TRNA	PFC10_API0001:tRNA	PFC10_API0002:rRNA	PFC10_API0003:tRNA	PFC10_API0004:tRNA	PFC10_API0005:tRNA	PFC10_API0006:tRNA	PFC10_API0007:tRNA	PFC10_API0008:tRNA	PFC10_API0009:tRNA	PFC10_API0010:rRNA	PFC10_API0011:tRNA	PFC10_API0021:tRNA	PFC10_API0023:tRNA	PFC10_API0024:tRNA	PFC10_API0025:tRNA	PFC10_API0026:tRNA	PFC10_API0044:tRNA	PFC10_API0045:tRNA	PFC10_API0046:tRNA	PFC10_API0047:tRNA	PFC10_API0048:tRNA	PFC10_API0049:tRNA	PFC10_API0050:tRNA	PFC10_API0051:tRNA	PFC10_API0052:tRNA	PFC10_API0053:tRNA	PFC10_API0054:tRNA	PFC10_API0056:tRNA	PFC10_API0057:rRNA	PFC10_API0058:tRNA
actin	Actin and filaments	MAL13P1.132	PF07_0077	PF10_0071	PF10_0244	PF11_0047	PF11_0114	PF13_0211	PF13_0326	PF14_0124	PF14_0218	PF14_0524	PFA0190c	PFA0260c	PFC0380w	PFD0487c	PFE0165w	PFE0255w	PFE0880c	PFE1420w	PFE1545c	PFF1110c	PFI0520w	PFI1565w	PFL0925w	PFL2215w	PFL2250c	PFL2460w
alanAspartate	Asparagine and Aspartate metabolism	MAL13P1.221	PF13_0287	PFA0145c	PFB0200c	PFB0525w	PFC0395w	PFE0475w	PFE0715w
aminosugmetpath	Aminosugars metabolism	MAL13P1.218	PF10_0245	PF11_0173	PF11_0311	PFB0515w	PFI0960w
antioxidantSystem	Mitochondrial antioxidant system	MAL13P1.225	PF08_0031	PF08_0066	PF13_0083	PF14_0192	PF14_0723	PFC0205c	PFF1130c	PFI1160w	PFI1250w	PFL0595c	PFL0725w	PFL1550w
apicoplastgenes	Nuclear genes with apicoplast signal sequences	MAL13P1.171	MAL13P1.186	MAL13P1.196	MAL13P1.22	MAL13P1.220	MAL13P1.281	MAL13P1.324	MAL13P1.56	MAL13P1.67	MAL13P1.95	MAL7P1.20	PF07_0068	PF07_0073	PF07_0103	PF07_0115	PF08_0011	PF08_0014	PF08_0066	PF10_0053	PF10_0149	PF10_0175	PF10_0221	PF10_0245	PF10_0332	PF10_0363	PF10_0369	PF10_0407	PF11_0099	PF11_0175	PF11_0181	PF11_0256	PF11_0270	PF11_0306	PF11_0337	PF11_0386	PF11_0466	PF13_0040	PF13_0066	PF13_0077	PF13_0100	PF13_0109	PF13_0128	PF13_0133	PF13_0180	PF13_0205	PF13_0271	PF13_0344	PF13_0354
arginine	Protein arginine methylation	PF08_0092	PF11_0061	PF11_0266	PF11_0524	PF13_0185	PF13_0323	PF14_0068	PF14_0146	PF14_0242	PFF0510w	PFF0535c	PFF0860c	PFF0865w	PFI0475w
arginineproline	Arginine and proline metabolism	2277.pre-tRNA-Pro-1	MAL13P1.284	MAL13_tRNA_Arg1	MAL13_tRNA_Arg2	MAL13_tRNA_Arg3	MAL13_tRNA_Pro1	PFF0435w	PFI0320w	PFI0680c	PFI1240c	PFL0900c
baseExcision	Base excision repair of AP sites	MAL13P1.166	MAL13P1.216	MAL13P1.22	MAL13P1.311	MAL13P1.346	MAL7P1.32	PF08_0048	PF08_0126	PF10_0080	PF10_0165	PF10_0369	PF11_0306	PF13_0176	PF13_0308	PF13_0330	PF14_0081	PF14_0278	PF14_0285	PF14_0308	PF14_0473	PFA0290w	PFB0160w	PFB0215c	PFB0265c	PFB0730w	PFC0250c	PFD0420c	PFE0205w	PFE0215w	PFF0225w	PFF0715c	PFF1140c	PFF1470c	PFI0835c	PFI0860c	PFI0910w	PFI1650w	PFL1655c
bulk_mRna	Bulk mRNA transport through the nuclear pore	PF14_0122	PF14_0305	PFB0445c	PFF0760w
calmodulin	Calcium calmodulin activation of protein kinases	PF07_0072	PF10_0132	PF10_0301	PF11_0048	PF11_0096	PF11_0377-b	PF13_0211	PF13_0232	PF14_0181	PF14_0227	PF14_0323	PF14_0420	PFA0515w	PFB0815w	PFC0420w	PFD0692c	PFF0520w	PFL1885c	PFL2250c
capformation	mRNA 5 capping	PF07_0020	PF07_0123	PF13_0052	PF14_0144	PFC0980c	PFE1275c	PFI0415c	PFL1715w
cat_phosph	Catabolism of polyphosphates	MAL13P1.121	MAL13P1.248	PF11_0074	PF14_0022	PF14_0297	PF14_0349	PFE1035c	PFF1075w	PFL1455w
centrosome	Centrosome proteins	MAL13P1.105	MAL13P1.274	MAL13P1.279	MAL13P1.283	MAL13P1.309	MAL7P1.228	PF07_0029	PF07_0033	PF07_0098	PF08_0054	PF08_0121	PF08_0125	PF08_0129	PF10_0077	PF10_0084	PF10_0196	PF10_0224	PF10_0356	PF11_0048	PF11_0096	PF11_0148	PF11_0164	PF11_0183	PF11_0240	PF11_0318	PF11_0331	PF11_0377-b	PF13_0302	PF13_0306	PF14_0142	PF14_0173	PF14_0202	PF14_0243b	PF14_0280	PF14_0626	PFA0190c	PFB0635w	PFC0165w	PFC0285c	PFC0305w	PFC0350c	PFC0385c	PFC0770c	PFC0900w	PFD0720w	PFD0740w	PFD0865c	PFD0950w
chaperone	Chaperone network of the mitochondrial matrix	PF08_0054	PF08_0063	PF10_0153	PF11_0124	PF11_0203	PF11_0258	PF11_0351	PF14_0147	PF14_0348	PF14_0359	PF14_0616	PFC0310c	PFC0975c	PFI0985c	PFL0735w	PFL0740c
chapfold	Chaperone-assisted protein folding	MAL13P1.111	MAL13P1.162	MAL13P1.274	MAL13P1.277	MAL13P1.540	MAL7P1.228	MAL8P1.204	PF07_0026	PF07_0029	PF07_0030	PF07_0031	PF07_0033	PF07_0103	PF08_0054	PF08_0063	PF08_0121	PF10_0153	PF11_0164	PF11_0170	PF11_0258	PF11_0292	PF11_0331	PF11_0351	PF11_0405-a	PF13_0036	PF13_0102	PF13_0122	PF14_0063	PF14_0167	PF14_0223	PF14_0241	PF14_0324	PF14_0348	PF14_0359	PF14_0417	PF14_0510	PFA0460c	PFA0660w	PFB0595w	PFB0635w	PFB0920w	PFB0925w	PFC0270w	PFC0285c	PFC0310c	PFC0350c	PFC0360w	PFC0581w
chrom_lands	Plasmodium falciparum chromatin landscape	MAL13P1.122	PF08_0012	PF08_0034	PF10_0036	PF10_0078	PF10_0200	PF11_0160	PF13_0131	PF13_0293	PF14_0350	PF14_0690	PFD0795w	PFE0400w	PFF0135w	PFF1440w	PFI0485c	PFI1260c	PFL0690c	PFL1005c	PFL1345c
chromatin	Structure and organization of centromeric chromatin	PF08_0034	PF10_0102	PF10_0328	PF11_0061	PF11_0192	PF13_0185	PF14_0724	PFA0510w	PFF0510w	PFF0865w	PFL0635c
clathrintransport	Classical clathrin-mediated vesicular transport	MAL13P1.135	MAL13P1.16	MAL13P1.297	PF08_0054	PF10_0203	PF10_0337	PF10_0368	PF11_0187	PF11_0202	PF11_0351	PF11_0465	PF13_0062	PF13_0090	PF14_0386	PF14_0399	PF14_0464	PF14_0529	PFB0805c	PFC0190c	PFC0582c-b	PFC0890w	PFD1090c	PFE0420c	PFE1400c	PFF0655c	PFF0830w	PFF1450w	PFI0200c	PFI0515w	PFI0875w	PFI1005w	PFL0885w	PFL0930w	PFL2070w	PFL2140c	PFL2195w	PFL2425w
coasynthesis	CoA biosynthesis	PF07_0018	PF11_0036	PF14_0200	PF14_0354	PF14_0415	PFB0385w	PFD0610w	PFD0980w
complex_ubiquitin_ligase	Anaphase promoting complex ubquitine ligase	PF10_0261	PF11_0142	PFE0085c	PFE0285c	PFF1180w	PFI1030c-b	PFL0190w	PFL0850w	PFL1245w	PFL2175w
cytoadherencescheme	interactions between modified host cell membrane and endothelial cell	MAL13P1.1	MAL13P1.356	MAL13P1.510	MAL13P1.6	MAL7P1.183	MAL7P1.186	MAL7P1.187	MAL7P1.212	MAL7P1.214	MAL7P1.50	MAL7P1.55	MAL7P1.56	MAL7P1.61	MAL8P1.1	MAL8P1.207	MAL8P1.209	MAL8P1.220	PF07_0048	PF07_0049	PF07_0050	PF07_0051	PF08_0002	PF08_0103	PF08_0106	PF08_0107	PF08_0140	PF08_0141	PF08_0142	PF10_0001	PF10_0012	PF10_0406	PF11_0007	PF11_0008	PF11_0521	PF11_0522	PF11_0523	PF13_0003	PF13_0075	PF14_0001	PF14_0747	PF14_0773	PFA0005w	PFA0015c	PFA0025c	PFA0085c	PFA0625w	PFA0650w	PFA0695c
dnareplication	DNA Replication	MAL13P1.134	MAL13P1.170	MAL13P1.216	MAL13P1.22	MAL13P1.328	PF10_0165	PF10_0412	PF11_0078	PF11_0117	PF13_0187	PF13_0251	PF13_0308	PF13_0328	PF13_0330	PF14_0278	PF14_0316	PF14_0366	PF14_0602	PFA0290w	PFA0545c	PFB0730w	PFB0840w	PFB0895c	PFC0340w	PFD0590c	PFE0520c	PFE0705c	PFF0225w	PFF1150w	PFF1470c	PFI0530c	PFI0910w	PFL0825c-b	PFL1285c	PFL2005w
dolicholmetpath	Dolichol metabolism	MAL13P1.210	MAL8P1.202	PF11_0427	PF11_0483	PF13_0349	PFA0485w-b	PFF0275c
dsbRecomb	Double strand break repair and homologous recombination	MAL13P1.22	PF08_0126	PF11_0087	PF14_0081	PF14_0112	PF14_0234	PFA0390w	PFF0285c
eiF5A	Activation of eiF5A	PF13_0013	PF14_0125	PFL0210c
elongat_f2	Post-translational modification of elongation factor 2	PF10_0087	PF14_0136	PF14_0274	PF14_0486	PFL0860c
er_golgi_tr_qa	ER-to Golgi, translocation and quality control	MAL13P1.163-b	MAL13P1.241	MAL13P1.87	PF10_0168-b	PF11_0098	PF13_0124	PF13_0280	PF14_0689	PFE0625w	PFE0690c	PFF0365c	PFI0150c	PFL1500w
eukaryotes	Posttranslational translocation in eukaryotes	MAL13P1.167	MAL13P1.231	MAL13P1.540	MAL7P1.228	PF07_0029	PF08_0054	PF11_0099	PF11_0164	PF11_0352	PF13_0102	PF14_0317	PF14_0361	PF14_0543	PFB0450w	PFB0888w-a	PFB0888w-b	PFC0975c	PFF1415c	PFI0215c	PFI0875w
excisionrepair	Nucleotide excision repair	MAL13P1.22	MAL13P1.346	MAL13P1.76	PF10_0080	PF10_0114	PF10_0165	PF10_0369	PF11_0117	PF13_0261	PF13_0279	PF13_0328	PF14_0308	PF14_0398	PF14_0601	PFA0545c	PFB0160w	PFB0265c	PFB0840w	PFB0895c	PFC0340w	PFD0470c	PFF1470c	PFI0865w	PFI1650w	PFL0075w	PFL1735c	PFL2005w	PFL2125c
exportin	Karyopherin/exportin-mediated nuclear export pathways	MAL13P1.83	MAL7P1.38	PF07_0121	PF11_0183	PF11_0385	PF13_0219	PF13_0222	PF13_0303	PF14_0221	PF14_0514	PFC0135c	PFD0750w	PFE0420c	PFL0465c
facidsynthesispath	Fatty acid synthesis in the apicoplast	MAL13P1.485	PF07_0129	PF08_0099	PF10_0015	PF10_0016	PF10_0409	PF11_0157	PF11_0411	PF13_0066	PF13_0100	PF13_0128	PF13_0353	PF14_0421	PF14_0573	PF14_0664	PF14_0749	PF14_0751	PF14_0761	PFA0455c	PFB0385w	PFB0505c	PFB0685c	PFB0695c	PFC0050c	PFD1035w	PFE0555w	PFE1250w	PFF0290w	PFF0730c	PFF0945c	PFF1275c	PFI0980w	PFI1125c	PFL0620c	PFL0780w	PFL1555w	PFL1880w	PFL2570w
folatebiopath	Folate biosynthesis	MAL13P1.67	PF08_0095	PF13_0140	PFD0830w	PFF1360w	PFF1490w	PFI1100w	PFL1155w	PFL1260w	PFL1720w
gen_phosph	Generation of polyphosphates	MAL13P1.22	MAL13P1.485	PF07_0129	PF13_0182	PF14_0751	PF14_0761	PFA0455c	PFB0685c	PFB0695c	PFC0050c	PFE1250w	PFF0945c	PFF1350c	PFI0980w	PFL1245w	PFL1790w	PFL1880w	PFL2570w
glutamatemetpath	Glutamate metabolism	MAL13P1.281	PF08_0132	PF10_0245	PF13_0044	PF13_0170	PF13_0257	PF14_0164	PF14_0286	PF14_0447	PFB0200c	PFF1395c	PFI0925w	PFI1110w
glycineSerinemetpath	Glycine and Serine metabolism	PF07_0073	PF08_0066	PF13_0345	PF14_0198	PFL0770w	PFL1550w	PFL1720w	PFL2210w
glycolysispath	Glycolysis	MAL13P1.324	MAL13P1.40	PF10_0122	PF10_0155	PF11_0121	PF11_0157	PF11_0208	PF11_0294	PF11_0338	PF13_0141	PF13_0144	PF13_0269	PF14_0341	PF14_0378	PF14_0425	PF14_0598	PFB0210c	PFB0465c	PFC0275w	PFC0831w	PFD0660w	PFF1155w	PFF1300w	PFI0755c	PFI1105w	PFI1295c	PFL0780w
gpiAnchor1path	Glycosylphosphatidylinositol (GPI) anchor biosynthesis	MAL13P1.165	MAL13P1.210	PF10_0316	PF11_0298	PFF0740c	PFF0915w	PFF1190c	PFI0535w	PFI1705w	PFL0540w	PFL0685w	PFL2270w
hemoglobinpolpath	Hemoglobin digestion and ferriprotoporphyrin IX polymerization	MAL13P1.480	MAL13P1.56	MAL7P1.231	PF10_0150	PF11_0161	PF11_0162	PF11_0165	PF11_0174	PF11_0381	PF13_0322	PF14_0015	PF14_0075	PF14_0076	PF14_0077	PF14_0078	PF14_0327	PF14_0439	PF14_0446	PF14_0517	PFE0370c	PFE1360c	PFF1430c	PFI1570c	PFL2290w
histoneMethylation	Histone lysine methylation	MAL13P1.122	PF08_0012	PF11_0160	PF13_0293	PFE0400w	PFF0135w	PFF1440w	PFI0485c	PFL0690c
importMito	Import of proteins into the mitochondrion	MAL13P1.184	MAL7P1.228	PF07_0110	PF08_0054	PF11_0258	PF11_0265	PF11_0351	PF13_0118	PF13_0180	PF13_0300	PF13_0358	PF14_0197	PF14_0208	PF14_0328	PFE0140c	PFE0670w	PFE1155c	PFE1230c	PFF0825c	PFF1330c	PFI1625c	PFL0430w	PFL2065c
import_export	Import and export through the nuclear pore	MAL13P1.232	MAL13P1.83	MAL7P1.38	PF08_0069	PF08_0087	PF11_0183	PF11_0385	PF13_0303	PF14_0221	PFC0135c	PFD0405c	PFD0950w	PFE0420c	PFE1195w	PFF1345w	PFI0155c	PFI0490c	PFI1590c	PFL0975w
inosiPhosphmetpath	Inositol phosphate metabolism	MAL13P1.256	MAL13P1.82	PF07_0017	PF07_0024	PF10_0132	PF10_0306	PF11_0122	PF11_0287	PF11_0307	PF13_0089	PF13_0285	PFA0515w	PFC0475c	PFE0485w	PFE0585c	PFE0740c	PFE0765w	PFF1280w	PFF1450w
intTranslation	Initiation of translation	MAL13P1.144	MAL13P1.303-b	MAL13P1.63	PF07_0117	PF08_0009	PF08_0018	PF08_0079	PF10_0077	PF10_0103	PF10_0136	PF10_0183	PF11_0225	PF11_0447	PF13_0069	PF13_0126	PF14_0104	PF14_0360	PF14_0423	PF14_0658	PFC0441c-b	PFC0635c	PFD1070w	PFE0830c	PFE0885w	PFE1405c	PFE1470w	PFF0345w	PFF0590c	PFI0625c	PFI0895c	PFI1175c	PFL0310c	PFL0335c	PFL0625c	PFL0675c	PFL1170w	PFL2095w	PFL2430c
isoprenoidmetpath	Isoprenoids metabolism	MAL13P1.186	MAL13P1.95	PF10_0221	PF10_0363	PF14_0378	PF14_0641	PFA0225w	PFA0340w	PFB0420w	PFC0831w	PFE0150c	PFE0410w	PFE1510c	PFF1115w
largeTethering	Large Tethering Complexes that Act in the Secretory and Endocytic Pathways	PF07_0111	PF08_0064	PF11_0112	PF11_0262	PF11_0461	PF13_0053	PF13_0102	PF13_0135	PF13_0174	PF13_0274	PF14_0049	PF14_0064	PF14_0358	PF14_0397	PF14_0493	PF14_0500	PF14_0548	PFA0150c	PFB0750w	PFC0445w	PFD0895c	PFE0100w	PFE0765w	PFF0905w	PFI0300w	PFI1700c	PFL1935c	PFL2070w	PFL2090c	PFL2415w
linearMotor	Components of the linear motor responsible for merozoite motility in invasion	MAL13P1.130	MAL13P1.260	PF10_0039	PF11_0431	PF13_0201	PF13_0233	PF14_0065	PF14_0124	PF14_0425	PFA0200w	PFC0180c	PFC0185w	PFC0640w	PFD1110w	PFE0340c	PFE1285w	PFF1035w	PFI0880c	PFL1030w	PFL1090w	PFL2215w	PFL2225w
lipoicAcid	Lipoic acid metabolism	MAL13P1.220	PF10_0407	PF13_0083	PFC0170c	PFI1160w
mRNAcleavage	Cleavage and polyadenylation of pre-mRNA	PF08_0040	PF14_0364	PFA0450c	PFC0780w	PFC0825c	PFD1045c	PFF1000w	PFF1240w	PFI1175c	PFI1600w	PFL1585c
mRNAdeg	mRNA degradation	MAL13P1.153	MAL7P1.28	PF08_0049	PF10_0314	PF11_0074	PF11_0255	PF13_0048	PF13_0142	PF13_0340	PF14_0068	PF14_0256	PF14_0411	PF14_0413	PF14_0717	PFE1020w	PFF0745c	PFF1355w	PFL0460w
mannosemetpath	Mannose and fructose metabolism	PF08_0077	PF10_0137	PF10_0169	PF14_0774	PFF1155w	PFL0675c
methioninemetpath	Methionine and polyamine metabolism	MAL13P1.214	MAL13P1.255	MAL13P1.67	PF07_0123	PF10_0053	PF10_0197	PF10_0289	PF10_0322	PF10_0340	PF11_0301	PF13_0016	PF14_0309	PF14_0401	PFE0660c	PFE1050w	PFE1115c	PFI1090w	PFL1775c
microtubuleDynam	Regulation of spindle microtubule dynamics	PF07_0104	PF08_0125	PF10_0084	PF10_0196	PF10_0224	PF10_0227	PF10_0261	PF11_0148	PF11_0240	PF11_0460	PF13_0050	PF13_0204	PF13_0306	PF14_0202	PF14_0243b	PF14_0311	PF14_0548	PF14_0626	PF14_0725	PFA0535c	PFC0305w	PFC0385c	PFC0770c	PFC0860w	PFD0390c	PFD1050w	PFF1480w	PFI0180w	PFI0990c	PFI1325w	PFI1350c	PFL0545w	PFL0660w	PFL1425w	PFL2105c	PFL2165w	PFL2190c
mitochonApico	Transporters of the mitochondrial and apicoplast membranes	MAL13P1.47	MAL7P1.340	PF07_0115	PF08_0031	PF10_0051	PF10_0366	PF11_0059	PF11_0466	PF11_0485	PF13_0061	PF13_0271	PF13_0359	PFB0795w	PFC0125w	PFD0367w	PFE0410w	PFE0805w	PFE1510c	PFI0255c	PFI0425w	PFL0110c	PFL1515c	PFL1725w	PFL2000w
mitochondrTCAcycle	Mitochondrial TCA cycle	PF08_0045	PF08_0066	PF10_0218	PF10_0334	PF10_0360	PF11_0097	PF13_0121	PF13_0229	PF13_0242	PF13_0359	PF14_0295	PFF0455w	PFF0815w	PFI1340w	PFL0630w	PFL1515c	PFL1550w
mitochondrionef	Mitochondrial electron flow	MAL13P1.55	PF10_0120	PF10_0334	PF13_0327	PF14_0038	PF14_0248	PF14_0288	PF14_0331	PF14_0373	PF14_0597	PF14_0721	PFC0275w	PFF0160c	PFF0815w	PFI0735c	PFI1365w	PFI1375w-b	PFL0630w
mitodiv	Mitochondrial division	MAL13P1.139	PF10_0368	PF11_0465	PFC0100c
mitoticCentro	The structure of the mitotic centrosome	PF07_0098	PF08_0125	PF10_0084	PF10_0196	PF10_0224	PF10_0271	PF10_0356	PF11_0066	PF11_0148	PF11_0240	PF11_0397	PF13_0306	PF14_0202	PF14_0243b	PF14_0443	PF14_0626	PF14_0725	PFA0345w-b	PFC0165w	PFD1050w	PFF0655c	PFI0180w	PFI1350c	PFI1620c	PFL0660w	PFL1425w
molecularMotor	Molecular motor prototypes	MAL13P1.148	PF07_0104	PF10_0193	PF10_0195	PF10_0195a	PF10_0196	PF10_0224	PF11_0148	PF11_0240	PF11_0416	PF11_0478	PF13_0233	PF13_0306	PF14_0202	PF14_0243b	PF14_0626	PFA0535c	PFB0196c	PFC0770c	PFC0860w	PFD0692c	PFE0175c	PFE1173c	PFF0675c	PFF1320c	PFI0260c	PFI0315c	PFI1080w	PFL0115w	PFL0545w	PFL0660w	PFL1435c	PFL2165w	PFL2225w
nicotinatemetpath	Nicotinate and nicotinamide metabolism	PF13_0159	PF14_0508	PFF1410c	PFI1310w
nitrogenmetpath	Nitrogen metabolism	PF07_0085	PF08_0132	PF13_0044	PF13_0353	PF14_0164	PF14_0286	PF14_0321	PFC0725c	PFI1110w
nuclearGenes	Nuclear genes with mitochondrial signal sequences	MAL13P1.139	MAL13P1.162	MAL13P1.164	MAL13P1.166	MAL13P1.184	MAL13P1.200	MAL13P1.225	MAL13P1.301	MAL13P1.318	MAL13P1.327	MAL13P1.335	MAL13P1.47	MAL13P1.53	MAL13P1.55	MAL13P1.56	MAL13P1.84	MAL7P1.20	MAL7P1.340	PF07_0032	PF07_0034	PF07_0040	PF07_0046	PF07_0071	PF07_0085	PF07_0103	PF07_0110	PF08_0006	PF08_0031	PF08_0038	PF08_0045	PF08_0055	PF08_0068	PF08_0093	PF08_0098	PF10_0051	PF10_0080	PF10_0086	PF10_0097	PF10_0120	PF10_0144	PF10_0153	PF10_0160	PF10_0218	PF10_0267	PF10_0314	PF10_0334	PF10_0366	PF10_0369
nuclearPore	Structure of the nuclear pore	PF14_0704	PFD0260c	PFI0170w	PFI0250c	PFL1480w
organizKinetochore	Putative organization of the kinetochore	MAL13P1.337	PF10_0195a	PF10_0196	PF10_0224	PF10_0261	PF11_0061	PF11_0148	PF11_0183	PF11_0240	PF13_0185	PF13_0306	PF14_0142	PF14_0202	PF14_0224	PF14_0243b	PF14_0626	PF14_0630	PFC0305w	PFC0385c	PFC0595c	PFD0950w	PFE0085c	PFF0510w	PFF0695w	PFF0785w	PFF0865w	PFF1180w	PFI0490c	PFI1350c	PFL0660w	PFL0850w	PFL2165w
oxidativefolding	Oxidative protein folding in the endoplasmic reticulum	PF11_0251	PF11_0352	PF13_0272	PF14_0694	PFA0415c	PFI0950w
peptideExport	Pathways of peptide export from the mitochondrion	PF08_0006	PF08_0098	PF11_0203	PF14_0616
phcholine	Phosphatidylcholine metabolism	MAL13P1.214	MAL13P1.285	MAL13P1.86	PF07_0005	PF10_0018	PF10_0132	PF10_0379	PF14_0020	PF14_0060	PF14_0737	PF14_0738	PFB0410c	PFB0870w	PFF1375c-b	PFF1450w	PFI1180w	PFI1800w
phenylTyrmetpath	Phenylalanine and Tyrosine metabolism	PF11_0051	PF11_0181	PFA0480w	PFB0200c	PFB0585w	PFF0180w	PFL1420w	PFL1540c
phosphorylation	Protein phosphorylation	MAL13P1.168	MAL13P1.274	MAL13P1.278	MAL13P1.44	MAL7P1.100	MAL8P1.203	PF08_0129	PF10_0177b	PF10_0311	PF10_0320	PF10_0320a	PF11_0139	PF11_0227	PF11_0362	PF11_0396	PF11_0464	PF13_0085	PF13_0166	PF14_0142	PF14_0224	PF14_0257	PF14_0376	PF14_0408	PF14_0431	PF14_0516	PF14_0523	PF14_0524	PF14_0614	PF14_0630	PF14_0660	PFA0130c	PFA0380w	PFC0060c	PFC0105w	PFC0380w	PFC0385c	PFC0595c	PFD0505c	PFE1010w	PFE1290w	PFF0260w	PFF1145c	PFI1245c	PFI1280c	PFI1360c	PFI1415w	PFI1470c	PFL0080c
phserine	Phosphatidylethanolamine and phosphatidylserine metabolism	MAL13P1.285	MAL13P1.335	MAL13P1.485	PF07_0005	PF07_0129	PF08_0099	PF10_0015	PF10_0016	PF10_0018	PF10_0132	PF10_0379	PF11_0257	PF13_0100	PF13_0138	PF13_0253	PF14_0060	PF14_0097	PF14_0250	PF14_0421	PF14_0681	PF14_0737	PF14_0738	PF14_0749	PF14_0751	PF14_0761	PFB0410c	PFB0685c	PFB0695c	PFB0870w	PFC0050c	PFE1250w	PFF0465c	PFF0945c	PFF1375c-b	PFI1180w	PFI1370c	PFI1485c	PFI1800w	PFL0035c	PFL0620c	PFL0955c	PFL1880w	PFL2570w
porphyrinmetpath	Porphyrin metabolism	MAL13P1.301	MAL13P1.326	MAL13P1.55	PF10_0116	PF10_0275	PF11_0395	PF11_0436	PF14_0038	PF14_0381	PF14_0597	PFF0155w	PFF0360w	PFL0180w	PFL0480w	PFL1185c	PFL1555w	PFL2210w	PFL2285c
ppcpath	Pentose Phosphate Cycle	PF10_0122	PF10_0210	PF13_0143	PF13_0157	PF14_0511	PF14_0520	PFE0730c	PFF0530w	PFL0960w
prenylation	N-myristoylation, S-acylation and prenylation of proteins	MAL13P1.485	PF07_0129	PF10_0273	PF11_0483	PF14_0127	PF14_0403	PF14_0484	PF14_0751	PF14_0761	PFB0685c	PFB0695c	PFC0050c	PFC0160w	PFE1250w	PFE1415w	PFF0120w	PFF0485c	PFF0945c	PFL0035c	PFL0695c	PFL1880w	PFL2050w	PFL2570w
prokaryotes	Translation in prokaryotes a template for apicoplast and mitochondrion	MAL13P1.164	MAL13P1.243	PF07_0046	PF07_0062	PF08_0014	PF08_0018	PF11_0337	PF11_0386	PF13_0059	PF13_0069	PF14_0041	PF14_0270	PF14_0289	PF14_0451	PF14_0581-b	PF14_0658	PFB0645c	PFB0855c	PFC0225c	PFC10_API0018	PFC10_API0028	PFC10_API0029	PFC10_API0030	PFC10_API0031	PFC10_API0033	PFC10_API0034	PFC10_API0035	PFC10_API0036	PFC10_API0037	PFC10_API0038	PFC10_API0039	PFC10_API0040	PFC10_API0041	PFC10_API0042	PFC10_API0043	PFC10_API0056:tRNA	PFC10_API0059	PFD0600c	PFD0990w	PFE0145w	PFE0960w	PFE1125w	PFE1225w	PFF0115c	PFF0245w	PFF0345w	PFI0375w	PFI0570w
protER	Proteins with ER retention sequences	MAL13P1.121	MAL13P1.540	PF10_0104	PF11_0055	PF11_0098	PF11_0099	PF11_0164	PF14_0046	PF14_0694	PFC0381c	PFI0875w	PFL1070c
protProphase	Proteins involved in steps during passage through prophase	MAL13P1.21	MAL13P1.96	PF10_0261	PF10_0327	PF11_0317	PF14_0031	PF14_0142	PF14_0224	PF14_0316	PF14_0630	PFC0385c	PFC0595c	PFC0770c	PFD0685c	PFE0085c	PFE0450w	PFF1180w	PFL0850w	PFL2165w
proteaUbiqpath	Proteasome-mediated proteolysis of ubiquinated proteins	MAL13P1.190	MAL13P1.227	MAL13P1.270	MAL13P1.343	MAL7P1.147	MAL7P1.209	PF07_0112	PF08_0020	PF08_0056	PF08_0085	PF08_0109	PF10_0081	PF10_0111	PF10_0117	PF10_0174	PF10_0298	PF10_0330	PF11_0177	PF11_0201	PF11_0303	PF11_0314	PF13_0033	PF13_0063	PF13_0084	PF13_0096	PF13_0156	PF13_0182	PF13_0282	PF13_0301	PF13_0346	PF14_0025	PF14_0128-b	PF14_0145	PF14_0338-b	PF14_0576	PF14_0632	PF14_0676	PF14_0716	PFA0220w	PFA0400c	PFB0240w	PFB0260w	PFC0255c	PFC0520w	PFC0745c	PFC0785c	PFC0845c	PFC0855w
proteases	Peptidases and proteases	MAL13P1.111	MAL13P1.167	MAL13P1.184	MAL13P1.270	MAL13P1.310	MAL13P1.343	MAL13P1.56	MAL7P1.147	MAL7P1.26	PF07_0112	PF08_0022	PF08_0108	PF10_0058	PF10_0111	PF10_0150	PF10_0245	PF10_0299	PF10_0308	PF10_0329	PF11_0149-b	PF11_0161	PF11_0162	PF11_0165	PF11_0174	PF11_0177	PF11_0189	PF11_0203	PF11_0211	PF11_0226	PF11_0298	PF11_0381	PF11_0441	PF13_0028	PF13_0096	PF13_0118	PF13_0133	PF13_0156	PF13_0241	PF13_0282	PF13_0289	PF13_0312	PF13_0322	PF14_0015	PF14_0063	PF14_0075	PF14_0076	PF14_0077	PF14_0078
proteasome_new	Genes coding for the components of the proteasome degradation machinery and their timed transcription	MAL13P1.190	MAL13P1.227	MAL13P1.270	MAL13P1.337	MAL13P1.343	MAL7P1.147	MAL7P1.209	PF07_0112	PF08_0020	PF08_0085	PF08_0094	PF08_0109	PF10_0081	PF10_0111	PF10_0114	PF10_0117	PF10_0174	PF10_0298	PF10_0330	PF11_0142	PF11_0177	PF11_0201	PF11_0271	PF11_0303	PF11_0314	PF11_0329	PF11_0393	PF13_0033	PF13_0063	PF13_0084	PF13_0096	PF13_0156	PF13_0182	PF13_0282	PF13_0301	PF13_0344	PF14_0025	PF14_0090	PF14_0128-b	PF14_0338-b	PF14_0576	PF14_0632	PF14_0676	PF14_0716	PFA0220w	PFA0400c	PFB0260w	PFC0255c
proteinBiosynth	Protein biosynthesis	MAL7P1.20	PF07_0073	PF10_0053	PF10_0149	PF10_0150	PF10_0340	PF11_0051	PF11_0181	PF11_0245	PF11_0270	PF13_0170	PF13_0178	PF13_0179	PF13_0205	PF13_0214	PF13_0257	PF13_0262	PF13_0304	PF13_0305	PF13_0354	PF14_0198	PF14_0265	PF14_0327	PF14_0401	PF14_0428	PF14_0486	PF14_0589	PFA0145c	PFA0480w	PFB0525w	PFB0550w	PFC0470w	PFC0710w-b	PFD0355c	PFE0935c	PFE1360c	PFF0180w	PFF1095w	PFI0365w	PFI0645w	PFI0680c	PFI1240c	PFI1575c	PFI1645c	PFL0210c	PFL0670c	PFL0770w	PFL0900c
proteinsLocalizpath	Subcellular localization of proteins involved in invasion	MAL13P1.173	MAL13P1.174	MAL13P1.175	MAL13P1.176	MAL13P1.60	MAL7P1.176	MAL7P1.208	MAL7P1.229	MAL8P1.1	PF08_0002	PF10_0181	PF10_0343	PF10_0344	PF10_0345	PF10_0346	PF10_0347	PF10_0348	PF10_0351	PF11_0168	PF11_0344	PF11_0381	PF13_0075	PF13_0196	PF13_0197	PF13_0198	PF13_0338	PF13_0348	PF14_0102	PF14_0201	PF14_0495	PF14_0637	PF14_0747	PFA0125c	PFA0625w	PFA0650w	PFA0725w	PFB0300c	PFB0305c-b	PFB0310c	PFB0335c	PFB0340c	PFB0345c	PFB0350c	PFB0570w	PFB0680w	PFB0935w	PFC0110w	PFC0120w
purinemetpath	Purine metabolism	MAL13P1.118	MAL13P1.119	MAL13P1.121	MAL13P1.146	MAL13P1.248	MAL13P1.301	PF08_0062	PF10_0086	PF10_0121	PF10_0123	PF10_0154	PF10_0289	PF11_0395	PF11_0414	PF13_0273	PF13_0287	PF14_0297	PF14_0672	PF14_0788-b	PFA0530c	PFB0295w	PFC0710w-b	PFD0755c	PFE0660c	PFF0275c	PFI1020c	PFI1170c	PFI1420w	PFL0305c	PFL0475w	PFL1890c
pyrimidinemetpath	Pyrimidine metabolism	MAL13P1.218	MAL13P1.221	PF10_0154	PF10_0225	PF10_0370	PF11_0282	PF11_0411	PF13_0044	PF13_0259	PF13_0349	PF14_0053	PF14_0100	PF14_0352	PF14_0697	PFA0555c	PFD0830w	PFE0630c	PFE0875c	PFF0160c	PFF0275c	PFI1170c	PFL1720w	PFL2465c
pyruvatemetpath	Pyruvate metabolism	MAL8P1.200	PF08_0066	PF10_0036	PF10_0360	PF10_0363	PF10_0407	PF11_0256	PF11_0411	PF13_0234	PF14_0246	PF14_0357	PF14_0441	PF14_0484	PFA0465c	PFB0200c	PFC0170c	PFF0895w	PFF1265w	PFF1350c	PFL1550w
qualityControl	Quality control in mRNA biogenesis	MAL13P1.204	MAL13P1.289	MAL13P1.303-b	MAL13P1.36	MAL7P1.12	PF10_0057	PF11_0074	PF11_0245	PF13_0158	PF13_0305	PF14_0057	PF14_0256	PFB0550w	PFD0515w	PFD0750w	PFF0760w	PFI0455w	PFI0480w	PFI1265w	PFL1170w
rRNAstruct	Structure and processing of pre rRNA	MAL13P1.204	MAL1_18s	MAL1_28s	MAL1_5.8s	MAL1_ITS1	MAL1_ITS2	MAL5_18S	MAL5_28S	MAL5_5.8S	MAL5_ITS1	MAL5_ITS2	MAL7_18S	MAL7_28S	MAL7_5.8s	MAL7_ITS1	MAL7_ITS2	MAL8a_5.8s	MAL8b_28s	PF10_0175	PF10_0341	PF11_0305	PF13_0035	PF13_0208	PF13_0340	PF14_0068	PF14_0256	PF14_0273	PF14_0473	PFB0415c	PFB0855c	PFB0890c	PFD0515w	PFE0815w	PFE1080w	PFF0745c	PFF1085c	PFI0420c	PFI0455w	PFI0685w	PFI1235w	PFL0830w	PFL1350w
rabCycle	Rab cycle	MAL13P1.113	MAL13P1.135	MAL13P1.16	MAL13P1.169	MAL13P1.205	MAL13P1.244	MAL13P1.365	MAL13P1.51	PF08_0110	PF10_0373	PF11_0152	PF11_0461	PF13_0117	PF13_0119	PF14_0464	PF14_0500	PF14_0689	PF14_0699	PFA0335w	PFB0480w	PFB0500c	PFC0445w	PFC0582c-b	PFC0890w	PFE0330w	PFE0420c	PFE0625w	PFE0690c	PFE1305c-b	PFE1505w	PFI0155c	PFI0195c	PFI0345w	PFI0515w	PFL0505c	PFL1500w	PFL2060c	PFL2070w
rabIntracellular	Rab proteins in intracellular traffic	MAL13P1.205	MAL13P1.241	MAL13P1.51	MAL13P1.87	PF08_0110	PF11_0461	PF13_0119	PFA0335w	PFB0500c	PFE0625w	PFE0690c	PFE0765w	PFI0155c	PFL1500w
redoxReg	Redox regulation of proteins	MAL13P1.214	MAL13P1.241	MAL13P1.309	PF07_0029	PF08_0019	PF08_0054	PF08_0131	PF10_0065	PF11_0208	PF11_0248	PF11_0258	PF13_0042	PF13_0141	PF13_0305	PF14_0036	PF14_0053	PF14_0078	PF14_0190	PF14_0352	PF14_0368	PF14_0486	PF14_0598	PF14_0655	PFB0385w	PFB0445c	PFC0166w	PFC0295c	PFD0872w	PFD1055w	PFE1050w	PFF0435w	PFF0715c	PFF1155w	PFF1300w	PFI0115c	PFI0875w	PFI1020c	PFI1090w	PFL0685w	PFL2215w
redoxmetpath	Redox metabolism	MAL13P1.159	MAL13P1.225	PF07_0036	PF08_0071	PF08_0131	PF10_0066	PF10_0154	PF10_0268	PF14_0053	PF14_0187	PF14_0192	PF14_0352	PF14_0368	PF14_0545	PFA0590w	PFC0166w	PFC0205c	PFC0271c	PFE0605c	PFF0340c	PFF1130c	PFI0790w	PFI0925w	PFI0945w	PFI1170c	PFI1250w	PFL0380c	PFL0595c	PFL0725w	PFL1410c	PFL1520w
replicationForm	Pre-replicative complex formation and transition to replication	MAL13P1.279	MAL7P1.21	PF07_0023	PF13_0022	PF13_0095	PF13_0189	PF13_0291	PF14_0177	PF14_0605	PFB0720c	PFD0790c	PFE0610c	PFE0920c	PFE1345c	PFF0270c	PFL0150w	PFL0560c	PFL0580w	PFL1330c	PFL2280w
res_antimal	Molecular markers of resistance to antimalarial drugs	MAL7P1.27	PF08_0095	PF10_0120	PF13_0019	PF14_0248	PF14_0373	PFA0310c	PFA0590w	PFD0830w	PFE0825w	PFE1150w	PFL1410c	PFL1710c
riboMaturation	Maturation and export of 60S and 40S ribosomal subunits	MAL13P1.14	MAL13P1.153	MAL13P1.322	MAL13P1.341	MAL13P1.36	MAL7P1.24	PF07_0067	PF07_0092	PF07_0122	PF08_0026	PF08_0041	PF08_0053	PF08_0055	PF08_0086	PF08_0130	PF08_0135	PF10_0085	PF10_0128	PF10_0200	PF10_0209	PF10_0266	PF10_0277	PF10_0278	PF10_0346	PF11_0090	PF11_0105	PF11_0191	PF11_0250	PF11_0305	PF11_0396	PF13_0051	PF13_0177	PF13_0178	PF13_0208	PF13_0286	PF13_0310	PF13_0340	PF14_0042	PF14_0055	PF14_0068	PF14_0156	PF14_0174	PF14_0221	PF14_0256	PF14_0273	PF14_0456	PF14_0473	PF14_0494
riboflavin	Riboflavin metabolism	MAL13P1.292	PF10_0147	PF14_0036	PF14_0282
ribosomeStruct	Ribosomal structure	MAL13P1.200	MAL13P1.209	MAL13P1.272	MAL13P1.318	MAL13P1.327	MAL13P1.92	MAL7P1.300	MAL7P1.320	PF07_0043	PF07_0046	PF07_0079	PF07_0080	PF07_0088	PF08_0014	PF08_0038	PF08_0039	PF08_0075	PF08_0076	PF10_0038	PF10_0043	PF10_0097	PF10_0105	PF10_0187	PF10_0264	PF10_0267	PF10_0272	PF10_0332	PF11_0043	PF11_0065	PF11_0072	PF11_0106	PF11_0113	PF11_0248	PF11_0260	PF11_0272	PF11_0312	PF11_0313	PF11_0337	PF11_0382	PF11_0386	PF11_0437	PF11_0438	PF11_0454	PF13_0014	PF13_0045	PF13_0049	PF13_0059	PF13_0068
rosetting	Rosette formation between normal and infected RBC	MAL13P1.1	MAL13P1.2	MAL13P1.356	MAL13P1.4	MAL13P1.490	MAL13P1.495	MAL13P1.50	MAL13P1.500	MAL13P1.505	MAL13P1.510	MAL13P1.515	MAL13P1.520	MAL13P1.530	MAL13P1.535	MAL13P1.6	MAL13P1.7	MAL13P1.8	MAL7P1.183	MAL7P1.184	MAL7P1.185	MAL7P1.186	MAL7P1.187	MAL7P1.200	MAL7P1.212	MAL7P1.213	MAL7P1.214	MAL7P1.215	MAL7P1.216	MAL7P1.217	MAL7P1.218	MAL7P1.219	MAL7P1.222	MAL7P1.223	MAL7P1.226	MAL7P1.227	MAL7P1.310	MAL7P1.43	MAL7P1.50	MAL7P1.55	MAL7P1.56	MAL7P1.57	MAL7P1.61	MAL8P1.207	MAL8P1.208	MAL8P1.209	MAL8P1.214	MAL8P1.216	MAL8P1.217
selenocysteine	Selenocysteine biosynthesis	MAL14_tRNA.SelCys1	PF07_0073	PF14_0033	PF14_0251	PFA0495c	PFI0505c	PFI1515w	PFL0255c	PFL0770w
shikimatebiopath	Shikimate Biosynthesis	MAL13P1.319	PFB0280w	PFF1105c	PFI1100w
sphingometpath	Sphingomyelin and ceramide metabolism	MAL13P1.218	MAL13P1.485	PF07_0129	PF11_0252	PF11_0427	PF14_0034	PF14_0155	PF14_0751	PF14_0761	PFA0455c	PFB0685c	PFB0695c	PFC0050c	PFD0465c	PFE0405c	PFE1250w	PFF0945c	PFF1210w	PFF1215w	PFI0775w	PFI0980w	PFL1870c	PFL1880w	PFL2570w
splicing	Splicing of pre-mRNA	MAL13P1.120	MAL13P1.14	MAL13P1.242	MAL13P1.253	MAL13P1.322	MAL13P1.338	MAL13P1.35	MAL13P1.385	MAL13P1.45	MAL7P1.157a	MAL7P1.201	PF07_0091	PF08_0042	PF08_0048	PF08_0049	PF08_0084	PF08_0096	PF08_0128	PF10_0041	PF10_0047	PF10_0179a	PF10_0209	PF10_0217	PF10_0294	PF10_0309	PF11_0077	PF11_0108	PF11_0200	PF11_0280	PF11_0336	PF11_0524	PF13_0037	PF13_0091	PF13_0142	PF13_0222	PF13_0296	PF13_0362	PF14_0026	PF14_0028	PF14_0070	PF14_0185	PF14_0194	PF14_0370	PF14_0411	PF14_0437	PF14_0502	PF14_0563	PF14_0587
tRNA_mod	tRNA modifications	MAL13P1.153	MAL13P1.31	MAL7P1.28	PF07_0015	PF07_0071	PF07_0095	PF07_0125	PF08_0123	PF10_0175	PF10_0191	PF10_0274	PF10_0289	PF10_0300	PF10_0341	PF11_0095	PF11_0116	PF11_0144	PF11_0198	PF11_0212	PF11_0284	PF11_0305	PF11_0348	PF13_0087	PF13_0109	PF13_0236	PF13_0259	PF13_0340	PF14_0072	PF14_0086	PF14_0174	PF14_0307	PF14_0322	PF14_0620	PFB0890c	PFE0570w	PFE0815w	PFE1080w	PFI0295c	PFI0420c	PFI0685w	PFI0920c	PFL0230w	PFL1350w	PFL1380w	PFL2030w
termilalCleavage	Cotranslational cleavage of N-terminal methionine residues and N-terminal acetylation	PF10_0150	PF13_0152	PF14_0327	PF14_0489	PF14_0690	PFA0465c	PFE1360c	PFI1260c	PFL2120w
terpenoid	Terpenoid metabolism	PF11_0295	PF11_0483	PF14_0403	PFB0130w	PFC0710w-b	PFF0120w	PFF1070c	PFL0380c	PFL0692c	PFL0695c	PFL1780w	PFL2050w
thiaminemetpath	Thiamine metabolism	MAL13P1.186	PF07_0059	PF07_0068	PF08_0045	PF11_0256	PF11_0271	PF11_0453	PF13_0070	PF13_0182	PF13_0344	PF14_0441	PFE0225w	PFE1030c	PFF0680c	PFF1335c	PFI1195c	PFL1920c
thioredoxinpath	Thioredoxin, glutaredoxin and peroxiredoxin	MAL13P1.159	MAL13P1.225	PF07_0036	PF10_0066	PF10_0268	PF14_0192	PF14_0368	PF14_0545	PFC0166w	PFC0205c	PFC0271c	PFF0340c	PFI0945w	PFI1170c	PFI1250w	PFL0725w	PFL1520w
transporters	Genes coding for transport proteins	MAL13P1.206	MAL13P1.23-b	MAL13P1.246	MAL13P1.271	MAL13P1.301	MAL7P1.27	PF07_0064	PF07_0065	PF07_0070	PF07_0115	PF08_0031	PF08_0078	PF08_0093	PF08_0098	PF08_0113	PF10_0051	PF10_0215	PF10_0360	PF10_0366	PF11_0059	PF11_0092	PF11_0141	PF11_0172	PF11_0210	PF11_0310	PF11_0334	PF11_0338	PF11_0395	PF11_0412	PF11_0466	PF13_0019	PF13_0034	PF13_0065	PF13_0130	PF13_0218	PF13_0227	PF13_0252	PF13_0271	PF13_0359	PF14_0211	PF14_0244	PF14_0255	PF14_0260	PF14_0301	PF14_0342	PF14_0369	PF14_0387	PF14_0455
tubulin	Tubulin and microtubules	PF08_0125	PF10_0084	PF10_0094	PF10_0153	PF10_0153a-b	PF11_0397	PF11_0481	PF13_0210	PF14_0496	PF14_0725	PFA0460c	PFC0165w	PFC0650w	PFD1050w	PFE0700c	PFF0430w	PFF0655c	PFI0180w	PFI0335w	PFI1620c	PFI1635w	PFL1425w
ubiquinonemetpath	Ubiquinone metabolism	PF08_0068	PF14_0143	PFB0220w	PFD0350w	PFF0370w
utilPhospho	Utilization of phospholipids	MAL13P1.285	MAL13P1.485	PF07_0005	PF07_0129	PF10_0018	PF10_0020	PF10_0132	PF10_0379	PF11_0157	PF13_0100	PF13_0353	PF14_0017	PF14_0250	PF14_0421	PF14_0681	PF14_0737	PF14_0738	PF14_0751	PF14_0761	PFB0410c	PFB0685c	PFB0695c	PFB0870w	PFC0050c	PFC0150w	PFE0555w	PFE1250w	PFF0945c	PFF1210w	PFF1420w	PFI1180w	PFI1775w	PFI1800w	PFL0780w	PFL1555w	PFL1880w	PFL2530w	PFL2570w
vesExocytosis	Molecular model of vesicle exocytosis	MAL13P1.16	MAL13P1.169	PF10_0331	PF11_0052	PF11_0119	PF14_0300	PF14_0377	PF14_0500	PFB0480w	PFB0750w	PFC0140c	PFD0930w	PFE0445c	PFE1505w	PFF0665c	PFI1700c	PFL0505c
vitaminB6metpath	Pyridoxal phosphate (Vitamin B6) metabolism	MAL13P1.324	PF07_0059	PF07_0068	PF10_0322	PF11_0169	PF14_0088	PF14_0155	PF14_0534	PF14_0557	PF14_0570	PFB0200c	PFD0285c	PFD0670c	PFF0435w	PFF0775w	PFF1025c	PFI0965w	PFI1100w	PFI1370c	PFL1720w	PFL2210w
wobble	Modification of the wobble position uridine (U34)	MAL13P1.390	MAL8P1.75a	PF10_0191	PF13_0345	PF14_0497	PFL2115c
[truncated: 267 more columns]

## Sheet: GO
Genesets derived from GO database
Geneset ID	Geneset Description	Gene ID
GO:0000014	single-stranded DNA specific endodeoxyribonuclease activity	PFF0285c
GO:0000015	phosphopyruvate hydratase complex	PF10_0155
GO:0000027	ribosomal large subunit assembly	PF07_0121	PFB0850c	PFB0855c
GO:0000030	mannosyltransferase activity	PF10_0104	PFL0540w
GO:0000036	acyl carrier activity	PF14_0749	PFB0385w	PFL0415w
GO:0000045	autophagic vacuole assembly	PF10_0155	PF14_0667a
GO:0000049	tRNA binding	MAL13P1.128	PF14_0401	PFA0480w	PFC0241w	PFF0180w	PFL1540c
GO:0000055	ribosomal large subunit export from nucleus	PF07_0121
GO:0000059	protein import into nucleus, docking	MAL7P1.202	PF08_0069	PF14_0304	PFC0135c	PFF1345w	PFI1590c
GO:0000062	acyl-CoA binding	PF08_0099	PF10_0015	PF10_0016	PF11_0197	PF14_0749
GO:0000070	mitotic sister chromatid segregation	MAL13P1.96	PF11_0317
GO:0000076	DNA replication checkpoint	PF13_0237
GO:0000079	regulation of cyclin-dependent protein kinase activity	PF13_0022
GO:0000082	G1/S transition of mitotic cell cycle	PFF1445c
GO:0000104	succinate dehydrogenase activity	PFL0630w
GO:0000105	histidine biosynthetic process	PF13_0157	PFF1490w
GO:0000108	repairosome	PFL2440w
GO:0000118	histone deacetylase complex	MAL7P1.37	PF14_0690
GO:0000122	negative regulation of transcription from RNA polymerase II promoter	PFE0335w	PFF0350w
GO:0000126	transcription factor TFIIIB complex	PFE0415w
GO:0000127	transcription factor TFIIIC complex	PFL0520c
GO:0000139	Golgi membrane	MAL13P1.276	PF10_0109	PF13_0331	PFC0160w	PFD1037w	PFE0260w	PFE1340w	PFF0765c
GO:0000146	microfilament motor activity	MAL13P1.148	PF11_0416	PF14_0124	PFL1435c
GO:0000150	recombinase activity	PF11_0087
GO:0000151	ubiquitin ligase complex	PF07_0026	PF08_0020	PF14_0488	PF14_0576	PFC0365w	PFC0845c	PFE0900w	PFI1320c	PFL0585w
GO:0000154	rRNA modification	PF14_0156	PFB0890c	PFD0455w	PFL2395c
GO:0000159	protein phosphatase type 2A complex	PF13_0302
GO:0000162	tryptophan biosynthetic process	PF13_0157
GO:0000165	MAPKKK cascade	PF11_0147
GO:0000166	nucleotide binding	MAL13P1.125	MAL13P1.147	MAL13P1.247	MAL13P1.25	MAL13P1.281	MAL13P1.33	MAL13P1.344	MAL13P1.43	MAL13P1.465	MAL7P1.162	MAL7P1.209	MAL7P1.32	MAL7P1.6	MAL7P1.97	MAL8P1.125	MAL8P1.127	MAL8P1.144	MAL8P1.34	MAL8P1.76	MAL8P1.92	PF07_0023	PF07_0028	PF07_0039	PF07_0047	PF07_0066	PF07_0073	PF08_0011	PF08_0057	PF08_0063	PF08_0078	PF08_0081	PF08_0100	PF08_0117	PF10_0017	PF10_0053	PF10_0063	PF10_0081	PF10_0099	PF10_0140	PF10_0149	PF10_0165	PF10_0173	PF10_0176	PF10_0195	PF10_0295	PF10_0340	PF10_0358	PF10_0362
GO:0000172	ribonuclease MRP complex	PFF1355w
GO:0000175	3'-5'-exoribonuclease activity	MAL13P1.204	MAL13P1.36	MAL7P1.104	PF13_0340	PF14_0256	PFB0415c	PFD0515w
GO:0000178	exosome (RNase complex)	MAL13P1.289	MAL13P1.36	MAL7P1.104	PF13_0340	PF14_0256	PF14_0432	PFD0515w
GO:0000179	rRNA (adenine-N6,N6-)-dimethyltransferase activity	PF14_0156	PFL2395c
GO:0000184	nuclear-transcribed mRNA catabolic process, nonsense-mediated decay	PF10_0057
GO:0000213	tRNA-intron endonuclease activity	PF14_0514	PFL2300w
GO:0000214	tRNA-intron endonuclease complex	PF14_0514	PFL2300w
GO:0000220	vacuolar proton-transporting V-type ATPase, V0 domain	PF13_0227	PF14_0615
GO:0000221	vacuolar proton-transporting V-type ATPase, V1 domain	PF13_0034	PF13_0065	PF13_0130
GO:0000225	N-acetylglucosaminylphosphatidylinositol deacetylase activity	PFF1190c
GO:0000226	microtubule cytoskeleton organization	PF08_0125	PF10_0084	PF14_0414	PF14_0507	PF14_0599	PFC0165w	PFC0650w	PFC0705c	PFI1620c
GO:0000228	nuclear chromosome	PFD0685c
GO:0000234	phosphoethanolamine N-methyltransferase activity	MAL13P1.214
GO:0000245	spliceosome assembly	PFD0180c	PFL1520w
GO:0000256	allantoin catabolic process	PF07_0120
GO:0000275	mitochondrial proton-transporting ATP synthase complex, catalytic core F(1)	MAL7P1.75
GO:0000278	mitotic cell cycle	MAL13P1.21
GO:0000280	nuclear division	MAL7P1.118
GO:0000287	magnesium ion binding	MAL13P1.112	MAL13P1.22	MAL13P1.246	PF10_0040	PF10_0188	PF10_0336	PF10_0363	PF11_0051	PF11_0460	PF13_0143	PF13_0157	PF13_0242	PF13_0287	PF13_0336	PF13_0349	PF14_0255	PFC0710w-a	PFC0710w-b	PFC0840w	PFD0980w	PFE0470w	PFF0180w	PFF0945c	PFF1300w	PFI0510c	PFI1640c	PFL0305c	PFL0445w	PFL0950c	PFL1125w	PFL1540c
GO:0000304	response to singlet oxygen	PF11_0169	PFF0775w	PFF1025c
GO:0000311	plastid large ribosomal subunit	MAL8P1.110	PF08_0014	PF10_0332	PF14_0041
GO:0000312	plastid small ribosomal subunit	PF14_0132
GO:0000314	organellar small ribosomal subunit	MAL13P1.327	PF14_0519
GO:0000315	organellar large ribosomal subunit	PF11_0113	PF14_0270	PF14_0289	PF14_0709
GO:0000338	protein deneddylation	PF11_0177	PF14_0576
GO:0000339	RNA cap binding	PF14_0655	PFC0635c	PFD0750w
GO:0000375	RNA splicing, via transesterification reactions	MAL13P1.120	MAL13P1.253	MAL13P1.322	MAL8P1.43	MAL8P1.48	PF08_0049	PF10_0041	PF10_0217	PF11_0266	PF13_0142	PF14_0194	PFB0865w	PFD0265w	PFD0450c	PFD1060w	PFF0500c	PFF1135w	PFL0460w	PFL0970w	PFL1520w	PFL1680w
GO:0000398	nuclear mRNA splicing, via spliceosome	MAL13P1.322	MAL13P1.35	MAL8P1.9	PF07_0091	PF10_0041	PF11_0108	PF11_0200	PF11_0266	PF14_0656	PF14_0713	PFB0875c	PFD0265w	PFL0460w
GO:0000439	core TFIIH complex	PF13_0279
GO:0000502	proteasome complex	MAL13P1.190	PF11_0303	PF11_0314	PF14_0138	PF14_0632	PFA0220w	PFB0260w	PFD0165w	PFD0680c	PFL2345c
GO:0000703	oxidized pyrimidine base lesion DNA N-glycosylase activity	PF11_0306
GO:0000724	double-strand break repair via homologous recombination	PF08_0126	PF14_0683
GO:0000774	adenyl-nucleotide exchange factor activity	PF11_0258
GO:0000775	chromosome, centromeric region	PFC0720w
GO:0000781	chromosome, telomeric region	PF13_0080
GO:0000785	chromatin	MAL13P1.290	PF10_0232	PF11_0418	PFL1005c
GO:0000786	nucleosome	PF07_0054	PF11_0061	PF11_0062	PF13_0185	PFC0920w	PFF0510w	PFF0860c	PFF0865w
GO:0000794	condensed nuclear chromosome	MAL8P1.76
GO:0000808	origin recognition complex	MAL7P1.21
GO:0000902	cell morphogenesis	PF11_0460
GO:0000910	cytokinesis	PFL0925w	PFL2460w
GO:0000922	spindle pole	PF14_0414	PF14_0507	PF14_0599	PFC0165w	PFC0650w	PFC0705c	PFI1620c
GO:0001509	legumain activity	PF11_0298
GO:0001510	RNA methylation	PFL0125c
GO:0001522	pseudouridine synthesis	PF07_0125	PF08_0123	PF10_0175	PF10_0341	PF14_0023	PF14_0174	PFB0530c	PFB0890c	PFE0570w	PFE0815w	PFE1080w	PFI0420c	PFI0685w	PFL1350w	PFL1380w
GO:0001671	ATPase activator activity	PF13_0190	PFC0270w
GO:0001682	tRNA 5'-leader removal	MAL7P1.28	PFF1355w
GO:0001819	positive regulation of cytokine production	PFL0145c
GO:0001932	regulation of protein amino acid phosphorylation	PF14_0346	PFL1110c
GO:0002020	protease binding	PFL0870w
GO:0002253	activation of immune response	PF10_0155
GO:0002312	B cell activation during immune response	PFC0640w
GO:0002377	immunoglobulin production	PFB0330c	PFB0335c	PFB0340c	PFB0345c	PFB0350c	PFB0355c	PFB0360c	PFI0135c
GO:0002474	antigen processing and presentation of peptide antigen via MHC class I	PF14_0567
GO:0002720	positive regulation of cytokine production involved in immune response	MAL8P1.72
GO:0003676	nucleic acid binding	MAL13P1.120	MAL13P1.134	MAL13P1.14	MAL13P1.166	MAL13P1.216	MAL13P1.233	MAL13P1.302	MAL13P1.303-a	MAL13P1.303-b	MAL13P1.311	MAL13P1.322	MAL13P1.338	MAL13P1.35	MAL7P1.113	MAL7P1.126	MAL7P1.157a	MAL7P1.201	MAL8P1.104	MAL8P1.19	MAL8P1.26	MAL8P1.35	MAL8P1.40	MAL8P1.65	MAL8P1.70	MAL8P1.83	PF07_0057	PF07_0066	PF07_0116	PF08_0042	PF08_0048	PF08_0074	PF08_0084	PF08_0086	PF08_0096	PF08_0111	PF08_0126	PF10_0028-a	PF10_0028-b	PF10_0047	PF10_0052	PF10_0063	PF10_0068	PF10_0083	PF10_0165	PF10_0186	PF10_0194	PF10_0209	PF10_0214
GO:0003677	DNA binding	MAL13P1.112	MAL13P1.13	MAL13P1.134	MAL13P1.191	MAL13P1.213	MAL13P1.216	MAL13P1.22	MAL13P1.234	MAL13P1.290	MAL13P1.346	MAL13P1.42	MAL13P1.59	MAL7P1.125	MAL7P1.151	MAL7P1.214	MAL8P1.20	MAL8P1.65	MAL8P1.72	MAL8P1.76	PF07_0012	PF07_0023	PF07_0042	PF07_0044	PF07_0054	PF07_0057	PF07_0063	PF07_0105	PF07_0108	PF08_0048	PF08_0056	PF08_0126	PF08_0136	PF10_0040	PF10_0057	PF10_0061	PF10_0067	PF10_0079	PF10_0080	PF10_0099	PF10_0117	PF10_0143	PF10_0165	PF10_0200	PF10_0232	PF10_0240	PF10_0297	PF10_0310	PF10_0320
GO:0003678	DNA helicase activity	MAL13P1.216	PF08_0100	PF11_0071	PF13_0308	PF13_0330	PF14_0081	PF14_0112	PFB0730w
GO:0003680	AT DNA binding	PF11_0317
GO:0003682	chromatin binding	MAL7P1.38	PF10_0232	PF10_0293	PF11_0418	PF13_0149	PFL1005c	PFL1180w
GO:0003684	damaged DNA binding	MAL7P1.145	MAL7P1.32	PF08_0126	PF10_0114	PF10_0369	PF11_0087	PF11_0414	PF13_0334	PF14_0254	PF14_0308	PFB0160w	PFB0265c	PFE0270c	PFI0510c	PFI0835c	PFL0755c
GO:0003688	DNA replication origin binding	MAL7P1.21	PF14_0239	PFB0720c	PFL0150w
GO:0003689	DNA clamp loader activity	PF14_0601	PFB0840w	PFB0895c	PFL2005w
GO:0003690	double-stranded DNA binding	PF11_0317	PFA0470c
GO:0003697	single-stranded DNA binding	MAL13P1.290	PF14_0393	PF14_0683	PFE0435c
GO:0003700	transcription factor activity	MAL13P1.213	MAL7P1.214	MAL8P1.131	MAL8P1.153	PF07_0126	PF08_0140	PF10_0075	PF10_0143	PF10_0200	PF10_0293	PF10_0310	PF11_0008	PF11_0091	PF11_0163	PF11_0204	PF11_0404	PF11_0442	PF11_0462	PF11_0521	PF13_0026	PF13_0043	PF13_0088	PF13_0097	PF13_0235	PF13_0267	PF13_0279	PF14_0079	PF14_0271	PF14_0468	PF14_0471	PF14_0533	PF14_0608	PF14_0633	PFB0290c	PFD0200c	PFD0985w	PFE0335w	PFE0840c	PFE1515w	PFF0010w	PFF0200c	PFF0550w	PFF0670w	PFF1015w	PFI1250w	PFI1587c	PFI1665w	PFL1075w
GO:0003702	RNA polymerase II transcription factor activity	MAL7P1.78	MAL7P1.86	PF11_0458	PF11_0469	PF14_0267	PFA0525w	PFE0305w	PFI0285w	PFL2125c	PFL2435w
GO:0003707	steroid hormone receptor activity	PFE1515w
GO:0003709	RNA polymerase III transcription factor activity	PFL0520c
GO:0003711	transcription elongation regulator activity	PF07_0057	PF14_0059	PFF0535c	PFI0285w
GO:0003712	transcription cofactor activity	PFL2345c
GO:0003713	transcription coactivator activity	PF11_0293
GO:0003714	transcription corepressor activity	MAL7P1.37
GO:0003721	telomeric template RNA reverse transcriptase activity	PF13_0080
GO:0003723	RNA binding	MAL13P1.112	MAL13P1.120	MAL13P1.13	MAL13P1.138	MAL13P1.204	MAL13P1.289	MAL13P1.338	MAL13P1.36	MAL7P1.113	MAL7P1.126	MAL7P1.77	MAL8P1.101	MAL8P1.40	MAL8P1.54	MAL8P1.59	MAL8P1.64	PF07_0046	PF07_0066	PF07_0117	PF07_0125	PF08_0014	PF08_0123	PF10_0085	PF10_0099	PF10_0103	PF10_0108	PF10_0115	PF10_0152	PF10_0175	PF10_0197	PF10_0237	PF10_0294	PF10_0300	PF10_0336	PF10_0341	PF10_0351	PF11_0051	PF11_0065	PF11_0086	PF11_0116	PF11_0129	PF11_0181	PF11_0189	PF11_0200	PF11_0212	PF11_0255	PF11_0266	PF11_0272
GO:0003724	RNA helicase activity	PF08_0096	PF10_0209	PFD0935c
GO:0003729	mRNA binding	MAL13P1.120	PF14_0057	PF14_0655	PFC0825c	PFL1170w
GO:0003735	structural constituent of ribosome	MAL13P1.128	MAL13P1.200	MAL13P1.209	MAL13P1.272	MAL13P1.318	MAL13P1.327	MAL13P1.92	MAL7P1.300	MAL7P1.320	MAL7P1.93	MAL8P1.110	MAL8P1.20	PF07_0043	PF07_0046	PF07_0079	PF07_0080	PF07_0088	PF08_0014	PF08_0038	PF08_0039	PF08_0075	PF08_0076	PF10_0038	PF10_0043	PF10_0105	PF10_0187	PF10_0264	PF10_0272	PF10_0332	PF11_0043	PF11_0065	PF11_0072	PF11_0106	PF11_0113	PF11_0260	PF11_0272	PF11_0312	PF11_0313	PF11_0337	PF11_0382	PF11_0386	PF11_0437	PF11_0438	PF11_0454	PF11_0455a	PF11_0560	PF13_0014	PF13_0045
GO:0003743	translation initiation factor activity	MAL13P1.156	MAL13P1.180	MAL13P1.336	MAL7P1.17	MAL7P1.204	MAL7P1.81	MAL8P1.11	MAL8P1.27	MAL8P1.55	MAL8P1.83	PF07_0117	PF08_0009	PF08_0018	PF08_0079	PF10_0077	PF10_0103	PF10_0136	PF10_0161	PF10_0172	PF10_0279	PF10_0296	PF10_0336	PF11_0447	PF11_0480	PF13_0069	PF13_0139	PF13_0173	PF13_0288	PF14_0035	PF14_0094	PF14_0469-a	PF14_0469-b	PF14_0505	PF14_0546	PF14_0655	PF14_0658	PFA0325w	PFA0525w	PFA0570w	PFB0425c	PFB0560w	PFC0430w	PFC0635c	PFC0750w	PFD0872w	PFD1070w	PFD1100c	PFE0885w
GO:0003746	translation elongation factor activity	MAL13P1.164	MAL13P1.243	MAL13P1.351	PF07_0062	PF11_0245	PF13_0214	PF13_0304	PF13_0305	PF14_0406	PF14_0486	PFA0370w	PFA0495c	PFC0225c	PFC0870w	PFC10_API0014	PFC10_API0028	PFF0115c	PFI0285w	PFI0645w	PFL0210c	PFL1590c	PFL1710c
GO:0003747	translation release factor activity	MAL7P1.20	PF11_0182	PF14_0265	PFB0550w	PFI1575c
GO:0003755	peptidyl-prolyl cis-trans isomerase activity	PF08_0121	PF08_0128	PF11_0124	PF11_0164	PF11_0170	PF13_0122	PF13_0190	PF14_0223	PFC0975c	PFE0505w	PFE1430c	PFI1490c-a	PFL0120c	PFL0735w	PFL1050w	PFL2275c
GO:0003756	protein disulfide isomerase activity	MAL8P1.17	PF11_0055	PF11_0286	PF13_0272	PF14_0694
GO:0003774	motor activity	MAL13P1.137	MAL13P1.140	MAL13P1.148	MAL13P1.188	MAL13P1.202	MAL13P1.230	MAL7P1.129	MAL7P1.87	MAL8P1.12	MAL8P1.154	MAL8P1.46	MAL8P1.7	PF07_0004	PF07_0016	PF07_0042	PF10_0037	PF10_0146	PF10_0224	PF10_0229	PF10_0253	PF10_0254	PF10_0361	PF10_0371	PF11_0089	PF11_0193	PF11_0218	PF11_0232	PF11_0240	PF11_0277	PF11_0290	PF11_0342	PF11_0354	PF11_0371	PF11_0378	PF11_0392	PF11_0398	PF11_0416	PF11_0424	PF11_0462	PF13_0120	PF13_0161	PF13_0233	PF13_0277	PF14_0062	PF14_0082	PF14_0162	PF14_0190	PF14_0337
GO:0003777	microtubule motor activity	MAL7P1.161	MAL7P1.162	MAL7P1.89	MAL8P1.132	PF07_0104	PF10_0196	PF10_0224	PF10_0250	PF10_0368	PF11_0240	PF11_0478	PF13_0306	PF14_0243a	PF14_0626	PFA0535c	PFB0196c	PFC0770c	PFC0860w	PFI0260c	PFL0115w	PFL0545w	PFL0660w	PFL2165w	PFL2190c
GO:0003779	actin binding	MAL13P1.137	MAL13P1.140	MAL13P1.188	MAL13P1.202	MAL7P1.129	MAL7P1.137	MAL7P1.87	MAL8P1.12	MAL8P1.154	MAL8P1.7	PF07_0004	PF07_0016	PF07_0042	PF10_0037	PF10_0146	PF10_0253	PF10_0254	PF10_0361	PF11_0089	PF11_0193	PF11_0218	PF11_0232	PF11_0277	PF11_0342	PF11_0354	PF11_0371	PF11_0378	PF11_0392	PF11_0398	PF11_0416	PF11_0424	PF11_0462	PF13_0120	PF13_0161	PF13_0233	PF13_0277	PF13_0326	PF13_0333	PF14_0062	PF14_0082	PF14_0162	PF14_0252	PF14_0337	PF14_0379	PF14_0385	PF14_0419	PF14_0558	PF14_0613
GO:0003785	actin monomer binding	PF13_0326	PFA0260c	PFE0165w
GO:0003823	antigen binding	PF11_0168
GO:0003824	catalytic activity	MAL13P1.118	MAL13P1.119	MAL13P1.186	MAL13P1.220	MAL13P1.284	MAL13P1.319	MAL13P1.328	MAL13P1.44	MAL13P1.485	MAL13P1.67	MAL13P1.86	MAL8P1.108	MAL8P1.109	MAL8P1.126	MAL8P1.202	MAL8P1.23	MAL8P1.37	MAL8P1.54	MAL8P1.58	MAL8P1.75	MAL8P1.81	MAL8P1.99	PF07_0019	PF07_0059	PF07_0072	PF07_0105	PF07_0115	PF07_0129	PF08_0059	PF08_0066	PF08_0077	PF08_0132	PF10_0052	PF10_0080	PF10_0093	PF10_0123	PF10_0137	PF10_0167	PF10_0169	PF10_0225	PF10_0316	PF10_0322	PF10_0325	PF10_0363	PF10_0409	PF10_0412	PF11_0097	PF11_0157
GO:0003826	alpha-ketoacid dehydrogenase activity	PF13_0070
GO:0003848	2-amino-4-hydroxy-6-hydroxymethyldihydropteridine diphosphokinase activity	PF08_0095
GO:0003855	3-dehydroquinate dehydratase activity	PFL1765c
GO:0003856	3-dehydroquinate synthase activity	PFB0279w
GO:0003857	3-hydroxyacyl-CoA dehydrogenase activity	PF10_0167	PF14_0232
GO:0003860	3-hydroxyisobutyryl-CoA hydrolase activity	PFL1940w
GO:0003863	3-methyl-2-oxobutanoate dehydrogenase (2-methylpropanoyl-transferring) activity	PFE0225w
GO:0003869	4-nitrophenylphosphatase activity	PF07_0059
GO:0003870	5-aminolevulinate synthase activity	PFL2210w
GO:0003872	6-phosphofructokinase activity	PF11_0294	PFI0755c
GO:0003874	6-pyruvoyltetrahydropterin synthase activity	PFF1360w
GO:0003876	AMP deaminase activity	MAL13P1.146
GO:0003881	CDP-diacylglycerol-inositol 3-phosphatidyltransferase activity	MAL13P1.82
GO:0003883	CTP synthase activity	PF14_0100
GO:0003886	DNA (cytosine-5-)-methyltransferase activity	MAL7P1.151
GO:0003887	DNA-directed DNA polymerase activity	MAL13P1.112	PF10_0165	PF10_0336	PF10_0362	PF11_0383	PF14_0112	PF14_0234	PF14_0602	PFC0340w	PFD0590c	PFF1225c	PFF1470c	PFI0510c	PFI1640c	PFL1655c
GO:0003896	DNA primase activity	PF14_0050	PF14_0112	PF14_0366	PFI0530c
GO:0003899	DNA-directed RNA polymerase activity	MAL13P1.213	PF07_0012	PF07_0027	PF10_0269	PF10_0320	PF11_0058-a	PF11_0058-b	PF11_0204	PF11_0264	PF11_0358	PF11_0445	PF13_0023	PF13_0040	PF13_0150	PF13_0341	PF14_0150	PF14_0207	PF14_0603	PF14_0695	PFA0505c	PFB0245c	PFB0391c-a	PFB0391c-b	PFB0715w	PFC0155c	PFC0390w	PFC0545c	PFC0805w	PFC10_API0015	PFC10_API0016	PFC10_API0017	PFE0465c	PFE1100w	PFF1220w	PFI0625c	PFI1130c	PFL0330c	PFL0665c	PFL1190c
GO:0003904	deoxyribodipyrimidine photo-lyase activity	PFE0675c
GO:0003905	alkylbase DNA N-glycosylase activity	PF10_0061	PF14_0639
GO:0003906	DNA-(apurinic or apyrimidinic site) lyase activity	PFC0250c
GO:0003910	DNA ligase (ATP) activity	MAL13P1.22
GO:0003911	DNA ligase (NAD+) activity	PFB0810w
GO:0003913	DNA photolyase activity	PFE0675c
GO:0003916	DNA topoisomerase activity	PF13_0251	PFL1120c
GO:0003917	DNA topoisomerase type I activity	PF13_0251	PFE0520c
GO:0003918	DNA topoisomerase (ATP-hydrolyzing) activity	PF13_0251	PF14_0316	PFE0520c	PFL1120c	PFL1915w
GO:0003919	FMN adenylyltransferase activity	PF10_0147
GO:0003921	GMP synthase activity	PF10_0123
GO:0003922	GMP synthase (glutamine-hydrolyzing) activity	PF10_0123
GO:0003923	GPI-anchor transamidase activity	MAL13P1.348	PF11_0229
GO:0003924	GTPase activity	MAL13P1.156	MAL13P1.164	MAL13P1.180	MAL13P1.205	MAL13P1.241	MAL13P1.243	MAL13P1.262	MAL13P1.297	MAL13P1.336	MAL7P1.17	MAL7P1.204	MAL8P1.11	MAL8P1.53	MAL8P1.55	PF07_0062	PF08_0018	PF08_0110	PF08_0125	PF10_0041	PF10_0084	PF10_0161	PF10_0172	PF10_0279	PF10_0296	PF10_0368	PF11_0183	PF11_0245	PF11_0461	PF11_0465	PF11_0480	PF13_0069	PF13_0090	PF13_0119	PF13_0173	PF13_0288	PF13_0304	PF13_0305	PF14_0035	PF14_0094	PF14_0104	PF14_0159	PF14_0221	PF14_0399	PF14_0486	PF14_0564	PF14_0593	PF14_0725	PFA0325w
GO:0003934	GTP cyclohydrolase I activity	PFL1155w
GO:0003938	IMP dehydrogenase activity	PFI1020c
GO:0003950	NAD+ ADP-ribosyltransferase activity	PFE0895c
GO:0003951	NAD+ kinase activity	PFI0650c
GO:0003952	NAD+ synthase (glutamine-hydrolyzing) activity	PFI1310w
GO:0003964	RNA-directed DNA polymerase activity	PF13_0080
GO:0003975	UDP-N-acetylglucosamine-dolichyl-phosphate N-acetylglucosaminephosphotransferase activity	PFC0935c
GO:0003977	UDP-N-acetylglucosamine diphosphorylase activity	MAL13P1.218	PF11_0460
GO:0003983	UTP:glucose-1-phosphate uridylyltransferase activity	PFE0875c
GO:0003985	acetyl-CoA C-acetyltransferase activity	PF14_0484
GO:0003987	acetate-CoA ligase activity	PF14_0357	PFA0540c	PFF1350c
GO:0003989	acetyl-CoA carboxylase activity	PF14_0664	PFL0205w	PFL0455c
GO:0003993	acid phosphatase activity	PF14_0282	PFB0380c
GO:0003994	aconitate hydratase activity	PF13_0229
GO:0003998	acylphosphatase activity	PF11_0121	PFF0255c
GO:0004000	adenosine deaminase activity	PF10_0289
GO:0004003	ATP-dependent DNA helicase activity	MAL13P1.134	PF10_0369	PF13_0330	PF14_0081	PF14_0278	PFE0705c	PFF0225w	PFI1650w	PFL0560c	PFL0580w
GO:0004004	ATP-dependent RNA helicase activity	MAL13P1.14	MAL13P1.322	MAL7P1.113	PF08_0042	PF10_0294	PF13_0037	PF14_0183	PF14_0183b	PF14_0185	PF14_0370	PF14_0563	PFB0445c	PFB0860c	PFC0915w	PFD0245c	PFD0565c	PFD1060w	PFD1070w	PFE0430w	PFE1390w	PFF0100w	PFF1140c	PFF1500c	PFL0100c	PFL1310c	PFL1525c	PFL2010c	PFL2475w
GO:0004012	phospholipid-translocating ATPase activity	PF14_0654	PFC0840w	PFL0950c	PFL1125w
GO:0004013	adenosylhomocysteinase activity	PFE1050w
GO:0004014	adenosylmethionine decarboxylase activity	PF10_0322
GO:0004017	adenylate kinase activity	PF10_0086	PFD0755c
GO:0004018	N6-(1,2-dicarboxyethyl)AMP AMP-lyase (fumarate-forming) activity	PFB0295w
GO:0004019	adenylosuccinate synthase activity	PF13_0287
GO:0004033	aldo-keto reductase activity	MAL13P1.324
GO:0004037	allantoicase activity	PF07_0120	PF14_0384
GO:0004045	aminoacyl-tRNA hydrolase activity	PFD0355c	PFF0602w
GO:0004047	aminomethyltransferase activity	MAL13P1.390	PF13_0345	PF14_0573
GO:0004053	arginase activity	PFI0320w
GO:0004066	asparagine synthase (glutamine-hydrolyzing) activity	PF13_0137	PFC0395w
GO:0004070	aspartate carbamoyltransferase activity	MAL13P1.221
GO:0004075	biotin carboxylase activity	PF14_0664
GO:0004077	biotin-[acetyl-CoA-carboxylase] ligase activity	PF10_0409	PF14_0573
GO:0004081	bis(5'-nucleosyl)-tetraphosphatase (asymmetrical) activity	PFE1035c
GO:0004084	branched-chain-amino-acid transaminase activity	PF14_0557
GO:0004086	carbamoyl-phosphate synthase activity	PF13_0044
GO:0004088	carbamoyl-phosphate synthase (glutamine-hydrolyzing) activity	PF13_0044
GO:0004089	carbonate dehydratase activity	PF11_0411
GO:0004091	carboxylesterase activity	PF08_0022	PFB0835c
GO:0004103	choline kinase activity	PF14_0020
GO:0004107	chorismate synthase activity	PFF1105c
GO:0004108	citrate (Si)-synthase activity	PF10_0218
GO:0004109	coproporphyrinogen oxidase activity	PF11_0436
GO:0004114	3',5'-cyclic-nucleotide phosphodiesterase activity	PF14_0672
GO:0004117	calmodulin-dependent cyclic-nucleotide phosphodiesterase activity	MAL13P1.118	MAL13P1.119
GO:0004123	cystathionine gamma-lyase activity	MAL7P1.150	PF07_0068
GO:0004129	cytochrome-c oxidase activity	MAL13P1.183	MAL7P1.183	PF11_0050	PF11_0483a	PF13_0327	PF14_0288	PFD0120w	PFI0040c	PFI1365w	PFI1375w-a	PFI1375w-b	mal_mito_1
GO:0004139	deoxyribose-phosphate aldolase activity	PF10_0210
GO:0004140	dephospho-CoA kinase activity	PF14_0415
GO:0004143	diacylglycerol kinase activity	PF14_0681	PFI1485c
GO:0004144	diacylglycerol O-acyltransferase activity	PFC0995c
GO:0004146	dihydrofolate reductase activity	PFD0830w
GO:0004148	dihydrolipoyl dehydrogenase activity	PF08_0066	PFL1550w
GO:0004149	dihydrolipoyllysine-residue succinyltransferase activity	PF13_0121
GO:0004151	dihydroorotase activity	PF14_0697
GO:0004152	dihydroorotate dehydrogenase activity	PFF0160c
GO:0004156	dihydropteroate synthase activity	PF08_0095
GO:0004158	dihydroorotate oxidase activity	PFF0160c
GO:0004164	diphthine synthase activity	PF10_0087
GO:0004165	dodecenoyl-CoA delta-isomerase activity	PF14_0232
GO:0004169	dolichyl-phosphate-mannose-protein mannosyltransferase activity	PF10_0104
GO:0004170	dUTP diphosphatase activity	PF11_0282
GO:0004175	endopeptidase activity	MAL13P1.190	MAL13P1.270	MAL8P1.128	MAL8P1.142	PF07_0112	PF10_0081	PF10_0111	PF10_0174	PF10_0298	PF11_0303	PF11_0314	PF13_0033	PF13_0063	PF13_0156	PF13_0282	PF14_0025	PF14_0632	PF14_0676	PF14_0716	PFA0400c	PFC0745c	PFC0912w	PFD0440w	PFE0915c	PFF0420c
GO:0004176	ATP-dependent peptidase activity	PF14_0147	PF14_0616	PFC0310c	PFL1465c	PFL1925w
GO:0004177	aminopeptidase activity	MAL13P1.56	MAL8P1.140	PF10_0150	PF14_0327	PF14_0439	PF14_0692	PFE1360c	PFI1570c
GO:0004178	leucyl aminopeptidase activity	PF14_0439
GO:0004179	membrane alanyl aminopeptidase activity	PF14_0692
GO:0004181	metallocarboxypeptidase activity	PFA0170c
GO:0004190	aspartic-type endopeptidase activity	MAL13P1.112	PF08_0108	PF10_0177b	PF10_0246	PF10_0329	PF10_0336	PF13_0133	PF14_0075	PF14_0076	PF14_0077	PF14_0078	PF14_0090	PF14_0281	PF14_0543	PF14_0625	PFC0495w	PFI1640c	PFL1660c
GO:0004194	pepsin A activity	PF08_0108
GO:0004197	cysteine-type endopeptidase activity	PF11_0161	PF11_0162	PF11_0165	PF11_0298	PF13_0289	PF14_0160	PFD0935c
GO:0004198	calcium-dependent cysteine-type endopeptidase activity	MAL13P1.310	MAL8P1.139	PF10_0374	PF14_0084	PFE0570w	PFE1120w
GO:0004214	dipeptidyl-peptidase I activity	PFL2290w
GO:0004221	ubiquitin thiolesterase activity	MAL7P1.120	MAL7P1.147	PF11_0177	PF13_0096	PF14_0145	PF14_0576	PFA0220w	PFD0165w	PFD0680c	PFE0835w	PFE1355c	PFI0225w
GO:0004222	metalloendopeptidase activity	MAL13P1.184	MAL13P1.56	PF10_0058	PF10_0299	PF11_0189	PF11_0203	PF11_0226	PF13_0322	PF14_0382	PF14_0616	PFE1155c	PFI1625c	PFL1925w
GO:0004239	methionyl aminopeptidase activity	MAL8P1.140	PF10_0150	PF14_0261	PF14_0327	PFE1360c
GO:0004240	mitochondrial processing peptidase activity	PFE1155c
GO:0004252	serine-type endopeptidase activity	MAL13P1.38	MAL8P1.124	MAL8P1.126	MAL8P1.99	PF11_0381	PF13_0241	PF14_0147	PF14_0206	PF14_0348	PFC0310c	PFE0340c	PFE0355c	PFE0370c	PFF0125c
GO:0004289	subtilase activity	PFE0355c	PFE0370c
GO:0004298	threonine-type endopeptidase activity	MAL13P1.270	MAL8P1.128	MAL8P1.142	PF07_0112	PF10_0111	PF13_0156	PF13_0282	PF14_0676	PF14_0716	PFA0400c	PFC0745c	PFE0915c	PFF0420c	PFI1545c	PFL1465c
GO:0004300	enoyl-CoA hydratase activity	PF10_0167	PF14_0232
GO:0004305	ethanolamine kinase activity	PF11_0257
GO:0004306	ethanolamine-phosphate cytidylyltransferase activity	PF13_0253
GO:0004309	exopolyphosphatase activity	PF14_0021	PF14_0022
GO:0004312	fatty acid synthase activity	PFF1275c
GO:0004314	[acyl-carrier-protein] S-malonyltransferase activity	PF13_0066
GO:0004315	3-oxoacyl-[acyl-carrier-protein] synthase activity	PFB0505c	PFF1275c
GO:0004316	3-oxoacyl-[acyl-carrier-protein] reductase activity	PFD0465c	PFI1125c
GO:0004318	enoyl-[acyl-carrier-protein] reductase (NADH) activity	PFF0730c
GO:0004324	ferredoxin-NADP+ reductase activity	PFF1115w
GO:0004325	ferrochelatase activity	MAL13P1.326
GO:0004326	tetrahydrofolylpolyglutamate synthase activity	PF13_0140
GO:0004332	fructose-bisphosphate aldolase activity	PF14_0425
GO:0004337	geranyltranstransferase activity	PF11_0295
GO:0004345	glucose-6-phosphate dehydrogenase activity	PF14_0511
GO:0004347	glucose-6-phosphate isomerase activity	PF14_0341
GO:0004352	glutamate dehydrogenase activity	PF08_0132
GO:0004354	glutamate dehydrogenase (NADP+) activity	PF14_0164	PF14_0286
GO:0004356	glutamate-ammonia ligase activity	PFI1110w
GO:0004357	glutamate-cysteine ligase activity	PFI0925w
GO:0004359	glutaminase activity	PF11_0169	PFF1025c
GO:0004360	glutamine-fructose-6-phosphate transaminase (isomerizing) activity	PF10_0245
GO:0004362	glutathione-disulfide reductase activity	PF14_0192
GO:0004363	glutathione synthase activity	PFE0605c
GO:0004364	glutathione transferase activity	PF13_0214	PF14_0187
GO:0004365	glyceraldehyde-3-phosphate dehydrogenase (phosphorylating) activity	PF14_0598
GO:0004366	glycerol-3-phosphate O-acyltransferase activity	PF13_0100
GO:0004367	glycerol-3-phosphate dehydrogenase (NAD+) activity	PF11_0157	PFL0780w
GO:0004368	glycerol-3-phosphate dehydrogenase activity	PFC0275w
GO:0004370	glycerol kinase activity	PF13_0269
GO:0004372	glycine hydroxymethyltransferase activity	PF14_0534	PFL1720w
GO:0004379	glycylpeptide N-tetradecanoyltransferase activity	PF14_0127
GO:0004383	guanylate cyclase activity	MAL8P1.150	PF11_0395
GO:0004385	guanylate kinase activity	PFI1420w
GO:0004386	helicase activity	MAL13P1.13	MAL13P1.134	MAL13P1.14	MAL13P1.166	MAL13P1.216	MAL13P1.322	MAL7P1.113	MAL7P1.201	MAL7P1.77	MAL8P1.19	MAL8P1.26	MAL8P1.65	PF08_0042	PF08_0048	PF08_0096	PF08_0111	PF08_0126	PF10_0057	PF10_0099	PF10_0108	PF10_0209	PF10_0232	PF10_0294	PF10_0309	PF10_0369	PF11_0053	PF11_0077	PF11_0078	PF11_0129	PF11_0131	PF13_0037	PF13_0077	PF13_0134	PF13_0177	PF13_0187	PF13_0203	PF13_0273	PF13_0308	PF14_0183b	PF14_0185	PF14_0234	PF14_0278	PF14_0370	PF14_0426	PF14_0429	PF14_0437	PF14_0563	PF14_0655
GO:0004396	hexokinase activity	PFF1155w
GO:0004402	histone acetyltransferase activity	PF08_0034	PFD0795w
GO:0004407	histone deacetylase activity	PF14_0690	PFI1260c
GO:0004408	holocytochrome-c synthase activity	PFL0180w	PFL1185c
GO:0004416	hydroxyacylglutathione hydrolase activity	PFD0311w	PFL0285w
GO:0004417	hydroxyethylthiazole kinase activity	PFL1920c
GO:0004418	hydroxymethylbilane synthase activity	PFL0480w
GO:0004422	hypoxanthine phosphoribosyltransferase activity	PF10_0121
GO:0004427	inorganic diphosphatase activity	PF14_0541	PFC0710w-a	PFC0710w-b	PFL1700c
GO:0004428	inositol or phosphatidylinositol kinase activity	PFE0485w	PFE0765w
GO:0004430	1-phosphatidylinositol 4-kinase activity	PFE0485w
GO:0004435	phosphoinositide phospholipase C activity	PF10_0132
GO:0004437	inositol or phosphatidylinositol phosphatase activity	MAL8P1.151	PF07_0024	PF11_0122
GO:0004445	inositol-polyphosphate 5-phosphatase activity	PF13_0285
GO:0004450	isocitrate dehydrogenase (NADP+) activity	PF13_0242
GO:0004459	L-lactate dehydrogenase activity	PF13_0141	PF13_0144
GO:0004462	lactoylglutathione lyase activity	PF11_0145	PFF0230c
GO:0004467	long-chain fatty acid-CoA ligase activity	PF07_0129	PF14_0751	PF14_0761	PFB0685c	PFB0695c	PFC0050c	PFD0085c	PFE1250w	PFL1880w	PFL2570w
GO:0004476	mannose-6-phosphate isomerase activity	MAL8P1.156
GO:0004477	methenyltetrahydrofolate cyclohydrolase activity	PFF1490w
GO:0004478	methionine adenosyltransferase activity	PFI1090w
GO:0004479	methionyl-tRNA formyltransferase activity	MAL13P1.67
GO:0004482	mRNA (guanine-N7-)-methyltransferase activity	MAL13P1.311	PF14_0165
GO:0004484	mRNA guanylyltransferase activity	PF14_0144
GO:0004488	methylenetetrahydrofolate dehydrogenase (NADP+) activity	PFF1490w
GO:0004497	monooxygenase activity	PF08_0068
GO:0004512	inositol-3-phosphate synthase activity	PFE0585c
GO:0004516	nicotinate phosphoribosyltransferase activity	PFF1410c
GO:0004518	nuclease activity	MAL13P1.346	PF07_0105	PF10_0080	PF11_0374	PF13_0336	PF14_0051	PF14_0119	PF14_0470	PFB0265c	PFB0755w	PFC0250c	PFC1050w	PFD0420c	PFE0470w
GO:0004519	endonuclease activity	MAL7P1.77	MAL8P1.64	PF10_0040	PF10_0089	PF10_0108	PF10_0237	PF13_0176	PF13_0187	PF13_0203	PF14_0046	PF14_0117	PFA0390w	PFB0160w	PFB0265c	PFC0925w	PFE0470w	PFF0225w	PFF0715c
GO:0004520	endodeoxyribonuclease activity	PFB0160w	PFD0420c
GO:0004522	pancreatic ribonuclease activity	PFL1815c
GO:0004523	ribonuclease H activity	MAL13P1.112	PF10_0336	PFF1150w	PFI1640c
GO:0004525	ribonuclease III activity	PF11_0300
GO:0004526	ribonuclease P activity	MAL7P1.28	PFF1355w
GO:0004527	exonuclease activity	MAL13P1.289	MAL7P1.77	PF10_0108	PF11_0074	PF13_0187	PF13_0203	PF13_0208	PF13_0336	PF14_0256	PFA0390w	PFB0205c	PFE1075c	PFI0455w
GO:0004535	poly(A)-specific ribonuclease activity	PF13_0336	PF14_0413
GO:0004536	deoxyribonuclease activity	PF14_0285	PFA0580c
GO:0004540	ribonuclease activity	MAL13P1.289	PF10_0237	PF14_0673	PFF0745c	PFF1355w	PFI0295c
GO:0004550	nucleoside diphosphate kinase activity	PF13_0349	PFF0275c
GO:0004565	beta-galactosidase activity	MAL13P1.154	MAL13P1.258
GO:0004568	chitinase activity	PFL2510w
GO:0004576	oligosaccharyl transferase activity	PF11_0173
GO:0004579	dolichyl-diphosphooligosaccharide-protein glycotransferase activity	PFC0490w	PFI0960w
GO:0004582	dolichyl-phosphate beta-D-mannosyltransferase activity	PF11_0427
GO:0004584	dolichyl-phosphate-mannose-glycolipid alpha-mannosyltransferase activity	MAL13P1.210
GO:0004586	ornithine decarboxylase activity	PF10_0322
GO:0004587	ornithine-oxo-acid transaminase activity	PFF0435w
GO:0004588	orotate phosphoribosyltransferase activity	PFE0630c
GO:0004590	orotidine-5'-phosphate decarboxylase activity	PF10_0225
GO:0004591	oxoglutarate dehydrogenase (succinyl-transferring) activity	PF08_0045
GO:0004594	pantothenate kinase activity	PF14_0200	PF14_0354
GO:0004595	pantetheine-phosphate adenylyltransferase activity	PF07_0018
GO:0004601	peroxidase activity	PF08_0131
GO:0004602	glutathione peroxidase activity	PFL0595c
GO:0004605	phosphatidate cytidylyltransferase activity	PF14_0097
GO:0004607	phosphatidylcholine-sterol O-acyltransferase activity	PFF1420w
GO:0004609	phosphatidylserine decarboxylase activity	MAL13P1.62	PFI1370c
GO:0004610	phosphoacetylglucosamine mutase activity	PF11_0311
GO:0004611	phosphoenolpyruvate carboxykinase activity	PF13_0234
GO:0004612	phosphoenolpyruvate carboxykinase (ATP) activity	PF13_0234
GO:0004615	phosphomannomutase activity	PF10_0169
GO:0004616	phosphogluconate dehydrogenase (decarboxylating) activity	PF14_0520
GO:0004618	phosphoglycerate kinase activity	PFI1105w
GO:0004619	phosphoglycerate mutase activity	PF11_0208	PFD0660w
GO:0004620	phospholipase activity	PFB0410c
GO:0004629	phospholipase C activity	PF10_0132	PF14_0060
GO:0004633	phosphopantothenoylcysteine decarboxylase activity	MAL8P1.81
GO:0004634	phosphopyruvate hydratase activity	PF10_0155
GO:0004651	polynucleotide 5'-phosphatase activity	PFC0980c
GO:0004652	polynucleotide adenylyltransferase activity	PF10_0152	PFF1240w	PFL1325c
GO:0004655	porphobilinogen synthase activity	PF14_0381
GO:0004656	procollagen-proline 4-dioxygenase activity	MAL8P1.8
GO:0004659	prenyltransferase activity	MAL8P1.22	PFB0130w	PFE0970w	PFF0370w
GO:0004660	protein farnesyltransferase activity	PF11_0483	PF11_0483a
GO:0004661	protein geranylgeranyltransferase activity	PF14_0403	PFF0120w
GO:0004663	Rab geranylgeranyltransferase activity	PF14_0403
GO:0004671	protein-S-isoprenylcysteine O-methyltransferase activity	PFL1780w
GO:0004672	protein kinase activity	MAL13P1.114	MAL13P1.185	MAL13P1.196	MAL13P1.278	MAL13P1.279	MAL13P1.84	MAL7P1.100	MAL7P1.127	MAL7P1.132	MAL7P1.144	MAL7P1.175	MAL7P1.18	MAL7P1.26	MAL7P1.73	MAL7P1.91	MAL8P1.150	MAL8P1.203	MAL8P1.42	PF07_0072	PF08_0044	PF10_0106	PF10_0141	PF10_0160	PF10_0380	PF11_0060	PF11_0079	PF11_0096	PF11_0127	PF11_0147	PF11_0156	PF11_0220	PF11_0227	PF11_0239	PF11_0242	PF11_0377-a	PF11_0377-b	PF11_0377-c	PF11_0464	PF11_0488	PF11_0510	PF13_0085	PF13_0166	PF13_0211	PF13_0258	PF14_0227	PF14_0264	PF14_0294	PF14_0320
GO:0004673	protein histidine kinase activity	PF13_0209
GO:0004674	protein serine/threonine kinase activity	MAL13P1.185	MAL13P1.19	MAL13P1.196	MAL13P1.278	MAL13P1.279	MAL13P1.84	MAL7P1.100	MAL7P1.132	MAL7P1.144	MAL7P1.175	MAL7P1.18	MAL7P1.73	MAL7P1.91	MAL8P1.203	PF07_0072	PF08_0044	PF10_0141	PF10_0160	PF10_0380	PF11_0048	PF11_0060	PF11_0079	PF11_0096	PF11_0127	PF11_0147	PF11_0156	PF11_0220	PF11_0227	PF11_0239	PF11_0242	PF11_0377-a	PF11_0377-b	PF11_0377-c	PF11_0464	PF11_0488	PF11_0510	PF13_0085	PF13_0166	PF13_0211	PF13_0232	PF13_0258	PF14_0227	PF14_0294	PF14_0320	PF14_0346	PF14_0392	PF14_0408	PF14_0423
GO:0004683	calmodulin-dependent protein kinase activity	MAL13P1.267	MAL7P1.73	PF13_0211	PF14_0227	PFC0420w	PFL1885c	PFL2250c
GO:0004686	elongation factor-2 kinase activity	PFF1370w
GO:0004692	cGMP-dependent protein kinase activity	PF14_0346
GO:0004693	cyclin-dependent protein kinase activity	MAL13P1.279	PF10_0141	PF14_0605	PFF0750w	PFL2280w
GO:0004696	glycogen synthase kinase 3 activity	PFC0525c
GO:0004697	protein kinase C activity	MAL8P1.42
GO:0004707	MAP kinase activity	MAL7P1.127	PF11_0147	PF14_0294
GO:0004708	MAP kinase kinase activity	PFB0605w	PFL0080c
GO:0004712	protein serine/threonine/tyrosine kinase activity	PF14_0431
GO:0004713	protein tyrosine kinase activity	MAL13P1.185	MAL13P1.278	MAL13P1.279	MAL13P1.84	MAL7P1.100	MAL7P1.18	MAL7P1.73	PF07_0072	PF08_0044	PF10_0141	PF11_0079	PF11_0096	PF11_0147	PF11_0156	PF11_0220	PF11_0227	PF11_0239	PF11_0242	PF11_0377-a	PF11_0377-b	PF11_0377-c	PF11_0464	PF11_0488	PF13_0085	PF13_0211	PF13_0258	PF14_0227	PF14_0294	PF14_0346	PF14_0392	PF14_0423	PF14_0431	PF14_0476	PF14_0516	PFB0150c	PFB0520w	PFB0605w	PFB0755w	PFB0815w	PFC0385c	PFC0420w	PFC0485w	PFC0525c	PFC0755c	PFD0740w	PFD0865c	PFE1290w	PFF0260w
GO:0004714	transmembrane receptor protein tyrosine kinase activity	PF11_0079	PF14_0214	PFE1525w
GO:0004719	protein-L-isoaspartate (D-aspartate) O-methyltransferase activity	PF14_0309
GO:0004721	phosphoprotein phosphatase activity	PF13_0027	PF14_0630	PFD0505c	PFL0445w
GO:0004722	protein serine/threonine phosphatase activity	MAL13P1.274	MAL13P1.44	MAL8P1.108	PF08_0129	PF11_0396	PF14_0142	PF14_0224	PF14_0523	PFC0595c
GO:0004723	calcium-dependent protein serine/threonine phosphatase activity	PF07_0072	PF08_0129
GO:0004725	protein tyrosine phosphatase activity	PF11_0139	PF13_0027	PFD0993c	PFF0515c
GO:0004729	oxygen-dependent protoporphyrinogen oxidase activity	MAL7P1.79	PF10_0275
GO:0004730	pseudouridylate synthase activity	PF10_0175	PFB0890c	PFE1080w
GO:0004733	pyridoxamine-phosphate oxidase activity	PF14_0570
GO:0004735	pyrroline-5-carboxylate reductase activity	MAL13P1.284
GO:0004739	pyruvate dehydrogenase (acetyl-transferring) activity	PF08_0066	PF10_0407	PF11_0256	PF14_0441
GO:0004742	dihydrolipoyllysine-residue acetyltransferase activity	PF10_0407
GO:0004743	pyruvate kinase activity	PF10_0363	PFF1300w
GO:0004748	ribonucleoside-diphosphate reductase activity	PF10_0154	PF14_0053	PF14_0352
GO:0004749	ribose phosphate diphosphokinase activity	PF13_0143	PF13_0157
GO:0004750	ribulose-phosphate 3-epimerase activity	PFL0960w
GO:0004751	ribose-5-phosphate isomerase activity	PFE0730c
GO:0004756	selenide, water dikinase activity	PFI0505c
GO:0004766	spermidine synthase activity	PF11_0301	PFD0460c
GO:0004768	stearoyl-CoA 9-desaturase activity	PFE0555w
GO:0004775	succinate-CoA ligase (ADP-forming) activity	PF14_0295
GO:0004776	succinate-CoA ligase (GDP-forming) activity	PF11_0097
GO:0004784	superoxide dismutase activity	PF08_0071	PF14_0048	PFF1130c
GO:0004788	thiamin diphosphokinase activity	PFI1195c
GO:0004789	thiamin-phosphate diphosphorylase activity	PFF0680c
GO:0004791	thioredoxin-disulfide reductase activity	PFI1170c
GO:0004798	thymidylate kinase activity	PFL2465c
GO:0004799	thymidylate synthase activity	PFD0830w
GO:0004802	transketolase activity	PFF0530w
GO:0004806	triglyceride lipase activity	MAL13P1.360	PF13_0078	PF14_0250	PFB0870w	PFL1055c
GO:0004807	triose-phosphate isomerase activity	PF14_0378	PFC0831w
GO:0004809	tRNA (guanine-N2-)-methyltransferase activity	PF13_0109
GO:0004811	tRNA isopentenyltransferase activity	PFL0380c
GO:0004812	aminoacyl-tRNA ligase activity	MAL13P1.281	MAL8P1.125	PF07_0073	PF08_0011	PF10_0053	PF10_0149	PF10_0340	PF11_0181	PF11_0270	PF11_0528	PF13_0170	PF13_0179	PF13_0205	PF13_0257	PF13_0262	PF14_0166	PF14_0198	PF14_0401	PF14_0423	PF14_0428	PF14_0589	PFA0145c	PFA0480w	PFB0525w	PFC0470w	PFE0475w	PFE0715w	PFF0180w	PFF1095w	PFI0680c	PFI1240c	PFI1645c	PFL0670c	PFL0770w	PFL0900c	PFL1210w	PFL2485c
GO:0004813	alanine-tRNA ligase activity	PF13_0354
GO:0004814	arginine-tRNA ligase activity	MAL13P1.251	PF14_0537	PFI0680c	PFL0637c	PFL0900c
GO:0004815	aspartate-tRNA ligase activity	PFA0145c	PFB0525w	PFE0475w	PFE0715w
GO:0004816	asparagine-tRNA ligase activity	PFB0525w	PFE0475w
GO:0004817	cysteine-tRNA ligase activity	PF10_0149
GO:0004818	glutamate-tRNA ligase activity	MAL13P1.281	PF13_0257	PF14_0024	PFL0670c
GO:0004819	glutamine-tRNA ligase activity	PF13_0170
GO:0004820	glycine-tRNA ligase activity	PF14_0198	PF14_0537
GO:0004821	histidine-tRNA ligase activity	PF14_0428	PFI1645c
GO:0004822	isoleucine-tRNA ligase activity	PF13_0179	PFA0565c
GO:0004823	leucine-tRNA ligase activity	PF08_0011	PFD1210w	PFF1095w
GO:0004824	lysine-tRNA ligase activity	PF13_0262	PF14_0166
GO:0004825	methionine-tRNA ligase activity	PF10_0053	PF10_0340
GO:0004826	phenylalanine-tRNA ligase activity	PF11_0051	PF11_0469	PFA0480w	PFF0180w	PFL1540c
GO:0004827	proline-tRNA ligase activity	PFL0670c
GO:0004828	serine-tRNA ligase activity	PF07_0073	PF13_0212	PFL0770w
GO:0004829	threonine-tRNA ligase activity	PF11_0270
GO:0004830	tryptophan-tRNA ligase activity	PF13_0205	PFL2485c
GO:0004831	tyrosine-tRNA ligase activity	MAL8P1.125	PF11_0181	PFE0328w
GO:0004832	valine-tRNA ligase activity	PF14_0589	PFC0470w	PFI1725w
GO:0004835	tubulin-tyrosine ligase activity	PF10_0094	PF11_0481	PFE0700c	PFL0973c
GO:0004839	ubiquitin activating enzyme activity	PFL1245w	PFL1790w
GO:0004842	ubiquitin-protein ligase activity	MAL13P1.227	MAL8P1.23	PF07_0026	PF08_0020	PF08_0085	PF10_0330	PF13_0301	PF14_0488	PFC0255c	PFC0365w	PFC0845c	PFC0855w	PFE0900w	PFE1350c	PFI1320c	PFL0190w	PFL1620w	PFL2175w	PFL2545c
GO:0004843	ubiquitin-specific protease activity	PFE0835w	PFE1355c
GO:0004844	uracil DNA N-glycosylase activity	PF14_0148
GO:0004849	uridine kinase activity	PFA0555c
GO:0004852	uroporphyrinogen-III synthase activity	PFL0480w	PFL2285c
GO:0004853	uroporphyrinogen decarboxylase activity	PFF0360w
GO:0004857	enzyme inhibitor activity	PF11_0045
GO:0004871	signal transducer activity	PF13_0221	PFE1505w	PFL1915w
GO:0004872	receptor activity	MAL13P1.1	MAL13P1.316	MAL13P1.356	MAL13P1.60	MAL7P1.176	MAL7P1.187	MAL7P1.212	MAL7P1.50	MAL7P1.55	MAL7P1.56	MAL8P1.150	MAL8P1.207	MAL8P1.220	PF07_0048	PF07_0049	PF07_0050	PF07_0051	PF08_0103	PF08_0106	PF08_0107	PF08_0140	PF08_0141	PF08_0142	PF10_0001	PF10_0348	PF10_0355	PF10_0384	PF10_0406	PF11_0007	PF11_0008	PF11_0167	PF11_0435	PF11_0506	PF11_0521	PF13_0003	PF13_0210	PF13_0280	PF14_0001	PF14_0773	PFA0005w	PFA0015c	PFA0075w	PFA0125c	PFA0665w	PFA0765c	PFB0010w	PFB0770c	PFB0975c
GO:0004930	G-protein coupled receptor activity	PFE1190c	PFE1265w
GO:0005044	scavenger receptor activity	PF14_0067
GO:0005046	KDEL sequence binding	PF13_0280
GO:0005047	signal recognition particle binding	PF13_0350	PFL2245w
GO:0005048	signal sequence binding	PF14_0477
GO:0005080	protein kinase C binding	PF08_0019
GO:0005083	small GTPase regulator activity	PFC0560c
GO:0005085	guanyl-nucleotide exchange factor activity	PF11_0171	PF11_0448	PFD0900w
GO:0005086	ARF guanyl-nucleotide exchange factor activity	MAL13P1.19	PF14_0407
GO:0005087	Ran guanyl-nucleotide exchange factor activity	PFE0420c
GO:0005089	Rho guanyl-nucleotide exchange factor activity	MAL8P1.23	PF11_0512	PFE0570w
GO:0005093	Rab GDP-dissociation inhibitor activity	PF10_0373	PFL2060c
GO:0005096	GTPase activator activity	PF10_0158	PF10_0373	PF11_0302
GO:0005097	Rab GTPase activator activity	MAL13P1.244	MAL7P1.127	PF11_0152	PF13_0117	PF14_0048	PF14_0647	PF14_0699	PFC1030w	PFE0330w	PFI0195c	PFI0345w	PFL1445w	PFL2060c
GO:0005098	Ran GTPase activator activity	PF10_0365
GO:0005100	Rho GTPase activator activity	PF10_0071
GO:0005102	receptor binding	PF14_0532	PF14_0723	PFI1315c
GO:0005125	cytokine activity	PFL1420w
GO:0005179	hormone activity	PF11_0316	PFE0070w
GO:0005194	cell adhesion molecule activity	PF14_0208
GO:0005198	structural molecule activity	MAL7P1.15	MAL8P1.121	PF07_0101	PF10_0084	PF10_0129	PF10_0262	PF10_0310	PF11_0234	PF11_0463	PF11_0540	PF13_0091	PF13_0246	PF14_0085	PF14_0101	PF14_0216	PF14_0277	PF14_0377	PF14_0725	PFA0175w	PFB0320c	PFB0325c	PFB0575c	PFC0435w	PFC1005c	PFD0225w	PFD0935c	PFD1050w	PFE0235c	PFE1135w	PFF0330w	PFF0935c	PFI0180w	PFI0290c	PFI0670w	PFI1185c	PFI1635w	PFL0930w
GO:0005199	structural constituent of cell wall	PFC0080c
GO:0005200	structural constituent of cytoskeleton	MAL8P1.146	PF08_0125	PF10_0084	PF11_0114	PF11_0431	PF14_0124	PF14_0218	PF14_0311	PFA0190c	PFD0487c	PFE0255w	PFL2215w
GO:0005201	extracellular matrix structural constituent	MAL13P1.132	MAL7P1.149	MAL8P1.205	PF08_0017	PF10_0190	PF11_0076	PF13_0071	PF14_0644	PFB0710c	PFF0380w	PFI0430c
GO:0005215	transporter activity	PF07_0070	PF08_0097	PF10_0337	PF10_0366	PF11_0287	PF11_0338	PF11_0466	PF14_0260	PF14_0679	PFA0435w	PFB0210c	PFC0725c	PFC0840w	PFD0895c	PFE0445c	PFE0825w	PFE1185w	PFF0450c	PFI0955w	PFL2310w
GO:0005216	ion channel activity	PF14_0622	PFI0400c
GO:0005245	voltage-gated calcium channel activity	MAL7P1.142
GO:0005249	voltage-gated potassium channel activity	PF11_0340	PF13_0238	PFL1875w
GO:0005254	chloride channel activity	PFL1020w
GO:0005267	potassium channel activity	PF14_0622	PFL1315w
GO:0005275	amine transmembrane transporter activity	PFL0420w
GO:0005310	dicarboxylic acid transmembrane transporter activity	PF08_0031
GO:0005315	inorganic phosphate transmembrane transporter activity	MAL13P1.206
GO:0005319	lipid transporter activity	PF13_0218	PF14_0493	PFB0770c
GO:0005324	long-chain fatty acid transporter activity	PFF0945c
GO:0005328	neurotransmitter:sodium symporter activity	PF11_0334	PFB0435c	PFE0775c
GO:0005337	nucleoside transmembrane transporter activity	MAL8P1.32	PF13_0252	PF14_0662
GO:0005351	sugar:hydrogen symporter activity	PFE0260w	PFE1455w
GO:0005375	copper ion transmembrane transporter activity	PF14_0211	PF14_0369
GO:0005377	intracellular copper ion transporter	PF14_0369
GO:0005385	zinc ion transmembrane transporter activity	PF07_0065
GO:0005388	calcium-transporting ATPase activity	PFA0310c
GO:0005459	UDP-galactose transmembrane transporter activity	PF11_0141
GO:0005471	ATP:ADP antiporter activity	PF10_0051	PF10_0366
GO:0005483	soluble NSF attachment protein activity	PFE0445c
GO:0005484	SNAP receptor activity	MAL13P1.113	MAL13P1.135	MAL13P1.16	MAL13P1.169	MAL13P1.365	MAL8P1.21	PF10_0109	PF11_0052	PF11_0119	PF14_0300	PF14_0464	PF14_0500	PF14_0535	PFB0480w	PFC0890w	PFE1505w	PFI0515w	PFL0505c	PFL2070w
GO:0005487	nucleocytoplasmic transporter activity	PFC0380w
GO:0005488	binding	MAL13P1.105	MAL13P1.124	MAL13P1.139	MAL13P1.176	MAL13P1.18	MAL13P1.19	MAL13P1.26	MAL13P1.284	MAL13P1.308	MAL13P1.352	MAL13P1.42	MAL13P1.52	MAL13P1.63	MAL13P1.70	MAL13P1.83	MAL7P1.164	MAL7P1.170	MAL7P1.19	MAL7P1.202	MAL8P1.123	MAL8P1.207	MAL8P1.42	PF07_0047	PF07_0067	PF08_0031	PF08_0069	PF08_0077	PF08_0087	PF08_0089	PF08_0093	PF08_0132	PF10_0051	PF10_0137	PF10_0153a-a	PF10_0167	PF10_0335	PF10_0366	PF11_0008	PF11_0086	PF11_0097	PF11_0101	PF11_0124	PF11_0157	PF11_0207	PF11_0318	PF11_0368	PF11_0397	PF11_0420
GO:0005504	fatty acid binding	PFB0505c
GO:0005506	iron ion binding	MAL13P1.55	MAL8P1.8	PF10_0221	PF13_0229	PF14_0038	PF14_0266	PF14_0518	PF14_0597	PF14_0630	PFC0885c	PFE1240w	PFF0840w	PFI0380c	PFI1050c	PFI1140w	PFI1830c	PFI1835c	PFL0125c	PFL2230c	mal_mito_2
GO:0005507	copper ion binding	MAL13P1.183	MAL7P1.183	PF07_0034	PF10_0252	PF10_0267	PF11_0050	PF11_0483a	PF13_0327	PF14_0288	PF14_0721	PFD0120w	PFI0040c	PFI0240c	PFI1587c
GO:0005509	calcium ion binding	MAL13P1.22	MAL13P1.267	MAL13P1.286	MAL13P1.316	MAL7P1.10	MAL7P1.142	MAL7P1.69	MAL8P1.53	MAL8P1.79	PF07_0072	PF10_0027	PF10_0231	PF10_0271	PF10_0301	PF11_0066	PF11_0098	PF11_0107	PF11_0239	PF11_0242	PF11_0326	PF11_0374	PF13_0101	PF13_0169	PF13_0210	PF13_0211	PF14_0101	PF14_0181	PF14_0224	PF14_0283	PF14_0323	PF14_0443	PF14_0492	PF14_0631	PFA0345w-a	PFA0345w-b	PFA0550w	PFB0125c	PFB0770c	PFB0815w	PFC0420w	PFC1045c	PFD0692c	PFF0265c	PFF0520w	PFF1120c	PFF1485w	PFI0900w	PFL0855c
GO:0005515	protein binding	MAL13P1.113	MAL13P1.122	MAL13P1.130	MAL13P1.135	MAL13P1.145	MAL13P1.16	MAL13P1.169	MAL13P1.188	MAL13P1.19	MAL13P1.205	MAL13P1.216	MAL13P1.224	MAL13P1.238	MAL13P1.266	MAL13P1.28	MAL13P1.283	MAL13P1.286	MAL13P1.293	MAL13P1.302	MAL13P1.33	MAL13P1.337	MAL13P1.346	MAL13P1.347	MAL13P1.348	MAL13P1.350	MAL13P1.365	MAL13P1.37	MAL13P1.38	MAL13P1.405	MAL13P1.51	MAL13P1.63	MAL13P1.76	MAL13P1.88	MAL13P1.96	MAL7P1.108	MAL7P1.119	MAL7P1.131	MAL7P1.153	MAL7P1.155	MAL7P1.158	MAL7P1.164	MAL7P1.202	MAL7P1.25	MAL7P1.92	MAL8P1.121	MAL8P1.123	MAL8P1.126	MAL8P1.207
GO:0005516	calmodulin binding	MAL13P1.137	MAL13P1.140	MAL13P1.188	MAL13P1.202	MAL13P1.267	MAL7P1.129	MAL7P1.73	MAL7P1.87	MAL8P1.154	PF07_0004	PF07_0016	PF07_0042	PF10_0037	PF10_0146	PF10_0253	PF10_0254	PF10_0361	PF11_0089	PF11_0218	PF11_0277	PF11_0342	PF11_0354	PF11_0371	PF11_0392	PF11_0398	PF11_0424	PF11_0462	PF13_0120	PF13_0161	PF14_0062	PF14_0082	PF14_0162	PF14_0252	PF14_0337	PF14_0385	PF14_0419	PF14_0558	PF14_0613	PF14_0648	PF14_0667	PF14_0730	PF14_0758	PFA0195w	PFB0145c	PFB0615c	PFB0765w	PFC0235w	PFC0760c
GO:0005524	ATP binding	MAL13P1.102	MAL13P1.11	MAL13P1.112	MAL13P1.114	MAL13P1.126	MAL13P1.13	MAL13P1.134	MAL13P1.137	MAL13P1.14	MAL13P1.140	MAL13P1.148	MAL13P1.166	MAL13P1.185	MAL13P1.188	MAL13P1.192	MAL13P1.196	MAL13P1.197	MAL13P1.202	MAL13P1.216	MAL13P1.22	MAL13P1.246	MAL13P1.251	MAL13P1.261	MAL13P1.267	MAL13P1.278	MAL13P1.279	MAL13P1.281	MAL13P1.282	MAL13P1.283	MAL13P1.29	MAL13P1.30	MAL13P1.301	MAL13P1.322	MAL13P1.328	MAL13P1.330	MAL13P1.344	MAL13P1.38	MAL13P1.40	MAL13P1.540	MAL13P1.65	MAL13P1.78	MAL13P1.84	MAL13P1.93	MAL13P1.96	MAL7P1.100	MAL7P1.102	MAL7P1.113	MAL7P1.127
GO:0005525	GTP binding	MAL13P1.156	MAL13P1.164	MAL13P1.180	MAL13P1.205	MAL13P1.241	MAL13P1.243	MAL13P1.262	MAL13P1.294	MAL13P1.297	MAL13P1.336	MAL13P1.51	MAL7P1.122	MAL7P1.17	MAL7P1.204	MAL8P1.11	MAL8P1.207	MAL8P1.33	MAL8P1.53	MAL8P1.55	MAL8P1.75a	MAL8P1.99	PF07_0062	PF08_0018	PF08_0110	PF08_0125	PF10_0041	PF10_0084	PF10_0161	PF10_0172	PF10_0203	PF10_0279	PF10_0296	PF10_0337	PF10_0368	PF10_0374	PF11_0143	PF11_0171	PF11_0183	PF11_0245	PF11_0461	PF11_0465	PF11_0480	PF13_0069	PF13_0090	PF13_0119	PF13_0139	PF13_0173	PF13_0287
GO:0005528	FK506 binding	PFL2275c
GO:0005529	sugar binding	MAL13P1.154	MAL13P1.258	PF10_0245	PF10_0333	PF14_0783
GO:0005548	phospholipid transporter activity	MAL13P1.256
GO:0005576	extracellular region	MAL13P1.132	MAL13P1.154	MAL13P1.249	MAL13P1.258	MAL13P1.286	MAL13P1.296	MAL13P1.323	MAL13P1.352	MAL13P1.360	MAL7P1.149	MAL7P1.15	MAL7P1.339	MAL8P1.205	MAL8P1.97	PF07_0101	PF08_0017	PF10_0027	PF10_0129	PF10_0157	PF10_0190	PF10_0231	PF10_0262	PF10_0321	PF11_0076	PF11_0094	PF11_0276	PF11_0316	PF11_0326	PF11_0508	PF13_0071	PF13_0078	PF13_0091	PF13_0101	PF13_0148	PF13_0169	PF13_0210	PF14_0031b	PF14_0101	PF14_0117	PF14_0209	PF14_0216	PF14_0283	PF14_0293	PF14_0342	PF14_0442	PF14_0567	PF14_0583	PF14_0631
GO:0005578	proteinaceous extracellular matrix	MAL13P1.132
GO:0005581	collagen	MAL7P1.149	MAL8P1.205	PF08_0017	PF10_0190	PF10_0310	PF11_0076	PF13_0071	PF14_0644	PFB0710c	PFF0380w	PFI0430c	PFI1185c
GO:0005622	intracellular	MAL13P1.128	MAL13P1.156	MAL13P1.164	MAL13P1.19	MAL13P1.200	MAL13P1.205	MAL13P1.209	MAL13P1.244	MAL13P1.256	MAL13P1.262	MAL13P1.275	MAL13P1.290	MAL13P1.294	MAL13P1.297	MAL13P1.310	MAL13P1.311	MAL13P1.318	MAL13P1.327	MAL13P1.336	MAL13P1.351	MAL13P1.37	MAL13P1.51	MAL13P1.92	MAL7P1.122	MAL7P1.125	MAL7P1.127	MAL7P1.17	MAL7P1.19	MAL7P1.204	MAL7P1.24	MAL7P1.300	MAL7P1.320	MAL7P1.93	MAL8P1.11	MAL8P1.110	MAL8P1.139	MAL8P1.20	MAL8P1.23	MAL8P1.33	MAL8P1.35	MAL8P1.53	MAL8P1.55	MAL8P1.75a	MAL8P1.76	MAL8P1.77	MAL8P1.99	PF07_0019	PF07_0041
GO:0005624	membrane fraction	PF08_0113	PFL1885c
GO:0005625	soluble fraction	PF10_0158
GO:0005626	insoluble fraction	PFE1460w
GO:0005634	nucleus	MAL13P1.112	MAL13P1.115	MAL13P1.120	MAL13P1.122	MAL13P1.134	MAL13P1.177	MAL13P1.182	MAL13P1.19	MAL13P1.203	MAL13P1.21	MAL13P1.247	MAL13P1.264	MAL13P1.29	MAL13P1.290	MAL13P1.33	MAL13P1.333	MAL13P1.34	MAL13P1.345	MAL13P1.470	MAL13P1.52	MAL13P1.54	MAL13P1.70	MAL13P1.76	MAL13P1.88	MAL13P1.93	MAL7P1.111	MAL7P1.118	MAL7P1.125	MAL7P1.126	MAL7P1.132	MAL7P1.139	MAL7P1.157	MAL7P1.162	MAL7P1.170	MAL7P1.202	MAL7P1.203	MAL7P1.21	MAL7P1.30	MAL7P1.32	MAL7P1.38	MAL7P1.7	MAL7P1.78	MAL7P1.89	MAL8P1.104	MAL8P1.111	MAL8P1.113	MAL8P1.131	MAL8P1.136
GO:0005635	nuclear envelope	PFL1115w
GO:0005643	nuclear pore	MAL7P1.202	PF08_0069	PF08_0087	PF14_0304	PF14_0540	PFC0135c	PFD0720w	PFE1195w	PFF1345w	PFI1590c
GO:0005654	nucleoplasm	PF11_0090
GO:0005656	pre-replicative complex	PFB0720c	PFL0560c	PFL0580w
GO:0005657	replication fork	MAL13P1.22	PF13_0237
GO:0005658	alpha DNA polymerase:primase complex	PF14_0366	PF14_0602	PFI0530c
GO:0005662	DNA replication factor A complex	PFD0470c
GO:0005663	DNA replication factor C complex	PF11_0117	PF14_0601	PFA0545c	PFB0840w	PFB0895c	PFL2005w
GO:0005664	nuclear origin of replication recognition complex	MAL7P1.21	PFL0150w
GO:0005665	DNA-directed RNA polymerase II, core complex	PF07_0027	PF10_0269	PF13_0341	PFB0715w	PFC0155c	PFC0805w
GO:0005666	DNA-directed RNA polymerase III complex	PF13_0150	PF14_0603	PFB0290c	PFL0330c
GO:0005667	transcription factor complex	PF14_0241	PF14_0469-a	PF14_0469-b	PFA0525w
GO:0005669	transcription factor TFIID complex	PF14_0267	PFE0305w	PFI1425w
GO:0005672	transcription factor TFIIA complex	MAL7P1.78	PFL2435w
GO:0005673	transcription factor TFIIE complex	MAL7P1.86	PF11_0469
GO:0005677	chromatin silencing complex	PF13_0152
GO:0005678	chromatin assembly complex	PF13_0149	PF14_0314	PFA0520c	PFL1180w
GO:0005680	anaphase-promoting complex	PFF1180w	PFL0850w
GO:0005681	spliceosomal complex	MAL13P1.35	PF07_0091	PF13_0142	PF14_0113	PF14_0146	PF14_0194	PF14_0713	PFB0865w	PFB0875c	PFC1050w	PFD0265w	PFD0450c	PFD1060w	PFE0160c	PFE0865c	PFE1320w	PFF0500c	PFF0695w	PFF0970w	PFI1115c	PFL0460w	PFL0970w	PFL1520w	PFL1525c	PFL1680w
GO:0005685	U1 snRNP	MAL13P1.338
GO:0005686	U2 snRNP	PF11_0200
GO:0005694	chromosome	MAL13P1.19	MAL13P1.96	MAL8P1.72	PF10_0412	PF11_0249	PF11_0317	PF13_0080	PF13_0251	PF14_0316	PFD0685c	PFE0450w	PFE0520c	PFE1255w	PFF0285c	PFL0145c	PFL0825c-a	PFL0825c-b	PFL1120c	PFL1915w
GO:0005730	nucleolus	PF07_0067	PF11_0090	PF11_0305	PF14_0661
GO:0005732	small nucleolar ribonucleoprotein complex	MAL13P1.253	MAL8P1.43	MAL8P1.48	MAL8P1.9	PF08_0049	PF08_0055	PF13_0051	PF14_0068	PF14_0411	PFD0455w	PFL0405w	PFL0460w
GO:0005736	DNA-directed RNA polymerase I complex	PF11_0358	PFE0465c
GO:0005737	cytoplasm	MAL13P1.102	MAL13P1.112	MAL13P1.124	MAL13P1.125	MAL13P1.13	MAL13P1.131	MAL13P1.137	MAL13P1.140	MAL13P1.145	MAL13P1.147	MAL13P1.149	MAL13P1.152	MAL13P1.156	MAL13P1.179	MAL13P1.18	MAL13P1.180	MAL13P1.182	MAL13P1.188	MAL13P1.194	MAL13P1.197	MAL13P1.201	MAL13P1.202	MAL13P1.203	MAL13P1.21	MAL13P1.222	MAL13P1.226	MAL13P1.230	MAL13P1.240	MAL13P1.245	MAL13P1.247	MAL13P1.25	MAL13P1.251	MAL13P1.252	MAL13P1.256	MAL13P1.264	MAL13P1.281	MAL13P1.282	MAL13P1.29	MAL13P1.295	MAL13P1.298	MAL13P1.30	MAL13P1.308	MAL13P1.317	MAL13P1.33	MAL13P1.332	MAL13P1.350	MAL13P1.36	MAL13P1.37
GO:0005739	mitochondrion	MAL13P1.139	MAL13P1.220	MAL13P1.326	MAL13P1.395	MAL13P1.47	MAL7P1.79	PF10_0051	PF10_0080	PF10_0086	PF10_0120	PF10_0144	PF10_0153	PF10_0160	PF10_0211	PF10_0217	PF10_0218	PF10_0272	PF10_0275	PF10_0334	PF11_0050	PF11_0065	PF11_0097	PF11_0099	PF11_0157	PF11_0188	PF11_0258	PF11_0264	PF11_0265	PF11_0270	PF11_0280	PF11_0313	PF11_0339	PF11_0343	PF11_0382	PF11_0407	PF11_0466	PF11_0485	PF11_0560	PF13_0061	PF13_0083	PF13_0121	PF13_0223	PF13_0241	PF13_0242	PF13_0345	PF14_0038	PF14_0046	PF14_0068
GO:0005740	mitochondrial envelope	PFF1085a	PFI1365w
GO:0005741	mitochondrial outer membrane	MAL13P1.139	PF14_0301	PFF0825c
GO:0005743	mitochondrial inner membrane	MAL13P1.183	PF07_0034	PF08_0031	PF10_0051	PF10_0211	PF10_0366	PF11_0050	PF11_0265	PF13_0241	PF13_0300	PF13_0359	PF14_0255	PF14_0328	PF14_0331	PF14_0396	PFA0435w	PFD0367w	PFE0110w	PFE0670w	PFE1550w	PFF0155w	PFF0160c	PFF1330c	PFI0425w	PFL0110c	PFL0180w	PFL1185c	PFL2000w	PFL2065c
GO:0005744	mitochondrial inner membrane presequence translocase complex	PF11_0265	PF13_0300	PF14_0328	PFF1330c	PFL0430w
GO:0005746	mitochondrial respiratory chain	MAL13P1.183	MAL13P1.55	PF10_0211	PF11_0050	PF14_0038
GO:0005749	mitochondrial respiratory chain complex II	PF10_0334
GO:0005750	mitochondrial respiratory chain complex III	PF14_0248	PF14_0373	PF14_0597
GO:0005751	mitochondrial respiratory chain complex IV	PF14_0288
GO:0005753	mitochondrial proton-transporting ATP synthase complex	MAL7P1.75	PF11_0412	PFA0300c
GO:0005754	mitochondrial proton-transporting ATP synthase, catalytic core	MAL13P1.47	PF13_0061
GO:0005758	mitochondrial intermembrane space	PF10_0252	PF13_0358
GO:0005759	mitochondrial matrix	PF08_0045	PF10_0218	PF11_0097	PF11_0258	PF14_0295	PF14_0329	PFD0755c	PFL1550w
GO:0005761	mitochondrial ribosome	PFC0675c
GO:0005762	mitochondrial large ribosomal subunit	PF11_0337	PF14_0276	PFE1125w	PFL2180w
GO:0005763	mitochondrial small ribosomal subunit	MAL7P1.93	PF14_0451	PF14_0584
GO:0005764	lysosome	PF13_0053	PFL2290w
GO:0005765	lysosomal membrane	PF13_0053
GO:0005768	endosome	PF13_0053	PF14_0574	PFB0500c	PFL0505c
GO:0005770	late endosome	PF13_0024
GO:0005773	vacuole	MAL7P1.27	PF10_0126	PF14_0455	PFF1075w	PFI0155c	PFI1570c	PFL1500w
GO:0005774	vacuolar membrane	PF10_0126	PFF1075w	PFL0795c
GO:0005776	autophagic vacuole	PFE0765w
GO:0005783	endoplasmic reticulum	MAL13P1.12	MAL13P1.169	MAL13P1.348	MAL13P1.365	MAL13P1.540	MAL7P1.119	MAL8P1.17	MAL8P1.30	MAL8P1.77	MAL8P1.8	MAL8P1.92	PF07_0045	PF10_0067	PF10_0104	PF10_0317	PF10_0368	PF11_0055	PF11_0098	PF11_0099	PF11_0164	PF11_0229	PF11_0251	PF11_0286	PF11_0427	PF13_0133	PF13_0280	PF13_0331	PF14_0046	PF14_0178	PF14_0188	PF14_0215	PF14_0266	PF14_0462	PF14_0613	PF14_0694	PF14_0714	PFC0490w	PFC0550w	PFC0912w	PFD1037w	PFE0380c	PFE0445c	PFE1340w	PFF0740c	PFF0940c	PFF1075w	PFI0445c	PFI0875w
GO:0005784	Sec61 translocon complex	MAL13P1.51	MAL8P1.51	PF13_0102	PF14_0361	PFB0450w
GO:0005785	signal recognition particle receptor complex	PF13_0350	PFL2245w
GO:0005786	signal recognition particle, endoplasmic reticulum targeting	MAL7P1.158	PF14_0477	PFF1055c	PFL0160w	PFL0785c
GO:0005787	signal peptidase complex	MAL13P1.167	PF14_0317	PFC0912w	PFI0215c
GO:0005788	endoplasmic reticulum lumen	MAL13P1.121	MAL8P1.17	MAL8P1.8	PF11_0055	PF11_0286	PF11_0352
GO:0005789	endoplasmic reticulum membrane	MAL13P1.165	MAL13P1.348	MAL13P1.51	MAL8P1.51	PF07_0045	PF10_0067	PF10_0104	PF11_0229	PF11_0251	PF13_0331	PF14_0034	PF14_0188	PF14_0266	PF14_0361	PFB0450w	PFC0490w	PFD1037w	PFE1340w	PFF0740c	PFI0960w	PFI1015w	PFL0540w	PFL2270w
GO:0005792	microsome	PF14_0266	PF14_0317	PFI1015w
GO:0005793	ER-Golgi intermediate compartment	PF14_0714	PFE0625w	PFE0690c
GO:0005794	Golgi apparatus	MAL13P1.214	MAL8P1.123	MAL8P1.77	PF10_0106	PF10_0109	PF10_0368	PF11_0461	PF13_0090	PF13_0331	PF14_0485	PF14_0714	PFD1037w	PFE0445c	PFE1340w	PFF0765c	PFF1450w	PFL1740w
GO:0005798	Golgi-associated vesicle	PF11_0463
GO:0005801	cis-Golgi network	MAL13P1.169	PF14_0049	PFC0445w
GO:0005802	trans-Golgi network	PF14_0529	PFL2070w
GO:0005813	centrosome	MAL13P1.124	MAL13P1.85	PF10_0271	PF11_0066	PF14_0414	PF14_0468	PF14_0505	PFF0185c
GO:0005815	microtubule organizing center	PF08_0125	PF14_0414	PF14_0443	PF14_0507	PF14_0599	PFC0165w	PFC0650w	PFC0705c	PFI1620c
GO:0005819	spindle	PF14_0468
GO:0005829	cytosol	MAL8P1.72	PF08_0019	PF10_0363	PF11_0145	PF11_0169	PF11_0208	PF11_0436	PF11_0463	PF13_0085	PF14_0020	PF14_0138	PF14_0439	PF14_0517	PF14_0546	PFC0975c	PFD0311w	PFF0775w	PFF0895w	PFF1025c	PFF1105c	PFI0450c	PFL0145c	PFL1465c
GO:0005832	chaperonin-containing T-complex	MAL13P1.283	PF11_0331	PFC0285c	PFC0350c	PFC0900w	PFL1425w
GO:0005834	heterotrimeric G-protein complex	PFL1915w
GO:0005838	proteasome regulatory particle	MAL13P1.190	MAL13P1.343	PF10_0081	PF10_0174	PF10_0298	PF13_0033	PF13_0063	PF14_0025	PF14_0632	PFB0260w	PFC0520w	PFC0785c	PFD0665c
GO:0005839	proteasome core complex	MAL13P1.270	MAL8P1.128	MAL8P1.142	PF07_0112	PF10_0111	PF13_0156	PF13_0282	PF14_0676	PF14_0716	PFA0400c	PFC0745c	PFE0915c	PFF0420c	PFI1545c	PFL1465c
GO:0005840	ribosome	MAL13P1.128	MAL13P1.200	MAL13P1.209	MAL13P1.272	MAL13P1.318	MAL13P1.327	MAL13P1.92	MAL7P1.300	MAL7P1.320	MAL7P1.93	MAL8P1.110	MAL8P1.20	PF07_0043	PF07_0046	PF07_0079	PF07_0088	PF08_0014	PF08_0038	PF08_0039	PF08_0075	PF08_0076	PF10_0038	PF10_0043	PF10_0105	PF10_0187	PF10_0264	PF10_0272	PF10_0313	PF10_0332	PF11_0043	PF11_0065	PF11_0072	PF11_0106	PF11_0113	PF11_0260	PF11_0272	PF11_0312	PF11_0313	PF11_0337	PF11_0382	PF11_0386	PF11_0437	PF11_0438	PF11_0454	PF11_0455a	PF11_0560	PF13_0014	PF13_0045
GO:0005846	nuclear cap binding complex	PFD0750w
GO:0005847	mRNA cleavage and polyadenylation specificity factor complex	PF14_0364	PFC0825c
GO:0005848	mRNA cleavage stimulating factor complex	PFF1000w
GO:0005850	eukaryotic translation initiation factor 2 complex	PF07_0117	PF10_0103	PF14_0104
GO:0005851	eukaryotic translation initiation factor 2B complex	PF08_0009	PF10_0136	PFL2430c
GO:0005852	eukaryotic translation initiation factor 3 complex	MAL7P1.81	PF10_0077	PFL0310c	PFL0625c
GO:0005853	eukaryotic translation elongation factor 1 complex	PF11_0245	PF13_0214	PF13_0305	PFC0870w	PFI0645w
GO:0005854	nascent polypeptide-associated complex	PF14_0241	PFF1050w
GO:0005856	cytoskeleton	MAL13P1.124	MAL13P1.145	MAL13P1.230	MAL13P1.240	PF10_0155	PF11_0114	PF11_0195	PF11_0290	PF14_0243a	PF14_0412	PF14_0468	PF14_0505	PFC0815c	PFD0525w	PFD0720w	PFF0935c	PFL1290w	PFL1850c
GO:0005868	cytoplasmic dynein complex	PF10_0196	PFL0660w
GO:0005869	dynactin complex	MAL13P1.230	PF07_0098
GO:0005871	kinesin complex	PF07_0104	PFA0535c	PFC0770c	PFC0860w	PFL0545w	PFL2165w
GO:0005874	microtubule	MAL13P1.124	MAL13P1.230	MAL13P1.240	PF08_0125	PF10_0084	PF10_0250	PF10_0285	PF10_0371	PF11_0290	PF14_0414	PF14_0468	PF14_0725	PFA0460c	PFD1050w	PFI0180w	PFI1620c	PFI1635w	PFL0610w	PFL1290w	PFL1930w
GO:0005875	microtubule associated complex	MAL13P1.140	MAL7P1.161	PF10_0368	PF13_0306	PFB0196c	PFL0660w
GO:0005882	intermediate filament	PF11_0540	PF14_0085
GO:0005884	actin filament	PF11_0114	PF14_0124	PF14_0218	PFL2215w
GO:0005886	plasma membrane	MAL13P1.11	MAL13P1.130	MAL13P1.236	MAL13P1.246	MAL13P1.287	MAL13P1.329	MAL13P1.38	MAL8P1.123	MAL8P1.2	MAL8P1.20	MAL8P1.26	MAL8P1.320	MAL8P1.54	PF08_0097	PF08_0118	PF10_0112	PF10_0155	PF10_0156	PF10_0216	PF10_0297	PF11_0033	PF11_0052	PF11_0070	PF11_0107	PF11_0126	PF11_0261	PF11_0340	PF11_0394	PF11_0426	PF11_0465	PF13_0123	PF13_0218	PF13_0233	PF14_0009	PF14_0116	PF14_0206	PF14_0287	PF14_0298	PF14_0300	PF14_0313	PF14_0355	PF14_0367	PF14_0571	PF14_0622	PF14_0728	PF14_0792	PFA0330w	PFA0455c
GO:0005887	integral to plasma membrane	MAL13P1.206	MAL8P1.300	PF07_0065	PF11_0173	PF11_0334	PF11_0338	PF11_0395	PF13_0218	PF13_0252	PF14_0679	PFA0590w	PFB0210c	PFB0300c	PFB0435c	PFC0840w	PFE0775c	PFE1265w	PFL1410c
GO:0005891	voltage-gated calcium channel complex	MAL7P1.142
GO:0005905	coated pit	MAL13P1.316	PFB0770c	PFL2220w
GO:0005923	tight junction	PFD1145c
GO:0005929	cilium	PF10_0250
GO:0005945	6-phosphofructokinase complex	PF11_0294	PFI0755c
GO:0005947	mitochondrial alpha-ketoglutarate dehydrogenase complex	PF13_0070
GO:0005952	cAMP-dependent protein kinase complex	MAL13P1.278	PF14_0346	PFL1110c
GO:0005955	calcineurin complex	PF14_0492
GO:0005956	protein kinase CK2 complex	PF11_0048	PF11_0096	PF13_0232
GO:0005960	glycine cleavage complex	PF11_0339	PF13_0017
GO:0005965	protein farnesyltransferase complex	PF11_0483	PF11_0483a
GO:0005971	ribonucleoside-diphosphate reductase complex	PF14_0352
GO:0005975	carbohydrate metabolic process	MAL13P1.154	MAL13P1.258	MAL8P1.133	MAL8P1.156	PF10_0122	PF10_0245	PF11_0157	PF11_0311	PF13_0141	PF13_0144	PF13_0269	PF14_0132	PF14_0783	PFC0905c	PFF0895w	PFF1155w	PFL0780w	PFL0960w	PFL2510w
GO:0005978	glycogen biosynthetic process	PFL0675c
GO:0006004	fucose metabolic process	PF08_0077	PFI0445c
GO:0006006	glucose metabolic process	PF14_0511	PF14_0598
GO:0006021	inositol biosynthetic process	PFE0585c
GO:0006032	chitin catabolic process	PFL2510w
GO:0006041	glucosamine metabolic process	PF10_0245	PF11_0311
GO:0006047	UDP-N-acetylglucosamine metabolic process	MAL13P1.218
GO:0006071	glycerol metabolic process	PF13_0269	PF14_0060
GO:0006072	glycerol-3-phosphate metabolic process	MAL8P1.58	PF11_0157	PF13_0269	PFC0275w	PFL0780w
GO:0006086	acetyl-CoA biosynthetic process from pyruvate	PF08_0066	PF10_0407	PF11_0256	PF14_0441
GO:0006089	lactate metabolic process	PF13_0144
GO:0006090	pyruvate metabolic process	PF13_0144	PFF0815w
GO:0006091	generation of precursor metabolites and energy	PF10_0086	PFF1350c
GO:0006094	gluconeogenesis	PF10_0155	PF13_0234	PF14_0341	PF14_0378	PF14_0598
GO:0006096	glycolysis	PF08_0045	PF10_0155	PF10_0363	PF11_0208	PF11_0294	PF13_0141	PF13_0144	PF14_0341	PF14_0357	PF14_0378	PF14_0425	PF14_0598	PFC0831w	PFD0660w	PFF0895w	PFF1155w	PFF1300w	PFI0755c	PFI1105w	PFL0720w
GO:0006097	glyoxylate cycle	PFF0945c
GO:0006098	pentose-phosphate shunt	PF10_0210	PF13_0143	PF14_0341	PF14_0378	PF14_0511	PF14_0520	PFF0530w
GO:0006099	tricarboxylic acid cycle	PF08_0045	PF08_0066	PF10_0218	PF10_0334	PF10_0407	PF11_0097	PF11_0256	PF13_0121	PF13_0144	PF13_0229	PF14_0246	PF14_0295	PF14_0357	PF14_0441	PFE0225w	PFF0895w	PFL0630w	PFL0720w
GO:0006100	tricarboxylic acid cycle intermediate metabolic process	PF13_0144	PFL0720w
GO:0006101	citrate metabolic process	PF10_0218
GO:0006102	isocitrate metabolic process	PF13_0242
GO:0006103	2-oxoglutarate metabolic process	PF08_0045	PF13_0121
GO:0006104	succinyl-CoA metabolic process	PF11_0097	PF14_0295
GO:0006108	malate metabolic process	PF13_0144	PFL0720w
GO:0006118	electron transport	MAL13P1.55	MAL13P1.95	MAL7P1.79	PF07_0085	PF11_0050	PF11_0352	PF11_0407	PF13_0353	PF14_0038	PF14_0186	PF14_0266	PF14_0373	PF14_0597	PFF0840w	PFL0180w	PFL0630w	PFL0705c	PFL1185c	PFL1550w	PFL1555w
GO:0006122	mitochondrial electron transport, ubiquinol to cytochrome c	PF10_0120	PF14_0248	PFF1085a
GO:0006123	mitochondrial electron transport, cytochrome c to oxygen	mal_mito_1
GO:0006125	thioredoxin pathway	MAL13P1.225	PFI0790w	PFI1250w
GO:0006127	glycerophosphate shuttle	PFC0275w
GO:0006139	nucleobase, nucleoside, nucleotide and nucleic acid metabolic process	MAL13P1.134	MAL13P1.248	MAL8P1.35	PF08_0062	PF10_0086	PF11_0083	PF14_0081	PF14_0473	PFA0290w	PFA0555c	PFB0215c	PFD0755c	PFL1715w
GO:0006144	purine base metabolic process	PF07_0120
GO:0006163	purine nucleotide metabolic process	PFB0295w	PFI1420w
GO:0006164	purine nucleotide biosynthetic process	PF10_0123	PF13_0287	PFF1490w
GO:0006166	purine ribonucleoside salvage	PF10_0121	PF13_0143
GO:0006167	AMP biosynthetic process	PF13_0287
GO:0006177	GMP biosynthetic process	PF10_0123
GO:0006182	cGMP biosynthetic process	MAL8P1.150	PF11_0395
GO:0006183	GTP biosynthetic process	PF13_0349	PFF0275c
GO:0006186	dGDP phosphorylation	PFI1420w
GO:0006188	IMP biosynthetic process	PFB0295w
GO:0006196	AMP catabolic process	MAL13P1.146
GO:0006206	pyrimidine base metabolic process	PF14_0100
GO:0006207	'de novo' pyrimidine base biosynthetic process	MAL13P1.221	PF10_0225	PF13_0044	PF14_0697	PFF0160c
GO:0006221	pyrimidine nucleotide biosynthetic process	PF10_0225	PF14_0100	PFA0555c
GO:0006222	UMP biosynthetic process	PFF0160c
GO:0006228	UTP biosynthetic process	PF13_0349	PFF0275c
GO:0006231	dTMP biosynthetic process	PFD0830w
GO:0006233	dTDP biosynthetic process	PFL2465c
GO:0006235	dTTP biosynthetic process	PFL2465c
GO:0006241	CTP biosynthetic process	PF13_0349	PFF0275c
GO:0006259	DNA metabolic process	MAL13P1.346	MAL8P1.76	PF10_0412	PF11_0087	PF11_0249	PF11_0414	PF13_0251	PF14_0470	PFA0580c	PFD0420c	PFE0470w	PFL0825c-a	PFL0825c-b
GO:0006260	DNA replication	MAL13P1.177	MAL13P1.22	MAL7P1.145	MAL7P1.21	PF07_0023	PF10_0154	PF10_0165	PF10_0362	PF11_0117	PF11_0282	PF13_0095	PF13_0189	PF13_0237	PF13_0291	PF14_0050	PF14_0053	PF14_0111	PF14_0112	PF14_0177	PF14_0239	PF14_0278	PF14_0352	PF14_0601	PF14_0602	PFA0425c	PFA0545c	PFB0810w	PFB0840w	PFB0895c	PFC0340w	PFC0765c	PFD0470c	PFD0590c	PFD0790c	PFD0950w	PFE0155w	PFE0435c	PFE1345c	PFF0395c	PFF1225c	PFF1470c	PFI0855w	PFL0560c	PFL0580w	PFL1655c	PFL2005w
GO:0006261	DNA-dependent DNA replication	PF11_0383	PFD0470c	PFF1470c	PFI0510c
GO:0006265	DNA topological change	PF13_0251	PF14_0316	PFE0520c	PFL1120c	PFL1915w
GO:0006266	DNA ligation	MAL13P1.22
GO:0006267	pre-replicative complex assembly	PFB0720c
GO:0006268	DNA unwinding involved in replication	MAL13P1.290	PF13_0095	PF13_0251
GO:0006269	DNA replication, synthesis of RNA primer	PF14_0050	PF14_0366	PF14_0602	PFI0530c
GO:0006270	DNA-dependent DNA replication initiation	MAL7P1.21	PF07_0023	PF13_0095	PF13_0291	PF14_0177	PF14_0239	PFD0790c	PFE1345c	PFL0150w	PFL0560c	PFL0580w
GO:0006271	DNA strand elongation involved in DNA replication	PF11_0117	PF14_0601	PFL0560c	PFL0580w
GO:0006273	lagging strand elongation	MAL13P1.22
GO:0006275	regulation of DNA replication	PF13_0328	PF14_0239	PFL1285c
GO:0006278	RNA-dependent DNA replication	PF13_0080
GO:0006281	DNA repair	MAL13P1.19	MAL13P1.191	MAL13P1.22	MAL13P1.345	MAL13P1.346	MAL13P1.76	MAL13P1.88	PF07_0041	PF07_0105	PF10_0040	PF10_0080	PF10_0117	PF10_0369	PF11_0071	PF11_0087	PF11_0131	PF11_0306	PF11_0414	PF13_0172	PF13_0176	PF13_0279	PF14_0051	PF14_0278	PF14_0285	PFA0390w	PFB0160w	PFB0265c	PFB0755w	PFB0810w	PFC0250c	PFD0420c	PFD0795w	PFE0270c	PFE0470w	PFE0675c	PFE0705c	PFF0715c	PFF0925w	PFF1385c	PFI0510c	PFI0835c	PFL2125c
GO:0006284	base-excision repair	PF10_0061	PF11_0306	PF14_0148	PF14_0639	PFF0715c	PFI0835c
GO:0006289	nucleotide-excision repair	MAL7P1.32	PF10_0114	PF10_0369	PF14_0308	PF14_0398	PFB0160w	PFI0835c	PFI1650w	PFL2440w
GO:0006298	mismatch repair	MAL7P1.145	MAL7P1.206	PF07_0105	PF11_0184	PF14_0051	PF14_0254	PF14_0527	PFE0270c	PFL0755c
GO:0006302	double-strand break repair	PFA0390w	PFF0285c
GO:0006304	DNA modification	PF13_0172
GO:0006306	DNA methylation	MAL7P1.151	PFL1005c
GO:0006308	DNA catabolic process	PF14_0117
GO:0006310	DNA recombination	MAL13P1.112	MAL13P1.22	MAL13P1.345	MAL13P1.42	PF07_0041	PF07_0105	PF08_0126	PF10_0336	PF11_0071	PF11_0087	PF11_0131	PF11_0414	PF13_0172	PF14_0278	PF14_0527	PFE0470w	PFI0910w	PFI1640c
GO:0006314	intron homing	PF14_0046
GO:0006323	DNA packaging	PFE0420c
GO:0006325	chromatin organization	PF14_0690
GO:0006333	chromatin assembly or disassembly	PF07_0054	PF10_0232	PF11_0418	PF13_0149	PF13_0185	PFC0920w	PFF0510w	PFL1005c	PFL1180w
GO:0006334	nucleosome assembly	PF07_0054	PF11_0061	PF11_0062	PF13_0185	PF14_0314	PFA0520c	PFC0920w	PFF0510w	PFF0860c	PFF0865w	PFI0930c	PFL0185c
GO:0006338	chromatin remodeling	PF11_0053	PFB0730w	PFF1185w
GO:0006342	chromatin silencing	PF13_0152	PF14_0489
GO:0006350	transcription	MAL13P1.13	MAL13P1.213	MAL13P1.59	MAL13P1.88	MAL7P1.125	MAL7P1.78	PF07_0027	PF07_0052	PF07_0057	PF07_0060	PF08_0030	PF08_0127	PF10_0079	PF10_0099	PF10_0155	PF10_0269	PF10_0293	PF10_0320	PF10_0357	PF11_0058-a	PF11_0058-b	PF11_0093	PF11_0125	PF11_0204	PF11_0264	PF11_0288	PF11_0289	PF11_0330	PF11_0358	PF11_0429	PF11_0445	PF11_0469	PF13_0023	PF13_0040	PF13_0150	PF13_0209	PF13_0279	PF13_0336	PF13_0341	PF14_0059	PF14_0150	PF14_0177	PF14_0207	PF14_0390	PF14_0479	PF14_0550	PF14_0552	PF14_0580
GO:0006351	transcription, DNA-dependent	PF07_0012	PF14_0695	PFC0545c	PFE1100w	PFF1220w	PFL1190c
GO:0006352	transcription initiation	MAL7P1.214	PF10_0200	PF10_0310	PF11_0008	PF11_0061	PF14_0469-a	PF14_0469-b	PFA0525w	PFF1015w	PFL0665c
GO:0006353	transcription termination	PFB0205c	PFE1075c
GO:0006354	RNA elongation	PFD0360w	PFI0285w
GO:0006355	regulation of transcription, DNA-dependent	MAL13P1.290	MAL13P1.33	MAL13P1.88	MAL7P1.125	MAL7P1.78	MAL8P1.131	MAL8P1.153	PF07_0052	PF07_0060	PF07_0126	PF08_0030	PF08_0034	PF10_0075	PF10_0079	PF10_0143	PF10_0327	PF11_0053	PF11_0091	PF11_0125	PF11_0163	PF11_0204	PF11_0293	PF11_0404	PF11_0429	PF11_0442	PF11_0462	PF11_0469	PF11_0477	PF11_0521	PF13_0026	PF13_0043	PF13_0097	PF13_0152	PF13_0209	PF13_0235	PF13_0267	PF13_0279	PF13_0336	PF14_0079	PF14_0177	PF14_0207	PF14_0267	PF14_0271	PF14_0432	PF14_0471	PF14_0479	PF14_0489	PF14_0533
GO:0006357	regulation of transcription from RNA polymerase II promoter	MAL7P1.37	PF07_0057	PF08_0037	PF14_0059	PFF0535c	PFI0285w
GO:0006359	regulation of transcription from RNA polymerase III promoter	MAL8P1.72
GO:0006360	transcription from RNA polymerase I promoter	PF11_0358	PFE0465c
GO:0006364	rRNA processing	MAL7P1.104	PF10_0035	PF10_0085	PF10_0197	PF10_0313	PF11_0109	PF11_0116	PF11_0129	PF11_0305	PF13_0051	PF13_0052	PF13_0286	PF14_0055	PF14_0066	PF14_0068	PF14_0156	PF14_0256	PF14_0432	PF14_0483	PFA0275c	PFA0315w	PFA0640c	PFB0205c	PFC0145c	PFD0090c	PFD0515w	PFD0785c	PFE1075c	PFE1080w	PFF1085c	PFF1355w	PFI1510w	PFL1230w	PFL1985c	PFL2295w
GO:0006366	transcription from RNA polymerase II promoter	PF07_0027	PF10_0269	PF13_0023	PF13_0341	PFA0505c	PFB0245c	PFB0715w	PFC0155c	PFC0805w	PFE0305w	PFE0415w
GO:0006367	transcription initiation from RNA polymerase II promoter	MAL7P1.78	MAL7P1.86	PF11_0458	PF11_0469	PF14_0267	PFA0525w	PFE0305w	PFI1425w	PFL2435w
GO:0006370	mRNA capping	MAL13P1.311	PF14_0144	PF14_0165	PFC0980c
GO:0006378	mRNA polyadenylation	PF14_0364	PFC0825c	PFF1240w
GO:0006379	mRNA cleavage	PF14_0364	PFC0825c	PFF1355w
GO:0006383	transcription from RNA polymerase III promoter	PF13_0150	PF14_0603	PFB0290c	PFL0330c
GO:0006388	tRNA splicing, via endonucleolytic cleavage and ligation	PF14_0514	PFL2300w
GO:0006396	RNA processing	MAL13P1.204	MAL13P1.253	MAL13P1.338	MAL7P1.28	PF07_0046	PF08_0055	PF10_0175	PF10_0237	PF10_0300	PF11_0108	PF11_0212	PF11_0300	PF11_0348	PF13_0340	PF13_0356	PF14_0028	PF14_0042	PF14_0057	PF14_0174	PF14_0242	PF14_0256	PF14_0259	PF14_0273	PF14_0391	PF14_0713	PFB0415c	PFB0855c	PFD0180c	PFE1275c	PFE1320w	PFF0745c	PFF1000w	PFF1165c	PFL0500w	PFL1170w	PFL1735c	PFL2230c
GO:0006397	mRNA processing	MAL13P1.120	MAL7P1.126	MAL8P1.64	PF07_0066	PF10_0089	PF10_0152	PF11_0228	PF11_0255	PF11_0279	PF11_0402	PF14_0046	PF14_0113	PF14_0144	PF14_0193	PF14_0255	PF14_0587	PF14_0656	PFB0205c	PFC0465c	PFD0495c	PFD0750w	PFE0655w	PFE0865c	PFE0955w	PFE1075c	PFE1245w	PFE1320w	PFF0505c	PFF0695w	PFF1435w	PFI0325c	PFI1335w	PFL0375w	PFL1325c
GO:0006399	tRNA metabolic process	PF11_0282
GO:0006400	tRNA modification	MAL13P1.262	PF07_0071	PF11_0284	PF13_0109	PF14_0322	PFD0555c	PFF0385c	PFL2030w	PFL2305w
GO:0006401	RNA catabolic process	MAL13P1.36	PFF1150w
GO:0006402	mRNA catabolic process	MAL13P1.36
GO:0006405	RNA export from nucleus	PF11_0183
GO:0006406	mRNA export from nucleus	PFL1115w
GO:0006410	transcription, RNA-dependent	MAL7P1.77	PF10_0108	PF13_0187	PF13_0203	PF14_0165	PFD0935c
GO:0006412	translation	MAL13P1.128	MAL13P1.200	MAL13P1.209	MAL13P1.272	MAL13P1.281	MAL13P1.318	MAL13P1.327	MAL13P1.92	MAL7P1.118	MAL7P1.17	MAL7P1.204	MAL7P1.300	MAL7P1.320	MAL7P1.93	MAL8P1.11	MAL8P1.110	MAL8P1.125	MAL8P1.20	MAL8P1.55	MAL8P1.83	PF07_0043	PF07_0046	PF07_0073	PF07_0079	PF07_0080	PF07_0088	PF07_0117	PF08_0011	PF08_0014	PF08_0038	PF08_0039	PF08_0075	PF08_0076	PF10_0038	PF10_0043	PF10_0053	PF10_0105	PF10_0149	PF10_0172	PF10_0187	PF10_0204	PF10_0264	PF10_0267	PF10_0272	PF10_0279	PF10_0296	PF10_0332	PF10_0340
GO:0006413	translational initiation	MAL13P1.156	MAL13P1.180	MAL13P1.336	MAL13P1.67	MAL7P1.17	MAL8P1.11	MAL8P1.27	MAL8P1.55	PF07_0117	PF08_0009	PF08_0018	PF08_0079	PF10_0077	PF10_0103	PF10_0136	PF10_0161	PF10_0172	PF10_0279	PF10_0296	PF10_0336	PF11_0447	PF11_0480	PF13_0069	PF13_0139	PF13_0173	PF13_0288	PF14_0035	PF14_0094	PF14_0104	PF14_0469-a	PF14_0469-b	PF14_0505	PF14_0658	PFA0325w	PFA0525w	PFA0570w	PFB0425c	PFB0560w	PFC0430w	PFC0635c	PFC0750w	PFD0872w	PFD1100c	PFE0885w	PFF0095c	PFF0225w	PFF0345w	PFF0705c
GO:0006414	translational elongation	MAL13P1.164	MAL13P1.243	MAL13P1.351	PF07_0062	PF11_0043	PF11_0245	PF11_0313	PF13_0214	PF13_0304	PF13_0305	PF14_0406	PF14_0486	PFA0370w	PFA0495c	PFC0225c	PFC0400w	PFC0870w	PFC10_API0014	PFC10_API0028	PFF0115c	PFI0645w	PFI0655c	PFL1590c	PFL1710c
GO:0006415	translational termination	MAL7P1.20	PF11_0182	PF14_0265	PFB0550w	PFD0480w	PFI1575c
GO:0006417	regulation of translation	MAL7P1.126	MAL8P1.40	PF11_0225	PF11_0279	PF11_0402	PF14_0327	PFA0570w	PFD0525w	PFD0990w	PFE0935c
GO:0006418	tRNA aminoacylation for protein translation	MAL13P1.281	MAL8P1.125	PF07_0073	PF08_0011	PF10_0053	PF10_0149	PF10_0340	PF11_0181	PF11_0270	PF13_0170	PF13_0179	PF13_0205	PF13_0257	PF13_0262	PF14_0166	PF14_0198	PF14_0401	PF14_0428	PF14_0589	PFA0145c	PFA0480w	PFB0525w	PFC0470w	PFE0475w	PFE0715w	PFF0180w	PFF1095w	PFI0680c	PFI1240c	PFI1645c	PFL0670c	PFL0770w	PFL0900c	PFL1210w	PFL2485c
GO:0006419	alanyl-tRNA aminoacylation	PF13_0354
GO:0006420	arginyl-tRNA aminoacylation	MAL13P1.251	PF14_0537	PFI0680c	PFL0637c	PFL0900c
GO:0006421	asparaginyl-tRNA aminoacylation	PFB0525w	PFE0475w
GO:0006422	aspartyl-tRNA aminoacylation	PFA0145c	PFB0525w	PFE0475w	PFE0715w
GO:0006423	cysteinyl-tRNA aminoacylation	PF10_0149
GO:0006424	glutamyl-tRNA aminoacylation	MAL13P1.281	PF13_0257	PF14_0024	PFF1395c
GO:0006425	glutaminyl-tRNA aminoacylation	PF13_0170
GO:0006426	glycyl-tRNA aminoacylation	PF14_0198	PF14_0537
GO:0006427	histidyl-tRNA aminoacylation	PF14_0428	PFI1645c
GO:0006428	isoleucyl-tRNA aminoacylation	PF13_0179	PFA0565c
GO:0006429	leucyl-tRNA aminoacylation	PF08_0011	PFD1210w	PFF1095w
GO:0006430	lysyl-tRNA aminoacylation	PF13_0262	PF14_0166
GO:0006431	methionyl-tRNA aminoacylation	PF10_0053	PF10_0340
GO:0006432	phenylalanyl-tRNA aminoacylation	PF11_0051	PFA0480w	PFF0180w	PFL1540c
GO:0006433	prolyl-tRNA aminoacylation	PFL0670c
GO:0006434	seryl-tRNA aminoacylation	PF07_0073	PF13_0212	PFL0770w
GO:0006435	threonyl-tRNA aminoacylation	PF11_0270
GO:0006436	tryptophanyl-tRNA aminoacylation	PF13_0205	PFL2485c
GO:0006437	tyrosyl-tRNA aminoacylation	MAL8P1.125	PF11_0181	PFE0328w
GO:0006438	valyl-tRNA aminoacylation	PF14_0589	PFC0470w	PFI1725w
GO:0006446	regulation of translational initiation	MAL7P1.81	PF14_0546	PF14_0655	PFD1070w	PFI0625c	PFI0895c	PFL0310c	PFL0335c	PFL0625c
GO:0006447	regulation of translational initiation by iron	PF13_0229
GO:0006449	regulation of translational termination	PFB0550w
GO:0006452	translational frameshifting	PFL0210c
GO:0006457	protein folding	MAL13P1.277	MAL13P1.283	MAL13P1.68	MAL7P1.94	MAL8P1.17	MAL8P1.204	PF07_0029	PF08_0032	PF08_0115	PF08_0121	PF10_0032	PF10_0153	PF10_0378	PF10_0381	PF10_0388	PF11_0015	PF11_0026	PF11_0034	PF11_0088	PF11_0099	PF11_0124	PF11_0164	PF11_0170	PF11_0175	PF11_0188	PF11_0199	PF11_0251	PF11_0258	PF11_0292	PF11_0331	PF11_0351	PF11_0352	PF11_0378	PF11_0380	PF11_0433	PF11_0509	PF11_0512	PF11_0513	PF13_0102	PF13_0122	PF13_0180	PF13_0190	PF14_0111	PF14_0137	PF14_0167	PF14_0249	PF14_0359	PF14_0417
GO:0006458	'de novo' protein folding	MAL7P1.94
GO:0006461	protein complex assembly	MAL8P1.123	PF14_0331	PFA0460c	PFF0155w	PFF0830w	PFL0490c	PFL2220w
GO:0006464	protein modification process	MAL7P1.19	MAL8P1.23	MAL8P1.37	MAL8P1.75	PF10_0094	PF10_0150	PF10_0409	PF11_0201	PF11_0481	PF13_0083	PF13_0182	PF13_0346	PF14_0309	PF14_0327	PF14_0573	PF14_0713	PFB0130w	PFE0700c	PFF1365c	PFL0190w	PFL0973c	PFL1245w	PFL1790w
GO:0006465	signal peptide processing	MAL13P1.167	MAL8P1.16	PF13_0118	PF14_0317	PFC0912w	PFE0340c	PFF0900c	PFI0215c
GO:0006467	protein thiol-disulfide exchange	PF11_0251	PF11_0352	PF13_0272	PFC0166w
GO:0006468	protein amino acid phosphorylation	MAL13P1.114	MAL13P1.185	MAL13P1.196	MAL13P1.267	MAL13P1.278	MAL13P1.279	MAL13P1.44	MAL13P1.84	MAL7P1.100	MAL7P1.127	MAL7P1.132	MAL7P1.144	MAL7P1.175	MAL7P1.18	MAL7P1.26	MAL7P1.73	MAL7P1.91	MAL8P1.150	MAL8P1.203	MAL8P1.42	PF07_0072	PF08_0044	PF10_0106	PF10_0141	PF10_0160	PF10_0380	PF11_0060	PF11_0079	PF11_0096	PF11_0127	PF11_0147	PF11_0156	PF11_0220	PF11_0227	PF11_0239	PF11_0242	PF11_0377-a	PF11_0377-b	PF11_0377-c	PF11_0464	PF11_0488	PF11_0510	PF13_0085	PF13_0166	PF13_0211	PF13_0258	PF14_0214	PF14_0227
GO:0006470	protein amino acid dephosphorylation	MAL13P1.274	MAL8P1.108	PF08_0129	PF11_0139	PF11_0396	PF13_0027	PF14_0142	PF14_0224	PF14_0280	PF14_0492	PF14_0523	PF14_0524	PF14_0630	PFC0380w	PFC0595c	PFD0505c	PFD0993c	PFF0515c
GO:0006471	protein amino acid ADP-ribosylation	MAL13P1.297	PF10_0203	PF14_0399
GO:0006474	N-terminal protein amino acid acetylation	PFA0465c
GO:0006476	protein amino acid deacetylation	PF13_0152	PF14_0489
GO:0006479	protein amino acid methylation	PF14_0115	PF14_0481
GO:0006481	C-terminal protein amino acid methylation	PFL1780w
GO:0006486	protein amino acid glycosylation	PF10_0137	PF11_0173	PF11_0427	PFC0490w	PFL0540w
GO:0006487	protein amino acid N-linked glycosylation	PFC0490w
GO:0006488	dolichol-linked oligosaccharide biosynthetic process	PFC0935c
GO:0006493	protein amino acid O-linked glycosylation	PF10_0104
GO:0006499	N-terminal protein myristoylation	PF14_0127
GO:0006506	GPI anchor biosynthetic process	MAL13P1.165	MAL13P1.210	MAL13P1.348	PF10_0316	PF11_0229	PFF0740c	PFF0915w	PFF1190c	PFI0535w	PFL0540w	PFL2270w
GO:0006508	proteolysis	MAL13P1.112	MAL13P1.167	MAL13P1.184	MAL13P1.310	MAL13P1.38	MAL13P1.56	MAL7P1.77	MAL8P1.113	MAL8P1.124	MAL8P1.126	MAL8P1.139	MAL8P1.140	MAL8P1.157	MAL8P1.99	PF08_0108	PF10_0058	PF10_0081	PF10_0108	PF10_0150	PF10_0177b	PF10_0246	PF10_0299	PF10_0309	PF10_0320	PF10_0329	PF10_0374	PF11_0161	PF11_0162	PF11_0165	PF11_0174	PF11_0189	PF11_0203	PF11_0226	PF11_0298	PF11_0303	PF11_0314	PF11_0381	PF13_0118	PF13_0133	PF13_0187	PF13_0203	PF13_0289	PF13_0322	PF14_0025	PF14_0075	PF14_0076	PF14_0077	PF14_0078
GO:0006510	ATP-dependent proteolysis	PF14_0147
GO:0006511	ubiquitin-dependent protein catabolic process	MAL13P1.190	MAL13P1.270	MAL13P1.337	MAL13P1.343	MAL7P1.147	MAL8P1.128	MAL8P1.23	PF07_0112	PF08_0020	PF08_0085	PF08_0094	PF10_0111	PF10_0127	PF10_0174	PF10_0298	PF10_0330	PF11_0177	PF13_0033	PF13_0063	PF13_0096	PF13_0148	PF13_0156	PF13_0282	PF13_0301	PF13_0346	PF14_0145	PF14_0178	PF14_0318	PF14_0576	PF14_0632	PF14_0676	PF14_0716	PFA0220w	PFA0400c	PFB0260w	PFC0255c	PFC0520w	PFC0745c	PFC0785c	PFC0845c	PFD0165w	PFD0665c	PFD0680c	PFE0835w	PFE0915c	PFE1235c	PFE1355c	PFF0420c
GO:0006512	ubiquitin cycle	PF10_0072	PF10_0127	PF13_0188	PF14_0054	PF14_0171	PF14_0210	PF14_0488	PFB0440c	PFC0690c	PFC0855w	PFE0285c	PFE1350c	PFF0355c	PFL0190w	PFL1245w	PFL1790w	PFL2175w	PFL2255w	PFL2545c
GO:0006520	cellular amino acid metabolic process	MAL13P1.221	PF08_0132	PF14_0164	PF14_0286	PFB0200c
GO:0006525	arginine metabolic process	PFI0320w
GO:0006529	asparagine biosynthetic process	PF13_0137	PFC0395w
GO:0006534	cysteine metabolic process	MAL7P1.150	PF07_0068
GO:0006536	glutamate metabolic process	PF08_0132	PF14_0164	PF14_0334
GO:0006537	glutamate biosynthetic process	PF14_0334
GO:0006538	glutamate catabolic process	PF13_0044
GO:0006541	glutamine metabolic process	PF13_0044	PF13_0137	PFI1100w
GO:0006542	glutamine biosynthetic process	PFI1110w
GO:0006544	glycine metabolic process	PF14_0534	PFL1720w
GO:0006545	glycine biosynthetic process	PFD0830w
GO:0006546	glycine catabolic process	MAL13P1.390	PF11_0339	PF13_0345	PF14_0573
GO:0006554	lysine catabolic process	PFD0285c
GO:0006556	S-adenosylmethionine biosynthetic process	PFI1090w
GO:0006561	proline biosynthetic process	MAL13P1.284
GO:0006563	L-serine metabolic process	PF14_0534	PFL1720w
GO:0006591	ornithine metabolic process	PFF0435w
GO:0006592	ornithine biosynthetic process	PF14_0334
GO:0006593	ornithine catabolic process	PF14_0334
GO:0006596	polyamine biosynthetic process	PF10_0322
GO:0006597	spermine biosynthetic process	PF10_0322
GO:0006605	protein targeting	PF14_0792	PFB0450w	PFC0261c
GO:0006606	protein import into nucleus	PF08_0087	PF14_0122	PF14_0540	PFD0720w	PFF1345w
GO:0006607	NLS-bearing substrate import into nucleus	PF08_0069	PF08_0087	PFE1195w
GO:0006611	protein export from nucleus	PFL1115w
GO:0006614	SRP-dependent cotranslational protein targeting to membrane	MAL7P1.158	MAL8P1.207	PF10_0052	PF10_0374	PF13_0350	PF14_0477	PFD1235w	PFL0160w	PFL0785c	PFL2245w
GO:0006617	SRP-dependent cotranslational protein targeting to membrane, signal sequence recognition	PFL0785c
GO:0006621	protein retention in ER lumen	MAL13P1.163-a	MAL13P1.163-b	PF13_0280
GO:0006626	protein targeting to mitochondrion	PF10_0153	PF11_0265	PF13_0300	PF13_0358	PF14_0208	PF14_0328	PFE0140c	PFF1330c	PFL0430w	PFL2065c
GO:0006629	lipid metabolic process	MAL13P1.285	MAL13P1.316	PF10_0132	PF10_0167	PF11_0257	PF11_0276	PF11_0370	PF13_0083	PF14_0020	PF14_0060	PF14_0250	PF14_0791	PFB0410c	PFB0870w	PFE0555w	PFF1420w	PFI1180w
GO:0006631	fatty acid metabolic process	PF07_0129	PF10_0015	PF10_0016	PF10_0167	PF14_0484	PF14_0751	PF14_0761	PFB0685c	PFB0695c	PFC0050c	PFE1250w	PFL1880w	PFL2570w
GO:0006633	fatty acid biosynthetic process	PF08_0066	PF10_0407	PF11_0256	PF13_0066	PF13_0128	PF14_0378	PF14_0441	PF14_0664	PFB0385w	PFB0505c	PFD0465c	PFD0980w	PFD1035w	PFE0555w	PFF0730c	PFF1275c	PFI1125c	PFL0205w	PFL0415w	PFL0455c
GO:0006635	fatty acid beta-oxidation	PF14_0232
GO:0006644	phospholipid metabolic process	PF07_0005	PF07_0040	PF10_0132
GO:0006646	phosphatidylethanolamine biosynthetic process	PF11_0257
GO:0006655	phosphatidylglycerol biosynthetic process	MAL8P1.58
GO:0006656	phosphatidylcholine biosynthetic process	MAL13P1.214	PF11_0257	PF14_0020
GO:0006659	phosphatidylserine biosynthetic process	MAL13P1.335
GO:0006661	phosphatidylinositol biosynthetic process	MAL13P1.82
GO:0006662	glycerol ether metabolic process	PF14_0545
GO:0006665	sphingolipid metabolic process	PF10_0110
GO:0006729	tetrahydrobiopterin biosynthetic process	PF11_0095a	PFF1360w
GO:0006730	one-carbon metabolic process	PF11_0411	PFD0830w	PFE1050w	PFF1490w	PFI1090w	PFL1155w	PFL1720w
GO:0006743	ubiquinone metabolic process	PFF0370w
GO:0006744	ubiquinone biosynthetic process	MAL7P1.130	PF11_0128	PFD0350w	PFI0815c
GO:0006750	glutathione biosynthetic process	PFE0605c	PFI0925w
GO:0006754	ATP biosynthetic process	MAL13P1.246	MAL13P1.301	PF07_0115	PF11_0395	PF14_0654	PF14_0736	PFA0310c	PFC0840w	PFD0555c	PFE0195w	PFE0805w	PFI0240c	PFL0590c	PFL0950c	PFL1125w
GO:0006761	dihydrofolate biosynthetic process	PF08_0095
GO:0006772	thiamin metabolic process	PFI1195c
GO:0006777	Mo-molybdopterin cofactor biosynthetic process	PF10_0026	PFE1240w	PFF0840w
GO:0006779	porphyrin biosynthetic process	PF10_0275	PF11_0436	PFF0360w	PFL0480w
GO:0006783	heme biosynthetic process	MAL13P1.326	MAL7P1.79	PF10_0275	PF11_0436	PF14_0381	PFF0360w	PFL0480w	PFL2210w
GO:0006796	phosphate metabolic process	PFC0710w-a	PFC0710w-b
GO:0006797	polyphosphate metabolic process	PF14_0021	PF14_0022
GO:0006801	superoxide metabolic process	PF08_0071	PF14_0048	PFF1130c
GO:0006807	nitrogen compound metabolic process	PF13_0044	PF14_0334	PFI1110w	PFI1310w
GO:0006810	transport	MAL13P1.126	MAL13P1.135	MAL13P1.16	MAL13P1.171	MAL13P1.197	MAL13P1.256	MAL13P1.266	MAL13P1.29	MAL13P1.38	MAL7P1.31	MAL8P1.77	MAL8P1.92	MAL8P1.97	PF07_0070	PF08_0031	PF08_0093	PF08_0097	PF10_0045	PF10_0049	PF10_0051	PF10_0059	PF10_0100	PF10_0110	PF10_0211	PF10_0216	PF10_0248	PF10_0285	PF10_0366	PF11_0050	PF11_0070	PF11_0126	PF11_0187	PF11_0202	PF11_0225	PF11_0261	PF11_0287	PF11_0338	PF11_0359	PF11_0394	PF11_0466	PF13_0062	PF13_0078	PF13_0082	PF13_0090	PF13_0123	PF13_0174	PF13_0218	PF13_0252
GO:0006811	ion transport	PF10_0216	PFD0725c	PFI0400c
GO:0006812	cation transport	PF07_0065	PF10_0188	PF13_0019	PFA0310c	PFC0840w	PFE0195w	PFE0805w	PFF0170w	PFL0590c
GO:0006813	potassium ion transport	MAL13P1.246	PF11_0340	PF13_0238	PF14_0622	PFL1315w	PFL1875w
GO:0006814	sodium ion transport	PF13_0019
GO:0006816	calcium ion transport	MAL7P1.142	PFA0310c	PFF0170w
GO:0006817	phosphate transport	MAL13P1.206	MAL7P1.149	MAL7P1.15	MAL8P1.205	PF07_0101	PF08_0017	PF10_0129	PF10_0190	PF10_0260	PF10_0262	PF10_0310	PF10_0321	PF11_0076	PF13_0071	PF13_0091	PF14_0216	PF14_0644	PFA0175w	PFB0575c	PFB0710c	PFC0435w	PFD0225w	PFE0235c	PFE0780w	PFF0380w	PFI0430c	PFI0670w	PFI1185c
GO:0006818	hydrogen transport	MAL13P1.47	PF08_0113	PF13_0061	PF13_0227	PFE0965c	PFL1725w
GO:0006820	anion transport	PF14_0301	PFF0825c
GO:0006825	copper ion transport	PF07_0034	PF10_0252	PF14_0211	PF14_0369	PFI0240c
GO:0006829	zinc ion transport	PF07_0065	PF10_0216
GO:0006833	water transport	PF11_0338
GO:0006835	dicarboxylic acid transport	PF08_0031
GO:0006836	neurotransmitter transport	PF11_0334	PFB0435c	PFE0775c
GO:0006839	mitochondrial transport	PF08_0031
GO:0006855	drug transmembrane transport	PF14_0455	PFB0580w	PFC0125w
GO:0006863	purine transport	PF13_0252
GO:0006865	amino acid transport	PFF1430c	PFL0420w
GO:0006869	lipid transport	PF13_0218	PFB0770c	PFI1015w
GO:0006875	cellular metal ion homeostasis	PFD0725c
GO:0006878	cellular copper ion homeostasis	PF07_0034
GO:0006879	cellular iron ion homeostasis	PF14_0518
GO:0006885	regulation of pH	PF14_0541
GO:0006886	intracellular protein transport	MAL13P1.113	MAL13P1.135	MAL13P1.169	MAL13P1.171	MAL13P1.205	MAL13P1.365	MAL7P1.164	MAL7P1.202	MAL8P1.123	MAL8P1.21	MAL8P1.51	PF08_0036	PF08_0069	PF08_0087	PF08_0110	PF10_0203	PF10_0337	PF11_0052	PF11_0098	PF11_0119	PF11_0183	PF11_0187	PF11_0202	PF11_0265	PF11_0359	PF11_0461	PF11_0463	PF13_0041	PF13_0062	PF13_0082	PF13_0090	PF13_0119	PF13_0324	PF14_0277	PF14_0300	PF14_0304	PF14_0386	PF14_0399	PF14_0464	PF14_0500	PF14_0529	PF14_0535	PF14_0548	PF14_0574	PFA0335w	PFB0450w	PFB0480w	PFB0750w
GO:0006887	exocytosis	PF14_0218	PFA0155c
GO:0006888	ER to Golgi vesicle-mediated transport	MAL8P1.77	PF08_0036	PF11_0171	PF13_0174	PF13_0324	PF14_0049	PFB0640c	PFC0140c	PFC0445w	PFC0890w	PFD0250c	PFD0895c	PFL1500w
GO:0006890	retrograde vesicle-mediated transport, Golgi to ER	MAL8P1.121	PF11_0359	PF14_0277
GO:0006891	intra-Golgi vesicle-mediated transport	PF11_0461
GO:0006897	endocytosis	MAL13P1.316	MAL8P1.123	PF13_0210	PF14_0218	PF14_0493	PFB0770c	PFE0765w	PFL2220w
GO:0006898	receptor-mediated endocytosis	PF10_0368	PFL0930w
GO:0006904	vesicle docking involved in exocytosis	MAL8P1.161	PF10_0331	PFB0750w	PFF0665c	PFI1700c
GO:0006913	nucleocytoplasmic transport	MAL13P1.205	PF08_0087	PF08_0110	PF11_0183	PF11_0461	PF13_0119	PFA0335w	PFE0625w	PFE0690c	PFE1195w	PFI0155c	PFL1500w
GO:0006914	autophagy	PF10_0126	PF13_0024	PF14_0171	PF14_0283
GO:0006928	cellular component movement	PF13_0201	PFL2460w
GO:0006944	cellular membrane fusion	PF14_0377
GO:0006950	response to stress	PF07_0029	PF10_0335	PF11_0199	PF11_0274	PF14_0111	PF14_0735	PFC0360w	PFL1045w	PFL1070c
GO:0006952	defense response	PFD0295c
GO:0006955	immune response	MAL8P1.97	PF14_0567
GO:0006974	response to DNA damage stimulus	MAL13P1.19	MAL13P1.345	MAL13P1.88	PF07_0041	PF11_0131	PF11_0414	PF13_0172	PF13_0279	PF13_0334	PF14_0527	PF14_0683	PFB0810w	PFD0795w	PFE0470w	PFF0925w	PFF1385c	PFI0510c
GO:0006979	response to oxidative stress	MAL7P1.159	PF08_0071	PF08_0131	PF14_0192	PF14_0368	PF14_0545	PFC0271c	PFE0605c	PFF1130c	PFL0595c	PFL0725w
GO:0006986	response to unfolded protein	MAL13P1.162	MAL8P1.78	PF07_0029	PF07_0030	PF07_0031	PF08_0054	PF10_0153	PF11_0175	PF11_0188	PF11_0351	PF13_0021	PFB0595w	PFF1415c	PFL0565w	PFL0740c	PFL1465c
GO:0006998	nuclear envelope organization	PFL1115w
GO:0007010	cytoskeleton organization	MAL13P1.148	MAL7P1.137	PF10_0039	PF11_0114	PF11_0331	PF11_0416	PF14_0124	PF14_0218	PFA0260c	PFC0235w	PFD0487c	PFE0255w	PFF1480w	PFI1565w	PFL2215w
GO:0007015	actin filament organization	PFL1435c
GO:0007017	microtubule-based process	MAL13P1.230	MAL7P1.161	PF07_0104	PF08_0125	PF10_0084	PF10_0224	PF10_0368	PF11_0465	PF13_0306	PF14_0725	PFB0196c	PFD1050w	PFI0180w	PFL0660w	PFL2460w
GO:0007018	microtubule-based movement	MAL7P1.161	MAL7P1.162	MAL7P1.89	MAL8P1.132	PF07_0098	PF07_0104	PF10_0084	PF10_0196	PF10_0224	PF10_0250	PF11_0240	PF11_0478	PF14_0243a	PF14_0626	PF14_0725	PFA0535c	PFC0770c	PFC0860w	PFD1050w	PFI0180w	PFI0260c	PFI1635w	PFL0115w	PFL0545w	PFL0660w	PFL2165w	PFL2190c
GO:0007020	microtubule nucleation	PF14_0414	PFI1620c
GO:0007021	tubulin complex assembly	PFA0460c	PFL1930w
GO:0007034	vacuolar transport	PFF1075w	PFL2415w
GO:0007035	vacuolar acidification	PF11_0412	PF13_0034	PF13_0065	PF13_0130	PF14_0615	PFD0305c
GO:0007047	cellular cell wall organization	PFL0975w
GO:0007049	cell cycle	MAL13P1.124	MAL13P1.279	MAL13P1.85	MAL7P1.38	MAL8P1.20	PF10_0261	PF10_0297	PF11_0249	PF11_0368	PF11_0448	PF13_0237	PF14_0126	PF14_0177	PF14_0313	PF14_0468	PF14_0479	PF14_0538	PFA0285c	PFC0720w	PFD0900w	PFE0610c	PFE1320w	PFE1535w	PFI1155w	PFL0975w	PFL1050w	PFL1975c
GO:0007050	cell cycle arrest	PF14_0261
GO:0007059	chromosome segregation	MAL8P1.20	PF10_0297	PF14_0313	PF14_0538
GO:0007067	mitosis	MAL13P1.124	MAL13P1.21	PF10_0227	PF11_0066	PF11_0249	PF11_0368	PF13_0050	PF14_0443	PF14_0468	PFC0720w	PFL0975w	PFL1370w	PFL1520w	PFL1975c
GO:0007076	mitotic chromosome condensation	MAL13P1.21	PF11_0249	PF11_0368
GO:0007090	regulation of S phase of mitotic cell cycle	PF13_0237	PF14_0683
GO:0007131	reciprocal meiotic recombination	MAL8P1.76
GO:0007154	cell communication	MAL7P1.108	PF07_0017
GO:0007155	cell adhesion	MAL13P1.286	MAL13P1.346	MAL7P1.149	MAL7P1.15	MAL8P1.205	PF08_0136b	PF10_0190	PF10_0310	PF11_0076	PF11_0504	PF13_0071	PF14_0101	PF14_0532	PF14_0723	PFA0550w	PFB0300c	PFB0325c	PFB0575c	PFB0710c	PFB0775w	PFD0840w	PFF0380w	PFF1030w	PFI0430c	PFI1185c	PFL0855c
GO:0007165	signal transduction	MAL13P1.118	MAL13P1.119	MAL13P1.205	MAL13P1.294	MAL7P1.100	MAL7P1.122	MAL7P1.69	MAL7P1.73	PF07_0019	PF07_0102	PF08_0110	PF10_0071	PF10_0132	PF10_0365	PF11_0050	PF11_0147	PF11_0183	PF11_0302	PF11_0395	PF11_0461	PF13_0119	PF13_0209	PF13_0302	PF14_0085	PF14_0235	PF14_0532	PF14_0672	PF14_0723	PFA0335w	PFB0605w	PFE0485w	PFE0625w	PFE0690c	PFF1310c	PFI0155c	PFI1315c	PFL0475w	PFL0746c	PFL1500w
GO:0007169	transmembrane receptor protein tyrosine kinase signaling pathway	PF11_0079	PF14_0214	PFE1525w
GO:0007186	G-protein coupled receptor protein signaling pathway	PFE1190c	PFE1265w	PFL1915w
GO:0007205	activation of protein kinase C activity by G-protein coupled receptor protein signaling pathway	PF14_0681	PFI1485c
GO:0007219	Notch signaling pathway	PFI0445c
GO:0007264	small GTPase mediated signal transduction	MAL13P1.205	MAL13P1.241	MAL13P1.297	MAL13P1.51	PF08_0110	PF10_0161	PF10_0203	PF10_0337	PF11_0183	PF11_0461	PF13_0090	PF13_0119	PF14_0399	PF14_0485	PFA0335w	PFB0500c	PFD0810w	PFE0625w	PFE0690c	PFF0810c	PFI0155c	PFI0160w	PFI1005w	PFL1500w	PFL2245w
GO:0007266	Rho protein signal transduction	PF10_0071
GO:0007275	multicellular organismal development	PF10_0054	PF10_0127	PF11_0167	PF11_0462	PF13_0221	PFC0970w	PFE0275w	PFI0900w	PFI1315c
GO:0007276	gamete generation	PF10_0374
GO:0007530	sex determination	MAL7P1.139
GO:0007600	sensory perception	PF13_0209
GO:0008009	chemokine activity	MAL8P1.97
GO:0008017	microtubule binding	MAL13P1.124	PFC0305w
GO:0008020	G-protein coupled photoreceptor activity	PF13_0209
GO:0008023	transcription elongation factor complex	PF07_0057
GO:0008026	ATP-dependent helicase activity	MAL13P1.134	MAL13P1.166	MAL7P1.113	MAL8P1.19	PF08_0048	PF08_0096	PF08_0111	PF10_0209	PF10_0309	PF11_0053	PF11_0129	PF13_0037	PF13_0077	PF13_0134	PF13_0177	PF14_0081	PF14_0183b	PF14_0185	PF14_0234	PF14_0278	PF14_0370	PF14_0429	PF14_0437	PF14_0563	PF14_0655	PF14_0720	PFA0640c	PFB0445c	PFB0860c	PFC0915w	PFC0955w	PFD0090c	PFD0245c	PFD0565c	PFD0785c	PFD1060w	PFD1070w	PFE0205w	PFE0215w	PFE0430w	PFE0925c	PFE1085w	PFE1390w	PFF0100w	PFF1185w	PFF1500c	PFI0165c	PFI0480w
GO:0008028	monocarboxylic acid transmembrane transporter activity	PFB0465c
GO:0008033	tRNA processing	MAL13P1.204	PF10_0179	PF10_0191	PF11_0316	PF13_0107	PF13_0109	PF14_0086	PFE0815w	PFF0180w	PFF1355w	PFI0625c	PFI0920c	PFL0230w	PFL0380c	PFL1540c	PFL2115c
GO:0008037	cell recognition	MAL13P1.346	PF11_0504	PFB0775w	PFD0840w	PFF1030w
GO:0008060	ARF GTPase activator activity	PF08_0120	PFE1305c-a	PFE1305c-b	PFL2140c
GO:0008061	chitin binding	PFF1060w	PFL2510w
GO:0008076	voltage-gated potassium channel complex	PF11_0340	PF13_0238	PFL1875w
GO:0008080	N-acetyltransferase activity	MAL8P1.200	PF08_0034	PF10_0036	PF13_0131	PF14_0350	PFA0465c	PFF1405c
GO:0008081	phosphoric diester hydrolase activity	PF10_0132	PF14_0060
GO:0008092	cytoskeletal protein binding	PF13_0298	PFF1480w
GO:0008094	DNA-dependent ATPase activity	MAL8P1.76	PF07_0023	PF11_0053	PF11_0087	PF11_0414	PF13_0291	PF14_0177	PFD0790c	PFL0560c	PFL0580w
GO:0008097	5S rRNA binding	PF14_0230	PFD0335c
GO:0008104	protein localization	PFE1120w	PFE1555c
GO:0008121	ubiquinol-cytochrome-c reductase activity	PF10_0120	PF14_0248	PF14_0373	PFC0262c	PFE1155c	PFF1085a
GO:0008124	4-alpha-hydroxytetrahydrobiopterin dehydratase activity	PF11_0095a
GO:0008135	translation factor activity, nucleic acid binding	PFE0830c
GO:0008137	NADH dehydrogenase (ubiquinone) activity	PF10_0211
GO:0008138	protein tyrosine/serine/threonine phosphatase activity	PF11_0139	PF13_0027	PF14_0524	PFC0380w	PFD0993c
GO:0008139	nuclear localization sequence binding	PF08_0069
GO:0008143	poly(A) RNA binding	PFL1170w
GO:0008152	metabolic process	MAL13P1.186	MAL13P1.20	MAL13P1.214	MAL13P1.246	MAL13P1.284	MAL13P1.285	MAL13P1.319	MAL13P1.324	MAL13P1.485	MAL7P1.150	MAL8P1.200	MAL8P1.58	PF07_0020	PF07_0059	PF07_0068	PF07_0115	PF07_0129	PF08_0034	PF08_0045	PF08_0077	PF08_0132	PF10_0036	PF10_0087	PF10_0137	PF10_0147	PF10_0169	PF10_0188	PF10_0225	PF10_0245	PF10_0274	PF10_0325	PF10_0379	PF10_0407	PF11_0097	PF11_0157	PF11_0190	PF11_0256	PF11_0395	PF13_0044	PF13_0066	PF13_0070	PF13_0100	PF13_0121	PF13_0131	PF13_0141	PF13_0144	PF13_0229	PF14_0164
GO:0008153	para-aminobenzoic acid biosynthetic process	PFI1100w
GO:0008154	actin polymerization or depolymerization	PF13_0326
GO:0008158	hedgehog receptor activity	PFA0375c
GO:0008159	positive transcription elongation factor activity	PF10_0293
GO:0008160	protein tyrosine phosphatase activator activity	PF14_0280
GO:0008168	methyltransferase activity	MAL13P1.138	MAL13P1.214	MAL13P1.50	PF07_0020	PF07_0123	PF10_0087	PF10_0179	PF10_0197	PF10_0259	PF10_0267	PF10_0274	PF11_0160	PF11_0284	PF11_0316	PF11_0468	PF13_0016	PF13_0052	PF13_0236	PF13_0286	PF13_0323	PF14_0115	PF14_0242	PF14_0376	PF14_0526-a	PF14_0526-b	PFB0220w	PFB0855c	PFD0350w	PFD0460c	PFE1115c	PFE1535w	PFF1085c	PFI0415c	PFI0815c	PFL0125c	PFL1475w	PFL1715w	PFL1775c	PFL2305w
GO:0008170	N-methyltransferase activity	PF13_0016
GO:0008171	O-methyltransferase activity	PFL1780w
GO:0008173	RNA methyltransferase activity	PF10_0300	PF11_0348	PF13_0052	PF13_0286	PF14_0066	PF14_0273	PFB0855c	PFE1275c	PFF1085c	PFL0125c	PFL2230c
GO:0008176	tRNA (guanine-N7-)-methyltransferase activity	PF11_0284	PFL2305w
GO:0008177	succinate dehydrogenase (ubiquinone) activity	PF10_0334
GO:0008179	adenylate cyclase binding	PFA0260c
GO:0008187	poly-pyrimidine tract binding	PFF0320c
GO:0008198	ferrous iron binding	MAL13P1.326	PFI0380c
GO:0008201	heparin binding	PF08_0136b
GO:0008202	steroid metabolic process	PF11_0327
GO:0008203	cholesterol metabolic process	PFB0770c
GO:0008233	peptidase activity	MAL13P1.112	MAL13P1.167	MAL13P1.38	MAL7P1.77	MAL8P1.113	MAL8P1.124	MAL8P1.16	PF10_0108	PF10_0309	PF10_0320	PF10_0336	PF13_0187	PF13_0203	PF13_0241	PF14_0171	PF14_0206	PF14_0317	PF14_0396	PF14_0543	PF14_0692	PFC0950c	PFD0935c	PFE0340c	PFF0125c	PFF0900c	PFI0215c	PFI0575c	PFI1640c
GO:0008234	cysteine-type peptidase activity	MAL7P1.77	MAL8P1.157	PF10_0108	PF10_0320	PF11_0161	PF11_0162	PF11_0165	PF11_0174	PF13_0187	PF13_0203	PF14_0171	PF14_0553	PFB0325c	PFB0330c	PFB0335c	PFB0340c	PFB0345c	PFB0350c	PFB0355c	PFB0360c	PFD0230c	PFI0135c	PFL1635w	PFL2290w
GO:0008235	metalloexopeptidase activity	MAL8P1.140	PF10_0150	PF14_0327	PF14_0439	PFE1360c
GO:0008236	serine-type peptidase activity	MAL8P1.126	PF11_0381	PF13_0118	PFC0950c	PFE0370c
GO:0008237	metallopeptidase activity	MAL13P1.56	PF13_0322	PF14_0396	PF14_0692	PFI0575c
GO:0008250	oligosaccharyltransferase complex	PF11_0173	PFC0490w
GO:0008262	importin-alpha export receptor activity	MAL7P1.202	PFI1590c
GO:0008270	zinc ion binding	MAL13P1.112	MAL13P1.115	MAL13P1.117	MAL13P1.122	MAL13P1.126	MAL13P1.13	MAL13P1.191	MAL13P1.216	MAL13P1.224	MAL13P1.302	MAL13P1.345	MAL13P1.37	MAL13P1.405	MAL13P1.56	MAL13P1.76	MAL7P1.120	MAL7P1.125	MAL7P1.155	MAL7P1.68	MAL7P1.77	MAL8P1.156	MAL8P1.26	MAL8P1.380	MAL8P1.42	MAL8P1.64	MAL8P1.70	PF07_0049	PF07_0057	PF07_0071	PF07_0100	PF07_0124	PF08_0012	PF08_0026	PF08_0036	PF08_0056	PF08_0084	PF08_0118	PF08_0120	PF08_0140	PF10_0046	PF10_0057	PF10_0057a	PF10_0072	PF10_0079	PF10_0083	PF10_0089	PF10_0091	PF10_0099
GO:0008271	secondary active sulfate transmembrane transporter activity	PF14_0679
GO:0008272	sulfate transport	PF14_0679
GO:0008273	calcium, potassium:sodium antiporter activity	PFF0170w
GO:0008276	protein methyltransferase activity	PF14_0115	PF14_0481
GO:0008278	cohesin complex	PF11_0317
GO:0008283	cell proliferation	MAL7P1.202	PF11_0090	PF14_0261	PFA0500w	PFI1590c
GO:0008287	protein serine/threonine phosphatase complex	MAL13P1.274	MAL13P1.44	MAL8P1.108	PF14_0630
GO:0008290	F-actin capping protein complex	PFE0880c	PFE1420w
GO:0008295	spermidine biosynthetic process	PF10_0322	PF11_0301	PFD0460c
GO:0008299	isoprenoid biosynthetic process	PF10_0221	PF11_0295	PF11_0460	PF14_0641	PFA0340w	PFB0130w	PFE0150c
GO:0008301	DNA bending activity	MAL8P1.72	PFL0145c
GO:0008308	voltage-gated anion channel activity	PF14_0301	PFF0825c
GO:0008310	single-stranded DNA specific 3'-5' exodeoxyribonuclease activity	PF10_0165
GO:0008312	7S RNA binding	MAL7P1.104	MAL7P1.158	PF10_0052	PF14_0477	PFL0160w	PFL0785c
GO:0008318	protein prenyltransferase activity	PF14_0403	PFL2050w
GO:0008320	protein transmembrane transporter activity	MAL13P1.171	PFF1345w
GO:0008324	cation transmembrane transporter activity	PF07_0065	PFE0195w	PFE0805w	PFF0170w
GO:0008360	regulation of cell shape	PF11_0460	PF14_0560
GO:0008379	thioredoxin peroxidase activity	PF14_0368	PFL0725w
GO:0008380	RNA splicing	MAL13P1.120	MAL13P1.385	PF07_0091	PF08_0049	PF10_0217	PF10_0294	PF11_0228	PF11_0255	PF11_0266	PF14_0046	PF14_0113	PF14_0146	PF14_0194	PF14_0255	PF14_0318	PF14_0411	PFB0865w	PFD0265w	PFD0450c	PFD0495c	PFE0160c	PFE0865c	PFE1320w	PFF0320c	PFF0500c	PFF0695w	PFF0970w	PFF1135w	PFI1115c	PFL1525c	PFL1680w
GO:0008408	3'-5' exonuclease activity	MAL13P1.311	MAL8P1.35	PF11_0383	PF14_0112	PF14_0473	PFA0290w	PFB0215c	PFD0590c
GO:0008409	5'-3' exonuclease activity	PF07_0105	PFB0180w	PFD0420c
GO:0008412	4-hydroxybenzoate octaprenyltransferase activity	PFF0370w
GO:0008415	acyltransferase activity	PF10_0407	PF11_0167	PF11_0217	PF13_0100	PF13_0121	PF14_0421	PFC0170c	PFE1325w	PFF0410w	PFF0740c	PFI0695c	PFL0620c	PFL0675c
GO:0008419	RNA lariat debranching enzyme activity	PF13_0222
GO:0008425	2-polyprenyl-6-methoxy-1,4-benzoquinone methyltransferase activity	PFI0815c
GO:0008426	protein kinase C inhibitor activity	PF08_0059
GO:0008429	phosphatidylethanolamine binding	PFL0955c
GO:0008440	inositol trisphosphate 3-kinase activity	PF10_0078	PF13_0089	PFE0740c
GO:0008444	CDP-diacylglycerol-glycerol-3-phosphate 3-phosphatidyltransferase activity	MAL8P1.58
GO:0008446	GDP-mannose 4,6-dehydratase activity	PF08_0077
GO:0008450	O-sialoglycoprotein endopeptidase activity	MAL7P1.26
GO:0008462	endopeptidase Clp activity	PF14_0063	PF14_0348
GO:0008478	pyridoxal kinase activity	PFF0775w
GO:0008479	queuine tRNA-ribosyltransferase activity	PF07_0071	PF14_0322	PFL2030w
GO:0008483	transaminase activity	PF14_0334	PFB0200c	PFF0435w
GO:0008495	protoheme IX farnesyltransferase activity	PFE0970w
GO:0008524	glucose 6-phosphate:phosphate antiporter activity	PFE0410w	PFE1510c
GO:0008531	riboflavin kinase activity	MAL13P1.292
GO:0008534	oxidized purine base lesion DNA N-glycosylase activity	PFI0835c
GO:0008535	respiratory chain complex IV assembly	PF07_0034	PF14_0331	PF14_0721
GO:0008537	proteasome activator complex	PFI0370c
GO:0008538	proteasome activator activity	PF14_0138	PFI0370c
GO:0008553	hydrogen-exporting ATPase activity, phosphorylative mechanism	MAL13P1.11	PF11_0426	PF14_0009	PFL1725w
GO:0008565	protein transporter activity	MAL7P1.164	MAL7P1.202	MAL8P1.123	MAL8P1.51	PF08_0069	PF08_0087	PF11_0187	PF13_0300	PF13_0324	PF14_0304	PF14_0328	PF14_0361	PF14_0540	PFB0450w	PFB0805c	PFC0135c	PFD0250c	PFD0720w	PFD1090c	PFE1400c	PFF0665c	PFF1330c	PFF1345w	PFI1590c	PFL0930w	PFL2070w	PFL2220w	PFL2425w
GO:0008597	calcium-dependent protein serine/threonine phosphatase regulator activity	PF14_0492
GO:0008601	protein phosphatase type 2A regulator activity	PF13_0302
GO:0008603	cAMP-dependent protein kinase regulator activity	PF11_0050	PF14_0235	PF14_0346	PFF1310c	PFL0746c	PFL1110c
GO:0008610	lipid biosynthetic process	MAL8P1.68	PFB0880w	PFE1325w	PFF0410w
GO:0008612	peptidyl-lysine modification to hypusine	PF14_0125	PFL0210c
GO:0008614	pyridoxine metabolic process	PFF0775w
GO:0008615	pyridoxine biosynthetic process	PFF1025c
GO:0008616	queuosine biosynthetic process	MAL13P1.201	PF07_0071	PF14_0322	PFL2030w
GO:0008622	epsilon DNA polymerase complex	PFF1470c
GO:0008641	small protein activating enzyme activity	MAL8P1.75	PF13_0182	PFL1245w	PFL1790w
GO:0008643	carbohydrate transport	PFE0260w	PFE1455w
GO:0008646	high-affinity hexose transport	PFB0210c
GO:0008649	rRNA methyltransferase activity	PF11_0305	PF14_0156	PFL2395c
GO:0008650	rRNA (uridine-2'-O-)-methyltransferase activity	PFA0275c
GO:0008654	phospholipid biosynthetic process	MAL13P1.62	MAL13P1.82	PF13_0253	PF14_0097	PFE0585c	PFF1375c-a	PFF1375c-b	PFI1370c
GO:0008659	(3R)-hydroxymyristoyl-[acyl-carrier-protein] dehydratase activity	PF13_0128
GO:0008685	2-C-methyl-D-erythritol 2,4-cyclodiphosphate synthase activity	PFB0420w
GO:0008689	3-demethylubiquinone-9 3-O-methyltransferase activity	MAL7P1.130	PFI0815c
GO:0008692	3-hydroxybutyryl-CoA epimerase activity	PF10_0167	PF14_0232
GO:0008746	NAD(P) transhydrogenase activity	PF14_0508
GO:0008757	S-adenosylmethionine-dependent methyltransferase activity	PF10_0197	PF11_0116	PF11_0305	PF14_0483	PFE1115c
GO:0008780	acyl-[acyl-carrier-protein]-UDP-N-acetylglucosamine O-acyltransferase activity	MAL8P1.68
GO:0008800	beta-lactamase activity	PF14_0620
GO:0008841	dihydrofolate synthase activity	PF13_0140
GO:0008878	glucose-1-phosphate adenylyltransferase activity	PFL0675c
GO:0008883	glutamyl-tRNA reductase activity	PF10_0307
GO:0008889	glycerophosphodiester phosphodiesterase activity	PF14_0060
GO:0008897	holo-[acyl-carrier-protein] synthase activity	PFB0385w	PFD0980w
GO:0008898	homocysteine S-methyltransferase activity	PFL1625w
GO:0008914	leucyltransferase activity	PFB0585w
GO:0008923	lysine decarboxylase activity	PFD0285c
GO:0008924	malate dehydrogenase (acceptor) activity	PFF0815w
GO:0008937	ferredoxin reductase activity	PFF1115w
GO:0008940	nitrate reductase activity	PFF0840w
GO:0008943	glyceraldehyde-3-phosphate dehydrogenase activity	PF14_0598
GO:0008964	phosphoenolpyruvate carboxylase activity	PF14_0246
GO:0008967	phosphoglycolate phosphatase activity	PF11_0190
GO:0008968	D-sedoheptulose 7-phosphate isomerase activity	PF14_0783
GO:0008989	rRNA (guanine-N1-)-methyltransferase activity	PFB0850c	PFB0855c
GO:0009001	serine O-acetyltransferase activity	PF14_0155
GO:0009003	signal peptidase activity	MAL13P1.167	PF14_0317
GO:0009020	tRNA (guanosine-2'-O-)-methyltransferase activity	PF13_0236
GO:0009052	pentose-phosphate shunt, non-oxidative branch	PFE0730c	PFL0960w
GO:0009055	electron carrier activity	MAL13P1.183	MAL13P1.344	MAL13P1.55	MAL13P1.95	MAL7P1.79	MAL8P1.154	PF07_0036	PF07_0085	PF08_0113	PF10_0334	PF11_0007	PF11_0050	PF11_0251	PF11_0352	PF11_0407	PF13_0353	PF14_0038	PF14_0046	PF14_0186	PF14_0266	PF14_0334	PF14_0373	PF14_0508	PF14_0545	PF14_0597	PFC0205c	PFC0271c	PFF0340c	PFF0840w	PFF1115w	PFI1140w	PFI1830c	PFL0575w	PFL0630w	PFL0705c	PFL1555w	mal_mito_2	mal_mito_3
GO:0009056	catabolic process	PF13_0118
GO:0009058	biosynthetic process	MAL13P1.67	MAL13P1.86	PF10_0316	PF13_0140	PF13_0159	PF13_0253	PF14_0155	PF14_0774	PFB0200c	PFI1100w	PFL0675c	PFL2210w
GO:0009059	macromolecule biosynthetic process	PFD0980w
GO:0009060	aerobic respiration	mal_mito_2
GO:0009062	fatty acid catabolic process	PF14_0232
GO:0009073	aromatic amino acid family biosynthetic process	PFB0279w	PFF1105c	PFL1765c
GO:0009082	branched chain family amino acid biosynthetic process	PF14_0557
GO:0009086	methionine biosynthetic process	PFF1490w
GO:0009102	biotin biosynthetic process	PF08_0022
GO:0009103	lipopolysaccharide biosynthetic process	PF11_0460
GO:0009105	lipoic acid biosynthetic process	MAL13P1.220
GO:0009107	lipoate biosynthetic process	MAL13P1.220	MAL8P1.37
GO:0009116	nucleoside metabolic process	PF10_0121	PF13_0143	PF13_0157	PFE0630c	PFE0660c
GO:0009117	nucleotide metabolic process	PFL0305c
GO:0009152	purine ribonucleotide biosynthetic process	PFB0295w
GO:0009165	nucleotide biosynthetic process	PF13_0143	PF13_0157	PFD0830w
GO:0009168	purine ribonucleoside monophosphate biosynthetic process	MAL13P1.146	PF10_0289
GO:0009186	deoxyribonucleoside diphosphate metabolic process	PF10_0154	PF14_0053
GO:0009187	cyclic nucleotide metabolic process	PF14_0672
GO:0009190	cyclic nucleotide biosynthetic process	MAL13P1.301	MAL8P1.150	PF11_0395	PF14_0788-a	PF14_0788-b	PF14_0788-c
GO:0009225	nucleotide-sugar metabolic process	PF10_0137
GO:0009228	thiamin biosynthetic process	PFE1030c	PFF0680c	PFF1335c	PFL0575w	PFL1920c
GO:0009229	thiamin diphosphate biosynthetic process	PFI1195c
GO:0009231	riboflavin biosynthetic process	MAL13P1.292
GO:0009234	menaquinone biosynthetic process	MAL13P1.50	PFD0350w
GO:0009245	lipid A biosynthetic process	MAL8P1.68	PFE1325w	PFF0410w
GO:0009247	glycolipid biosynthetic process	PF11_0338
GO:0009249	protein lipoylation	PF13_0083
GO:0009252	peptidoglycan biosynthetic process	PF11_0460
GO:0009264	deoxyribonucleotide catabolic process	PF10_0210
GO:0009274	peptidoglycan-based cell wall	PFA0635c
GO:0009298	GDP-mannose biosynthetic process	PF10_0169
GO:0009306	protein secretion	PFF0665c
GO:0009317	acetyl-CoA carboxylase complex	PF14_0664	PFL0205w	PFL0455c
GO:0009328	phenylalanine-tRNA ligase complex	PF11_0051	PFA0480w
GO:0009331	glycerol-3-phosphate dehydrogenase complex	PF11_0157	PFC0275w	PFL0780w
GO:0009341	beta-galactosidase complex	MAL13P1.154	MAL13P1.258
GO:0009343	biotin carboxylase complex	PF14_0664
GO:0009368	endopeptidase Clp complex	PFC0310c
GO:0009374	biotin binding	PF14_0664
GO:0009376	HslUV protease complex	PFI0355c
GO:0009377	HslUV protease activity	PFL1465c
GO:0009378	four-way junction helicase activity	PF07_0041	PF11_0131
GO:0009379	Holliday junction helicase complex	PF07_0041
GO:0009380	excinuclease repair complex	PFF0925w
GO:0009381	excinuclease ABC activity	PFF0925w
GO:0009396	folic acid and derivative biosynthetic process	PF08_0095	PF13_0140	PFF1490w	PFL1155w	PFL2160c
GO:0009405	pathogenesis	MAL13P1.1	MAL13P1.356	MAL13P1.60	MAL7P1.176	MAL7P1.187	MAL7P1.212	MAL7P1.50	MAL7P1.55	MAL7P1.56	MAL8P1.207	MAL8P1.220	PF07_0048	PF07_0049	PF07_0050	PF07_0051	PF08_0103	PF08_0106	PF08_0107	PF08_0140	PF08_0141	PF08_0142	PF10_0001	PF10_0319	PF10_0348	PF10_0355	PF10_0384	PF10_0406	PF11_0007	PF11_0008	PF11_0189	PF11_0326	PF11_0344	PF11_0435	PF11_0506	PF11_0521	PF13_0003	PF13_0148	PF14_0001	PF14_0283	PF14_0773	PF14_0775	PFA0005w	PFA0015c	PFA0075w	PFA0125c	PFA0635c	PFA0665w	PFA0765c
GO:0009408	response to heat	MAL13P1.162	MAL8P1.78	PF07_0029	PF07_0030	PF07_0031	PF08_0054	PF11_0099	PF11_0175	PF11_0188	PF11_0351	PF13_0021	PF14_0417	PFA0425c	PFA0660w	PFB0595w	PFD0462w	PFF1415c	PFI0855w	PFL0565w	PFL0740c	PFL1070c	PFL1465c
GO:0009423	chorismate biosynthetic process	PFF1105c
GO:0009432	SOS response	PF07_0041	PF11_0131	PFF0925w
GO:0009435	NAD biosynthetic process	PF13_0159	PFF1410c	PFI1310w
GO:0009438	methylglyoxal metabolic process	PF11_0145	PFD0311w	PFF0230c	PFL0285w
GO:0009445	putrescine metabolic process	PF10_0322
GO:0009451	RNA modification	PF07_0123	PF07_0125	PF08_0123	PF10_0175	PF10_0341	PF13_0051	PF14_0023	PF14_0174	PFB0530c	PFB0890c	PFE0570w	PFE0815w	PFE1080w	PFI0420c	PFI0685w	PFL1350w	PFL1380w
GO:0009452	RNA capping	PFL0125c
GO:0009607	response to biotic stimulus	PF07_0102
GO:0009636	response to toxin	PFD0260c
GO:0009670	triose-phosphate:phosphate antiporter activity	PFE0410w	PFE1510c	PFL0890c
GO:0009678	hydrogen-translocating pyrophosphatase activity	PF14_0541	PFL1700c
GO:0009790	embryonic development	PFB0375w
GO:0009931	calcium-dependent protein serine/threonine kinase activity	PF11_0239	PFB0815w	PFF0520w
GO:0009966	regulation of signal transduction	PF07_0102
GO:0009982	pseudouridine synthase activity	PF07_0125	PF08_0123	PF10_0175	PF10_0341	PF14_0023	PF14_0174	PFB0530c	PFB0890c	PFE0570w	PFE0815w	PFE1080w	PFI0420c	PFI0685w	PFL1350w	PFL1380w
GO:0009986	cell surface	MAL13P1.269	MAL8P1.300	PF07_0006	PF10_0026	PF10_0155	PF10_0281	PF10_0302	PF10_0303	PF10_0348	PF10_0352	PF11_0139	PFA0550w	PFB0400w	PFB0570w	PFC0210c	PFC0435w	PFE0060w	PFF1420w	PFL0870w	PFL1610c
GO:0009987	cellular process	MAL8P1.140	PF10_0144	PF10_0150	PF14_0051	PF14_0261	PF14_0327	PF14_0517	PFE0870w	PFE1360c
GO:0010008	endosome membrane	PF14_0574
GO:0010038	response to metal ion	PFL2375c
GO:0010181	FMN binding	PF14_0478	PFF1105c	PFI1140w
GO:0010295	(+)-abscisic acid 8'-hydroxylase activity	PF14_0324	PFE1015c
GO:0010468	regulation of gene expression	PF11_0480
GO:0010501	RNA secondary structure unwinding	PFF1500c
GO:0010564	regulation of cell cycle process	MAL13P1.227	MAL8P1.92	PF07_0047	PF08_0067	PF10_0317	PF13_0182	PF13_0344	PF14_0178	PF14_0215	PF14_0462	PF14_0498	PF14_0605	PFC0550w	PFC0590c	PFE0380c	PFF0940c	PFI0810c	PFL0190w	PFL0585w	PFL1790w
GO:0010608	posttranscriptional regulation of gene expression	PF14_0423
GO:0015031	protein transport	MAL13P1.205	MAL13P1.231	MAL13P1.241	MAL13P1.51	MAL7P1.164	PF07_0045	PF07_0067	PF08_0064	PF08_0110	PF10_0067	PF10_0109	PF10_0126	PF10_0203	PF10_0331	PF10_0337	PF10_0373	PF11_0175	PF11_0183	PF11_0187	PF11_0378	PF11_0461	PF13_0024	PF13_0053	PF13_0119	PF13_0136	PF13_0300	PF14_0171	PF14_0249	PF14_0328	PF14_0361	PF14_0397	PF14_0399	PF14_0485	PF14_0501	PFA0155c	PFA0335w	PFB0450w	PFB0500c	PFB0805c	PFC0245c	PFC0912w	PFD1037w	PFD1090c	PFE0065w	PFE0625w	PFE0690c	PFE1120w	PFE1340w
GO:0015035	protein disulfide oxidoreductase activity	PF07_0036	PF14_0545	PFC0205c	PFC0271c	PFF0340c
GO:0015036	disulfide oxidoreductase activity	PF07_0085	PFC0205c
GO:0015038	glutathione disulfide oxidoreductase activity	PFC0205c
GO:0015039	NADPH-adrenodoxin reductase activity	PF11_0407
GO:0015074	DNA integration	MAL13P1.112	MAL13P1.42	PF10_0336	PFI1640c
GO:0015077	monovalent inorganic cation transmembrane transporter activity	MAL13P1.246
GO:0015078	hydrogen ion transmembrane transporter activity	MAL13P1.271	MAL7P1.340	PF07_0090a	PF08_0113	PF14_0541	PF14_0615	PFE0965c	PFL0590c
GO:0015095	magnesium ion transmembrane transporter activity	PF14_0255
GO:0015103	inorganic anion transmembrane transporter activity	PF14_0679
GO:0015145	monosaccharide transmembrane transporter activity	PFB0210c
GO:0015149	hexose transmembrane transporter activity	PFB0210c
GO:0015171	amino acid transmembrane transporter activity	PFF1430c
GO:0015238	drug transmembrane transporter activity	MAL7P1.27	PFB0580w	PFC0125w	PFE1150w
GO:0015269	calcium-activated potassium channel activity	PF14_0622	PFL1315w
GO:0015297	antiporter activity	PFB0580w
GO:0015299	solute:hydrogen antiporter activity	PF13_0019
GO:0015367	oxoglutarate:malate antiporter activity	PF08_0031
GO:0015446	arsenite-transporting ATPase activity	PFD0725c
GO:0015450	P-P-bond-hydrolysis-driven protein transmembrane transporter activity	MAL13P1.231	PF11_0265	PF13_0358	PFB0450w	PFL0430w	PFL2065c
GO:0015520	tetracycline:hydrogen antiporter activity	PFE0825w
GO:0015629	actin cytoskeleton	PF13_0326	PFA0190c	PFB0325c	PFD0487c	PFE0165w	PFE0255w	PFI1565w
GO:0015643	toxin binding	PFD0260c
GO:0015662	ATPase activity, coupled to transmembrane movement of ions, phosphorylative mechanism	MAL13P1.246	MAL13P1.301	PF07_0115	PF10_0188	PF11_0395	PF14_0654	PF14_0736	PFC0840w	PFD0555c	PFE0195w	PFE0805w	PFI0240c	PFL0590c	PFL0950c	PFL1125w
GO:0015717	triose phosphate transport	PFL0890c
GO:0015718	monocarboxylic acid transport	PFB0465c
GO:0015742	alpha-ketoglutarate transport	PF08_0031
GO:0015743	malate transport	PF08_0031
GO:0015785	UDP-galactose transport	PF11_0141
GO:0015791	polyol transport	PF11_0338
GO:0015858	nucleoside transport	MAL8P1.32
GO:0015904	tetracycline transport	PFE0825w
GO:0015908	fatty acid transport	PFD0085c
GO:0015909	long-chain fatty acid transport	PFB0685c	PFB0695c
GO:0015914	phospholipid transport	PFC0840w	PFL0950c	PFL1125w
GO:0015917	aminophospholipid transport	PFL1125w
GO:0015930	glutamate synthase activity	PF14_0334
GO:0015934	large ribosomal subunit	PF10_0043	PF11_0043	PF11_0260	PF11_0337	PF11_0438	PF13_0129	PF13_0268	PFC0300c	PFC0400w	PFC0535w	PFC10_API0041	PFE0145w	PFE0185c	PFE0300c	PFE0350c	PFE0845c	PFE1225w	PFF0885w
GO:0015935	small ribosomal subunit	MAL13P1.128	MAL13P1.92	PF07_0088	PF10_0038	PF10_0264	PF11_0065	PF11_0272	PF11_0382	PF11_0386	PF14_0427	PF14_0448	PF14_0627	PFC0290w	PFC10_API0018	PFC10_API0030	PFD0600c	PFE1005w	PFI1655c
GO:0015937	coenzyme A biosynthetic process	PF07_0018	PF14_0200	PF14_0354	PF14_0415
GO:0015946	methanol oxidation	PF11_0540a
GO:0015977	carbon fixation	PFE0775c
GO:0015986	ATP synthesis coupled proton transport	MAL13P1.271	MAL13P1.47	MAL7P1.340	MAL7P1.75	PF08_0113	PF11_0412	PF11_0485	PF13_0034	PF13_0061	PF13_0065	PF13_0227	PF14_0615	PFA0300c	PFB0795w	PFB0972w	PFD0305c	PFE0965c	PFI1670c	PFL1725w
GO:0015991	ATP hydrolysis coupled proton transport	PF07_0090a	PF13_0065
GO:0015992	proton transport	MAL13P1.246	PF13_0065	PF13_0130	PF14_0541	PFB0795w	PFD0305c	PFL1700c	PFL1725w
GO:0016018	cyclosporin A binding	PF08_0121	PF11_0164	PF14_0223	PFC0975c	PFE0505w	PFE1430c	PFL0120c	PFL0735w
GO:0016020	membrane	MAL13P1.114	MAL13P1.121	MAL13P1.126	MAL13P1.127	MAL13P1.131	MAL13P1.133	MAL13P1.134	MAL13P1.150	MAL13P1.151	MAL13P1.167	MAL13P1.169	MAL13P1.171	MAL13P1.188	MAL13P1.189	MAL13P1.193	MAL13P1.194	MAL13P1.203	MAL13P1.205	MAL13P1.206	MAL13P1.23-a	MAL13P1.23-b	MAL13P1.230	MAL13P1.231	MAL13P1.235	MAL13P1.238	MAL13P1.239	MAL13P1.246	MAL13P1.249	MAL13P1.254	MAL13P1.266	MAL13P1.296	MAL13P1.300	MAL13P1.301	MAL13P1.305	MAL13P1.316	MAL13P1.323	MAL13P1.329	MAL13P1.33	MAL13P1.334	MAL13P1.335	MAL13P1.342	MAL13P1.348	MAL13P1.351	MAL13P1.360	MAL13P1.380	MAL13P1.475	MAL13P1.49	MAL13P1.51
GO:0016021	integral to membrane	MAL13P1.1	MAL13P1.11	MAL13P1.12	MAL13P1.126	MAL13P1.130	MAL13P1.135	MAL13P1.139	MAL13P1.15	MAL13P1.16	MAL13P1.163-a	MAL13P1.163-b	MAL13P1.165	MAL13P1.171	MAL13P1.183	MAL13P1.189	MAL13P1.222	MAL13P1.235	MAL13P1.236	MAL13P1.238	MAL13P1.246	MAL13P1.254	MAL13P1.259	MAL13P1.261	MAL13P1.276	MAL13P1.287	MAL13P1.288	MAL13P1.29	MAL13P1.299	MAL13P1.316	MAL13P1.329	MAL13P1.348	MAL13P1.356	MAL13P1.38	MAL13P1.380	MAL13P1.405	MAL13P1.49	MAL13P1.580	MAL13P1.60	MAL13P1.77	MAL13P1.94	MAL7P1.106	MAL7P1.142	MAL7P1.176	MAL7P1.183	MAL7P1.187	MAL7P1.212	MAL7P1.31	MAL7P1.5
GO:0016023	cytoplasmic membrane-bounded vesicle	PFE0765w
GO:0016035	zeta DNA polymerase complex	PF10_0362
GO:0016042	lipid catabolic process	MAL13P1.360	PF10_0167	PF11_0276	PF13_0078	PFB0870w	PFL1055c
GO:0016043	cellular component organization	PFE1545c	PFL0925w
GO:0016049	cell growth	PF14_0159
GO:0016070	RNA metabolic process	MAL13P1.63	MAL7P1.113	PF11_0086	PF14_0113	PF14_0242	PF14_0546	PFD0245c	PFD0565c	PFD0700c	PFE0640w	PFF1140c	PFF1150w	PFF1500c	PFI1265w	PFL0100c	PFL1310c	PFL1855w	PFL2010c	PFL2475w
GO:0016114	terpenoid biosynthetic process	PF10_0221	PFB0420w	PFE0150c
GO:0016117	carotenoid biosynthetic process	PFB0130w
GO:0016149	translation release factor activity, codon specific	MAL7P1.20	PF11_0182	PFB0550w	PFD0480w
GO:0016192	vesicle-mediated transport	MAL13P1.113	MAL13P1.135	MAL13P1.16	MAL13P1.169	MAL13P1.188	MAL13P1.365	MAL7P1.164	MAL8P1.123	MAL8P1.161	MAL8P1.21	PF07_0045	PF10_0067	PF10_0109	PF10_0224	PF10_0331	PF11_0052	PF11_0119	PF11_0187	PF11_0202	PF11_0349	PF11_0359	PF11_0463	PF11_0465	PF13_0062	PF13_0090	PF13_0174	PF14_0277	PF14_0300	PF14_0377	PF14_0386	PF14_0464	PF14_0485	PF14_0500	PF14_0529	PF14_0535	PF14_0626	PFB0480w	PFB0750w	PFB0805c	PFC0235w	PFC0815c	PFC0890w	PFD0745c	PFD0930w	PFD1037w	PFD1090c	PFE0100w	PFE1340w
GO:0016208	AMP binding	PF07_0129	PFA0540c	PFC0050c
GO:0016209	antioxidant activity	MAL7P1.159	MAL8P1.86	PF08_0131	PF10_0268	PF14_0033	PF14_0186	PF14_0251	PF14_0368	PFC0271c	PFI1515w	PFL0725w
GO:0016226	iron-sulfur cluster assembly	MAL13P1.307	PF11_0044	PF14_0518	PFB0320c	PFC1005c	PFC10_API0012	PFE1135w	PFI1050c	PFI1835c
GO:0016233	telomere capping	PF13_0152
GO:0016234	inclusion body	PF13_0118
GO:0016251	general RNA polymerase II transcription factor activity	PF13_0279	PFE0305w	PFE0415w	PFI1425w
GO:0016252	nonspecific RNA polymerase II transcription factor activity	PFB0730w
GO:0016255	attachment of GPI anchor to protein	MAL13P1.348	MAL7P1.208	PF08_0008	PF10_0302	PF10_0303	PF11_0229	PF11_0373	PF13_0247	PF13_0248	PF13_0338	PF14_0201	PF14_0293	PF14_0325	PFB0300c	PFC0210c	PFC0750w	PFD0215c	PFD0295c	PFD0955w	PFE0125w	PFE0220w	PFE0395c	PFE0710w	PFF0615c	PFF0620c	PFF0975c	PFF0995c	PFI1475w
GO:0016260	selenocysteine biosynthetic process	PF13_0212
GO:0016272	prefoldin complex	MAL7P1.94	PF11_0088	PF11_0292	PF14_0167	PFE0290c	PFE0595w	PFI0220w	PFI0350c
GO:0016274	protein-arginine N-methyltransferase activity	PF14_0242
GO:0016281	eukaryotic translation initiation factor 4F complex	PF14_0655	PFC0635c	PFD1070w
GO:0016282	eukaryotic 43S preinitiation complex	PF11_0447
GO:0016298	lipase activity	PFF1420w
GO:0016301	kinase activity	MAL13P1.40	PF07_0018	PFA0185w	PFE0150c	PFE1030c
GO:0016303	1-phosphatidylinositol-3-kinase activity	PFE0765w
GO:0016307	phosphatidylinositol phosphate kinase activity	PF14_0123	PFA0515w
GO:0016308	1-phosphatidylinositol-4-phosphate 5-kinase activity	PF14_0123	PFA0515w
GO:0016310	phosphorylation	PFE0150c	PFE0485w	PFF0775w	PFI1420w
GO:0016311	dephosphorylation	PF11_0139	PF11_0281	PF14_0524	PFC0380w
GO:0016324	apical plasma membrane	PF11_0487	PFB0735c
GO:0016337	cell-cell adhesion	MAL13P1.60	MAL7P1.187	MAL7P1.208	MAL7P1.50	MAL7P1.55	MAL7P1.56	MAL8P1.300	PF07_0048	PF07_0049	PF07_0050	PF07_0051	PF08_0103	PF08_0106	PF08_0107	PF08_0140	PF08_0141	PF08_0142	PF10_0001	PF10_0348	PF10_0406	PF11_0007	PF11_0008	PF11_0506	PF11_0521	PF13_0003	PF14_0543	PFA0005w	PFA0125c	PFA0765c	PFB0010w	PFB0570w	PFB1055c	PFC0640w	PFD0005w	PFD0020c	PFD0110w	PFD0615c	PFD0625c	PFD0630c	PFD0635c	PFD0995c	PFD1000c	PFD1005c	PFD1015c	PFD1105w	PFD1145c	PFD1235w	PFD1245c
GO:0016363	nuclear matrix	PFC0365w
GO:0016409	palmitoyltransferase activity	MAL7P1.68	PFC0160w
GO:0016422	mRNA (2'-O-methyladenosine-N6-)-methyltransferase activity	PF07_0123
GO:0016429	tRNA (adenine-N1-)-methyltransferase activity	PF13_0087
GO:0016455	RNA polymerase II transcription mediator activity	PF08_0037	PF14_0718
GO:0016458	gene silencing	PF13_0310	PFL1180w	PFL1780w
GO:0016459	myosin complex	MAL13P1.137	MAL13P1.140	MAL13P1.148	MAL13P1.188	MAL13P1.202	MAL7P1.129	MAL7P1.87	MAL8P1.12	MAL8P1.154	MAL8P1.7	PF07_0004	PF07_0016	PF07_0042	PF10_0037	PF10_0146	PF10_0253	PF10_0254	PF10_0361	PF11_0089	PF11_0193	PF11_0218	PF11_0232	PF11_0277	PF11_0342	PF11_0354	PF11_0371	PF11_0392	PF11_0398	PF11_0416	PF11_0424	PF11_0462	PF13_0120	PF13_0161	PF13_0233	PF13_0277	PF14_0062	PF14_0082	PF14_0162	PF14_0252	PF14_0337	PF14_0379	PF14_0385	PF14_0419	PF14_0558	PF14_0613	PF14_0648	PF14_0650	PF14_0667
GO:0016469	proton-transporting two-sector ATPase complex	MAL13P1.11	MAL7P1.340	PF08_0113	PF11_0426	PF13_0065	PF14_0009	PF14_0615	PFB0795w	PFB0972w	PFD0305c	PFL1725w
GO:0016471	vacuolar proton-transporting V-type ATPase complex	MAL13P1.271	PF13_0130
GO:0016480	negative regulation of transcription from RNA polymerase III promoter	PFD0800c
GO:0016491	oxidoreductase activity	MAL13P1.324	MAL7P1.159	MAL8P1.154	MAL8P1.86	PF07_0085	PF08_0066	PF08_0131	PF08_0132	PF10_0137	PF10_0154	PF10_0268	PF10_0334	PF11_0157	PF11_0251	PF13_0141	PF13_0144	PF13_0353	PF14_0033	PF14_0053	PF14_0088	PF14_0164	PF14_0186	PF14_0192	PF14_0251	PF14_0286	PF14_0334	PF14_0368	PF14_0373	PF14_0478	PF14_0508	PF14_0520	PFC0275w	PFD1035w	PFE0555w	PFF0815w	PFF0820w	PFF0895w	PFF1115w	PFF1265w	PFI1125c	PFI1140w	PFI1170c	PFI1515w	PFL0575w	PFL0630w	PFL0725w	PFL0780w	PFL1130c
GO:0016507	fatty acid beta-oxidation multienzyme complex	PF14_0232
GO:0016514	SWI/SNF complex	PFB0730w
GO:0016531	copper chaperone activity	PF10_0252
GO:0016538	cyclin-dependent protein kinase regulator activity	PF14_0479	PFA0285c	PFF0270c	PFI1155w
GO:0016539	intein-mediated protein splicing	PF11_0074
GO:0016563	transcription activator activity	PF14_0469-a	PF14_0469-b
GO:0016567	protein ubiquitination	PF07_0026	PF08_0020	PF10_0330	PF14_0488	PFC0365w	PFE0900w	PFI1320c
GO:0016568	chromatin modification	MAL13P1.19	PF08_0012	PF11_0429	PFD0795w	PFE0275w	PFE0910w	PFF0395c	PFF1385c
GO:0016571	histone methylation	PF14_0242
GO:0016572	histone phosphorylation	PF13_0085
GO:0016574	histone ubiquitination	PF14_0054
GO:0016575	histone deacetylation	PFI1260c
GO:0016579	protein deubiquitination	MAL7P1.147	PF11_0177	PF14_0576	PFD0165w	PFE0835w	PFE1355c
GO:0016585	chromatin remodeling complex	PF11_0053	PF14_0314	PFF1185w
GO:0016591	DNA-directed RNA polymerase II, holoenzyme	PF13_0023
GO:0016592	mediator complex	PF08_0037	PF14_0718
GO:0016597	amino acid binding	MAL13P1.221
GO:0016602	CCAAT-binding factor complex	PF14_0374
GO:0016615	malate dehydrogenase activity	PFF0895w
GO:0016616	oxidoreductase activity, acting on the CH-OH group of donors, NAD or NADP as acceptor	PFF0895w
GO:0016624	oxidoreductase activity, acting on the aldehyde or oxo group of donors, disulfide as acceptor	PF13_0070
GO:0016627	oxidoreductase activity, acting on the CH-CH group of donors	PF11_0370	PF14_0791
GO:0016631	enoyl-[acyl-carrier-protein] reductase activity	PFF0730c
GO:0016639	oxidoreductase activity, acting on the CH-NH2 group of donors, NAD or NADP as acceptor	PF14_0334
GO:0016671	oxidoreductase activity, acting on sulfur group of donors, disulfide as acceptor	PF11_0251
GO:0016740	transferase activity	MAL13P1.201	MAL13P1.260	MAL13P1.33	MAL13P1.332	MAL13P1.59	MAL7P1.11	MAL7P1.174	MAL7P1.82	MAL8P1.68	PF07_0056	PF07_0071	PF07_0098	PF08_0007	PF08_0073	PF08_0136	PF10_0060	PF10_0147	PF10_0191	PF10_0238	PF11_0209	PF11_0332	PF11_0337	PF11_0423	PF11_0460	PF13_0031	PF13_0032	PF14_0422	PF14_0554	PF14_0774	PFA0100c	PFA0115w	PFA0320w	PFB0190c	PFB0820c	PFB0970c	PFC0486c	PFC0545c	PFC0860w	PFC0930c	PFC10_API0041	PFD0260c	PFD0980w	PFD1007w	PFD1080w	PFE0235c	PFE0310c	PFE1200w	PFE1325w
GO:0016743	carboxyl- or carbamoyltransferase activity	MAL13P1.221
GO:0016747	transferase activity, transferring acyl groups other than amino-acyl groups	PF11_0192
GO:0016758	transferase activity, transferring hexosyl groups	MAL8P1.133	PFL2270w
GO:0016769	transferase activity, transferring nitrogenous groups	PF14_0155	PFL2210w
GO:0016772	transferase activity, transferring phosphorus-containing groups	MAL7P1.31	PF14_0097
GO:0016773	phosphotransferase activity, alcohol group as acceptor	PFC0475c	PFD0965w	PFE0485w	PFE0765w
GO:0016774	phosphotransferase activity, carboxyl group as acceptor	MAL13P1.40
GO:0016779	nucleotidyltransferase activity	MAL13P1.112	MAL13P1.170	MAL13P1.218	MAL13P1.86	MAL7P1.77	PF07_0012	PF07_0018	PF07_0063	PF10_0108	PF10_0152	PF10_0320	PF10_0336	PF11_0204	PF11_0212	PF11_0383	PF11_0460	PF11_0514	PF13_0080	PF13_0159	PF13_0187	PF13_0203	PF13_0253	PF14_0165	PF14_0572	PF14_0774	PFD0935c	PFE0875c	PFE1100w	PFF1220w	PFF1240w	PFI0510c	PFI0625c	PFI1630c	PFI1640c	PFL0675c	PFL1190c	PFL1325c
GO:0016780	phosphotransferase activity, for other substituted phosphate groups	MAL13P1.335
GO:0016787	hydrolase activity	MAL13P1.121	MAL13P1.13	MAL13P1.15	MAL13P1.248	MAL13P1.261	MAL13P1.274	MAL13P1.296	MAL13P1.360	MAL7P1.110	MAL7P1.156	MAL7P1.82	MAL8P1.38	MAL8P1.66	PF07_0005	PF07_0040	PF07_0041	PF07_0059	PF07_0100	PF08_0028	PF08_0129	PF10_0060	PF10_0081	PF10_0099	PF10_0177a	PF10_0242	PF10_0314	PF10_0325	PF10_0369	PF10_0379	PF11_0068	PF11_0078	PF11_0125	PF11_0211	PF11_0276	PF11_0282	PF11_0306	PF11_0314	PF11_0325	PF11_0452	PF11_0514	PF13_0033	PF13_0048	PF13_0063	PF13_0078	PF13_0153	PF13_0218	PF13_0222	PF13_0259
GO:0016788	hydrolase activity, acting on ester bonds	PF11_0095	PF14_0059	PFI0385c
GO:0016791	phosphatase activity	PF07_0059	PF11_0139	PF11_0281	PF14_0524	PFC0380w	PFE0795c	PFL0305c
GO:0016811	hydrolase activity, acting on carbon-nitrogen (but not peptide) bonds, in linear amides	PF13_0152
GO:0016820	hydrolase activity, acting on acid anhydrides, catalyzing transmembrane movement of substances	PF13_0130
GO:0016829	lyase activity	MAL13P1.20	PF10_0210	PFI1340w
GO:0016836	hydro-lyase activity	PF13_0128	PFI1340w
GO:0016849	phosphorus-oxygen lyase activity	MAL13P1.301	MAL8P1.150	PF11_0395	PF14_0788-a	PF14_0788-b	PF14_0788-c
GO:0016853	isomerase activity	MAL13P1.201	MAL8P1.17	PF14_0023	PF14_0783
GO:0016857	racemase and epimerase activity, acting on carbohydrates and derivatives	PF10_0137
GO:0016866	intramolecular transferase activity	PFB0890c
GO:0016868	intramolecular transferase activity, phosphotransferases	PF10_0122
GO:0016874	ligase activity	MAL13P1.37	MAL13P1.405	PF10_0127	PF13_0140	PF13_0188	PF14_0210	PF14_0664	PFB0440c	PFC0690c	PFF1395c	PFL1910c
GO:0016879	ligase activity, forming carbon-nitrogen bonds	PFD0555c
GO:0016881	acid-amino acid ligase activity	MAL7P1.19	MAL8P1.23	PF11_0201	PFF1365c
GO:0016887	ATPase activity	MAL13P1.227	MAL13P1.344	MAL7P1.162	MAL8P1.92	PF07_0047	PF08_0067	PF08_0078	PF10_0224	PF10_0250	PF10_0317	PF11_0071	PF11_0175	PF11_0184	PF11_0188	PF11_0225	PF11_0240	PF11_0249	PF11_0261	PF11_0314	PF11_0317	PF11_0466	PF13_0182	PF13_0218	PF13_0271	PF13_0344	PF14_0133	PF14_0178	PF14_0215	PF14_0244	PF14_0321	PF14_0326	PF14_0455	PF14_0462	PF14_0498	PF14_0548	PFA0590w	PFB0720c	PFC0125w	PFC0140c	PFC0550w	PFC0590c	PFC0860w	PFC0875w	PFD0390c	PFD0665c	PFE0380c	PFE1150w	PFF0155w
GO:0016888	endodeoxyribonuclease activity, producing 5'-phosphomonoesters	PFA0580c
GO:0016925	protein sumoylation	MAL13P1.227
GO:0016959	class I ribonucleotide reductase activity	PFC0271c
GO:0016972	thiol oxidase activity	PF10_0029	PFA0500w	PFL2020c
GO:0016979	lipoate-protein ligase activity	MAL8P1.37	PF13_0083	PFL1300c
GO:0016984	ribulose-bisphosphate carboxylase activity	PFE0775c
GO:0016986	transcription initiation factor activity	PF11_0061	PF11_0469
GO:0016987	sigma factor activity	MAL7P1.214	PF10_0200	PF10_0310	PF11_0008	PFF1015w
GO:0016992	lipoate synthase activity	MAL13P1.220
GO:0017006	protein-tetrapyrrole linkage	PF13_0209
GO:0017017	MAP kinase tyrosine/serine/threonine phosphatase activity	PF13_0027
GO:0017038	protein import	MAL8P1.26	PF14_0792	PFC0261c
GO:0017057	6-phosphogluconolactonase activity	PF14_0511
GO:0017070	U6 snRNA binding	MAL8P1.9
GO:0017076	purine nucleotide binding	PF13_0234
GO:0017086	3-methyl-2-oxobutanoate dehydrogenase (lipoamide) complex	PFL1550w
GO:0017089	glycolipid transporter activity	PFI0775w
GO:0017110	nucleoside-diphosphatase activity	PF14_0297
GO:0017111	nucleoside-triphosphatase activity	MAL13P1.344	MAL7P1.162	MAL7P1.209	MAL8P1.144	MAL8P1.92	PF07_0023	PF07_0047	PF08_0063	PF08_0078	PF08_0100	PF08_0117	PF10_0081	PF10_0297	PF10_0335	PF11_0071	PF11_0087	PF11_0118	PF11_0131	PF11_0175	PF11_0203	PF11_0225	PF11_0240	PF11_0314	PF11_0405-a	PF11_0466	PF13_0033	PF13_0063	PF13_0189	PF13_0218	PF13_0271	PF13_0330	PF13_0350	PF14_0063	PF14_0126	PF14_0147	PF14_0177	PF14_0239	PF14_0244	PF14_0297	PF14_0321	PF14_0326	PF14_0370	PF14_0455	PF14_0477	PF14_0548	PF14_0599	PF14_0601	PF14_0616
GO:0017124	SH3 domain binding	PF13_0011
GO:0017136	NAD-dependent histone deacetylase activity	PF14_0489
GO:0017140	lipoic acid synthase activity	MAL13P1.220
GO:0017148	negative regulation of translation	PFD0825c
GO:0017150	tRNA dihydrouridine synthase activity	PF14_0086	PFI0920c
GO:0017176	phosphatidylinositol N-acetylglucosaminyltransferase activity	PF11_0425	PFF0915w	PFI0535w
GO:0017183	peptidyl-diphthamide biosynthetic process from peptidyl-histidine	PF10_0087
GO:0018024	histone-lysine N-methyltransferase activity	MAL13P1.122	PF08_0012	PF13_0293	PFI0485c
GO:0018055	peptidyl-lysine lipoylation	PFL1300c
GO:0018063	cytochrome c-heme linkage	PFL1185c
GO:0018105	peptidyl-serine phosphorylation	PFC0525c
GO:0018106	peptidyl-histidine phosphorylation	PF13_0209
GO:0018144	RNA-protein covalent cross-linking	PFD0935c
GO:0018279	protein amino acid N-linked glycosylation via asparagine	PFI0960w
GO:0018298	protein-chromophore linkage	PF13_0209
GO:0018342	protein prenylation	PF11_0139
GO:0018345	protein palmitoylation	PFC0160w
GO:0018346	protein amino acid prenylation	PF14_0403	PFL2050w
GO:0018347	protein amino acid farnesylation	PF11_0483	PF11_0483a
GO:0018348	protein amino acid geranylgeranylation	PFF0120w	PFL0692c	PFL0695c
GO:0018454	acetoacetyl-CoA reductase activity	PFI1125c
GO:0019001	guanyl nucleotide binding	PFE0665c
GO:0019008	molybdopterin synthase complex	PFE1240w
GO:0019013	viral nucleocapsid	PF11_0189
GO:0019031	viral envelope	PF13_0022
GO:0019058	viral infectious cycle	MAL13P1.346	PF11_0504	PFB0775w	PFD0840w	PFF1030w
GO:0019104	DNA N-glycosylase activity	PF11_0306
GO:0019134	glucosamine-1-phosphate N-acetyltransferase activity	PF11_0460
GO:0019153	protein-disulfide reductase (glutathione) activity	PFC0271c
GO:0019201	nucleotide kinase activity	PF10_0086
GO:0019205	nucleobase, nucleoside, nucleotide kinase activity	PF08_0062
GO:0019206	nucleoside kinase activity	PFI1420w
GO:0019211	phosphatase activator activity	PF14_0280
GO:0019239	deaminase activity	MAL13P1.146	PF10_0289
GO:0019288	isopentenyl diphosphate biosynthetic process, mevalonate-independent pathway	PF10_0221	PF14_0641	PFA0225w
GO:0019307	mannose biosynthetic process	PF10_0169
GO:0019353	protoporphyrinogen IX biosynthetic process from glutamate	PF10_0275
GO:0019357	nicotinate nucleotide biosynthetic process	PFF1410c
GO:0019368	fatty acid elongation, unsaturated fatty acid	PFF0290w
GO:0019408	dolichol biosynthetic process	MAL8P1.22
GO:0019430	removal of superoxide radicals	PFF1130c
GO:0019432	triglyceride biosynthetic process	PFC0995c
GO:0019464	glycine decarboxylation via glycine cleavage system	PF13_0017
GO:0019478	D-amino acid catabolic process	PF11_0095
GO:0019538	protein metabolic process	MAL8P1.8	PF08_0063	PF10_0335	PF11_0175	PF14_0063	PF14_0439	PFC10_API0060
GO:0019673	GDP-mannose metabolic process	PF08_0077
GO:0019773	proteasome core complex, alpha-subunit complex	PF07_0112
GO:0019787	small conjugating protein ligase activity	MAL13P1.227	PF08_0085	PF10_0330	PF13_0301	PF14_0128-b	PFC0255c	PFC0855w	PFE1350c	PFF0305c	PFI0740c	PFI1030c-a	PFI1030c-b	PFL0190w	PFL2100w	PFL2175w
GO:0019789	SUMO ligase activity	MAL13P1.302
GO:0019835	cytolysis	PF11_0326	PF14_0283	PF14_0528	PFB0125c
GO:0019836	hemolysis by symbiont of host erythrocytes	PF14_0283	PFB0125c
GO:0019843	rRNA binding	PF13_0051	PF13_0129	PF13_0132	PF14_0427	PF14_0584	PFC0241w	PFC0416w	PFC10_API0034	PFC10_API0055	PFE1005w	PFE1440c
GO:0019856	pyrimidine base biosynthetic process	PF14_0697
GO:0019867	outer membrane	MAL7P1.187	PF10_0001	PFA0765c	PFC1120c	PFD0005w	PFF1595c	PFI1830c	PFL1670c
GO:0019887	protein kinase regulator activity	PF11_0048	PF13_0232	PFL0955c
GO:0019898	extrinsic to membrane	PF10_0352	PF13_0298	PFL1090w
GO:0019899	enzyme binding	PF14_0323
GO:0019904	protein domain specific binding	MAL13P1.309	MAL8P1.69	PF08_0087	PF14_0220	PFC0760c	PFE1195w	PFF1440w
GO:0019932	second-messenger-mediated signaling	PF14_0681
GO:0019941	modification-dependent protein catabolic process	MAL13P1.64	PF13_0084	PFE0285c
GO:0019992	diacylglycerol binding	MAL8P1.42	PF11_0107	PFC0560c
GO:0020002	host cell plasma membrane	MAL7P1.184	MAL7P1.185	MAL7P1.186	MAL7P1.187	MAL7P1.50	MAL7P1.55	MAL7P1.56	MAL7P1.57	PF07_0003	PF07_0048	PF07_0049	PF07_0050	PF07_0051	PF07_0132	PF07_0134	PF07_0136	PF07_0138	PF08_0103	PF08_0104	PF08_0105	PF08_0106	PF08_0107	PF08_0138	PF08_0139	PF08_0140	PF08_0141	PF08_0142	PF10_0001	PF10_0002	PF10_0003	PF10_0004	PF10_0005	PF10_0006	PF10_0393	PF10_0394	PF10_0396	PF10_0397	PF10_0398	PF10_0399	PF10_0400	PF10_0401	PF10_0402	PF10_0403	PF10_0404	PF10_0405	PF10_0406	PF11_0007	PF11_0008
GO:0020003	symbiont-containing vacuole	MAL7P1.208	PF10_0343	PFA0110w	PFB0335c	PFB0340c	PFB0345c	PFE0370c
GO:0020005	symbiont-containing vacuole membrane	PF10_0323	PF11_0175	PF11_0465	PF13_0085	PF14_0344	PF14_0678	PFA0680c	PFE0065w	PFL0795c
GO:0020007	apical complex	PF11_0175	PF11_0344	PF11_0486	PF14_0344	PFD0110w	PFL2250c
GO:0020008	rhoptry	MAL7P1.119	MAL7P1.208	PF11_0139	PF11_0168	PF13_0348	PF14_0102	PFB0570w	PFB0680w	PFD0110w	PFD1105w	PFD1145c	PFE0075c	PFE0080c	PFI1730w
GO:0020009	microneme	MAL13P1.212	MAL13P1.60	MAL7P1.176	PF08_0008	PF10_0281	PF11_0139	PF13_0201	PF14_0543	PFA0125c	PFD0295c	PFL0870w
GO:0020011	apicoplast	MAL13P1.114	MAL13P1.131	MAL13P1.160	MAL13P1.161	MAL13P1.171	MAL13P1.186	MAL13P1.196	MAL13P1.217	MAL13P1.22	MAL13P1.220	MAL13P1.221	MAL13P1.227	MAL13P1.25	MAL13P1.255	MAL13P1.262	MAL13P1.281	MAL13P1.297	MAL13P1.300	MAL13P1.324	MAL13P1.332	MAL13P1.342	MAL13P1.380	MAL13P1.49	MAL13P1.56	MAL13P1.59	MAL13P1.61	MAL13P1.62	MAL13P1.67	MAL13P1.68	MAL13P1.70	MAL13P1.75	MAL13P1.87	MAL13P1.95	MAL7P1.141	MAL7P1.144	MAL7P1.149	MAL7P1.150	MAL7P1.151	MAL7P1.159	MAL7P1.178	MAL7P1.20	MAL7P1.23	MAL7P1.26	MAL7P1.31	MAL7P1.32	MAL7P1.33	MAL7P1.6	MAL7P1.76
GO:0020012	evasion or tolerance of host immune response	PFL1420w
GO:0020013	rosetting	MAL7P1.187	MAL7P1.50	MAL7P1.55	MAL7P1.56	PF07_0048	PF07_0049	PF07_0050	PF07_0051	PF08_0103	PF08_0106	PF08_0107	PF08_0140	PF08_0141	PF08_0142	PF10_0001	PF10_0406	PF11_0007	PF11_0008	PF11_0521	PF13_0003	PFA0005w	PFA0765c	PFB1055c	PFD0005w	PFD0020c	PFD0615c	PFD0625c	PFD0630c	PFD0635c	PFD0995c	PFD1000c	PFD1005c	PFD1015c	PFD1235w	PFD1245c	PFE0005w	PFF0010w	PFF0845c	PFF1580c	PFF1595c	PFI1830c	PFL0005w	PFL0020w	PFL0030c	PFL0935c	PFL1950w	PFL1955w	PFL1960w
GO:0020020	food vacuole	PF10_0155	PF11_0052	PF11_0161	PF11_0162	PF11_0165	PF11_0465	PF13_0322	PF14_0075	PF14_0076	PF14_0077	PF14_0446	PF14_0517
GO:0020026	merozoite dense granule	PF11_0381	PFA0110w	PFE0370c
GO:0020027	hemoglobin metabolic process	PFI0540w
GO:0020030	infected host cell surface knob	MAL7P1.187	MAL7P1.50	MAL7P1.55	MAL7P1.56	PF07_0048	PF07_0049	PF07_0050	PF07_0051	PF08_0103	PF08_0106	PF08_0107	PF08_0140	PF08_0141	PF08_0142	PF10_0001	PF10_0406	PF11_0007	PF11_0008	PF11_0521	PF13_0003	PFA0005w	PFA0765c	PFB0010w	PFB1055c	PFD0005w	PFD0020c	PFD0615c	PFD0625c	PFD0630c	PFD0635c	PFD0995c	PFD1000c	PFD1005c	PFD1015c	PFD1235w	PFD1245c	PFE0005w	PFF0010w	PFF0845c	PFF1580c	PFF1595c	PFI0005w	PFI1830c	PFL0005w	PFL0020w	PFL0030c	PFL0935c	PFL1950w
GO:0020033	antigenic variation	MAL7P1.184	MAL7P1.185	MAL7P1.186	MAL7P1.187	MAL7P1.50	MAL7P1.55	MAL7P1.56	MAL7P1.57	PF07_0003	PF07_0048	PF07_0049	PF07_0050	PF07_0051	PF07_0132	PF07_0134	PF07_0136	PF07_0138	PF08_0103	PF08_0104	PF08_0105	PF08_0106	PF08_0107	PF08_0138	PF08_0139	PF08_0140	PF08_0141	PF08_0142	PF10_0001	PF10_0002	PF10_0003	PF10_0004	PF10_0005	PF10_0006	PF10_0393	PF10_0394	PF10_0396	PF10_0397	PF10_0398	PF10_0399	PF10_0400	PF10_0401	PF10_0402	PF10_0403	PF10_0404	PF10_0405	PF10_0406	PF11_0007	PF11_0008
GO:0020035	cytoadherence to microvasculature, mediated by parasite protein	MAL7P1.187	MAL7P1.50	MAL7P1.55	MAL7P1.56	PF07_0048	PF07_0049	PF07_0050	PF07_0051	PF08_0103	PF08_0106	PF08_0107	PF08_0140	PF08_0141	PF08_0142	PF10_0001	PF10_0406	PF11_0007	PF11_0008	PF11_0521	PF13_0003	PFA0005w	PFA0765c	PFB0010w	PFB1055c	PFC0110w	PFC0120w	PFD0005w	PFD0020c	PFD0260c	PFD0615c	PFD0625c	PFD0630c	PFD0635c	PFD0995c	PFD1000c	PFD1005c	PFD1015c	PFD1235w	PFD1245c	PFE0005w	PFF0010w	PFF0845c	PFF1580c	PFF1595c	PFI1830c	PFL0005w	PFL0020w	PFL0030c
GO:0020036	Maurer's cleft	MAL7P1.174	MAL7P1.5	MAL7P1.58	MAL8P1.213	PF07_0130	PF10_0013	PF10_0023	PF10_0323	PF10_0390	PF10_0395	PF11_0013	PF11_0014	PF11_0025	PF11_0506	PF11_0516	PF14_0434	PF14_0767	PF14_0771	PFA0065w	PFA0090c	PFA0105w	PFA0680c	PFA0750w	PFB0025c	PFB0050c	PFB0065w	PFB0640c	PFB0955w	PFB0960c	PFB0985c	PFC0025c	PFC0525c	PFC1080c	PFD0035c	PFD0080c	PFD0125c	PFD1165w	PFD1220c	PFE0030c	PFE0060w	PFE0065w	PFF1550w	PFI0080w	PFI0105c	PFI0120c	PFL0040c	PFL2610w	PFL2620w
GO:0020037	heme binding	MAL13P1.183	MAL13P1.55	MAL7P1.183	PF11_0050	PF11_0297	PF11_0483a	PF13_0327	PF14_0038	PF14_0266	PF14_0597	PFD0120w	PFE0570w	PFI0040c	PFI0885w	PFI1830c	PFL1555w	mal_mito_2
GO:0020038	subpellicular network	PF10_0039	PF11_0431
GO:0020039	pellicle	PF13_0233
GO:0022625	cytosolic large ribosomal subunit	MAL13P1.209	PF07_0079	PF08_0039	PF08_0075	PF10_0043	PF10_0187	PF10_0272	PF11_0106	PF11_0312	PF11_0313	PF13_0049	PF13_0132	PF13_0213	PF13_0224	PF13_0268	PF14_0141	PF14_0230	PF14_0231	PF14_0240	PF14_0391	PF14_0579	PFB0545c	PFB0645c	PFC0300c	PFC0400w	PFC0535w	PFF0245w	PFF0700c	PFL0500w	PFL1150c
GO:0022627	cytosolic small ribosomal subunit	MAL13P1.92	PF07_0080	PF07_0088	PF08_0076	PF10_0038	PF10_0264	PF11_0454	PF13_0014	PF13_0045	PF13_0228	PF13_0316	PF14_0027	PF14_0083	PF14_0205	PF14_0296	PF14_0448	PF14_0585	PF14_0627	PFB0830w	PFB0885w	PFC0290w	PFC0295c	PFC0735w	PFC0775w	PFC1020c	PFE0810c	PFL2055w
GO:0022857	transmembrane transporter activity	PF14_0211
GO:0022891	substrate-specific transmembrane transporter activity	PFB0210c
GO:0022900	electron transport chain	MAL13P1.95	PF10_0334	PF11_0050
GO:0022904	respiratory electron transport chain	MAL13P1.183	MAL7P1.183	PF11_0050	PF11_0483a	PF13_0327	PFD0120w	PFI0040c	mal_mito_3
GO:0023034	intracellular signaling pathway	MAL13P1.301	MAL8P1.150	MAL8P1.42	PF10_0132	PF11_0107	PF11_0395	PF14_0060	PF14_0361	PF14_0788-a	PF14_0788-b	PF14_0788-c	PFA0470c	PFC0560c	PFE0890c	PFI1485c
GO:0030001	metal ion transport	MAL13P1.23-a	MAL13P1.23-b	PF10_0216	PF11_0210	PF14_0255	PFF0450c	PFI0240c
GO:0030014	CCR4-NOT complex	PF14_0170
GO:0030036	actin cytoskeleton organization	PF13_0326	PFE0165w	PFE0880c	PFE1420w	PFE1545c	PFL0925w
GO:0030048	actin filament-based movement	MAL13P1.148	PF11_0416	PFL1435c
GO:0030060	L-malate dehydrogenase activity	PF13_0144	PFL0720w
GO:0030062	mitochondrial tricarboxylic acid cycle enzyme complex	PFE0225w
GO:0030071	regulation of mitotic metaphase/anaphase transition	PFL0850w
GO:0030077	plasma membrane light-harvesting complex	PFC0885c
GO:0030091	protein repair	PF14_0309
GO:0030097	hemopoiesis	PFI0540w
GO:0030117	membrane coat	MAL7P1.164	MAL8P1.123	PF11_0112	PF11_0187	PF11_0463	PF14_0277	PF14_0529	PFB0805c	PFD0745c	PFD1090c	PFE1400c	PFF0330w	PFF0655c	PFF0830w	PFI0200c	PFI0290c	PFL2220w	PFL2425w
GO:0030122	AP-2 adaptor complex	PFF0830w
GO:0030125	clathrin vesicle coat	PF13_0062	PFL0930w	PFL2425w
GO:0030126	COPI vesicle coat	MAL8P1.121	PF14_0277	PFD0745c	PFF0330w
GO:0030127	COPII vesicle coat	PF08_0036	PF13_0324	PFB0640c	PFD0250c
GO:0030130	clathrin coat of trans-Golgi network vesicle	MAL7P1.164	PF11_0187	PFF0830w	PFL0930w
GO:0030131	clathrin adaptor complex	MAL7P1.164	MAL8P1.123	PF11_0187	PF11_0202	PF11_0359	PF13_0062	PF14_0386	PF14_0529	PFB0805c	PFE1400c	PFL0885w	PFL2220w
GO:0030132	clathrin coat of coated pit	PFL0930w
GO:0030133	transport vesicle	PFD1090c
GO:0030134	ER to Golgi transport vesicle	PFB0640c	PFC0890w
GO:0030135	coated vesicle	PFF0655c
GO:0030140	trans-Golgi network transport vesicle	PFL2280w
GO:0030141	stored secretory granule	PFD1090c
GO:0030145	manganese ion binding	MAL13P1.22	PF14_0439	PF14_0630	PFA0390w	PFI0445c
GO:0030150	protein import into mitochondrial matrix	PF11_0258
GO:0030151	molybdenum ion binding	PF14_0266	PFF0840w
GO:0030154	cell differentiation	PFE0375w	PFI0900w	PFI1315c	PFI1685w
GO:0030163	protein catabolic process	MAL13P1.111	PF10_0081	PF11_0203	PF11_0314	PF13_0033	PF13_0063	PF14_0599	PF14_0616	PFB0585w	PFD0230c	PFD0665c	PFL1925w	PFL2345c
GO:0030170	pyridoxal phosphate binding	PF14_0155	PFB0200c	PFF0435w	PFL2210w
GO:0030176	integral to endoplasmic reticulum membrane	PF11_0171	PF13_0102	PFL0620c
GO:0030216	keratinocyte differentiation	PFB0375w
GO:0030234	enzyme regulator activity	MAL13P1.190	PF14_0632	PFB0260w
GO:0030246	carbohydrate binding	MAL13P1.50	MAL8P1.133
GO:0030259	lipid glycosylation	MAL8P1.133
GO:0030260	entry into host cell	MAL13P1.176	MAL7P1.176	PF10_0268	PF10_0281	PF10_0345	PF10_0346	PF11_0344	PF13_0197	PF13_0198	PF14_0543	PFA0125c	PFC0640w	PFE0080c	PFF0800w	PFF1420w
GO:0030261	chromosome condensation	MAL7P1.38
GO:0030272	5-formyltetrahydrofolate cyclo-ligase activity	PFL2160c
GO:0030286	dynein complex	MAL13P1.230	MAL7P1.162	MAL7P1.89	PF10_0224	PF10_0250	PF10_0371	PF11_0240	PF11_0290	PF14_0626	PF14_0810	PFI0260c	PFL0115w
GO:0030288	outer membrane-bounded periplasmic space	PFL0975w
GO:0030306	ADP-ribosylation factor binding	PFA0515w
GO:0030337	DNA polymerase processivity factor activity	PF13_0328	PFL1285c
GO:0030414	peptidase inhibitor activity	MAL7P1.155
GO:0030430	host cell cytoplasm	PF10_0159	PF11_0465	PF14_0446	PF14_0751	PF14_0761	PFB0640c	PFI1735c	PFL1420w	PFL2570w
GO:0030433	ER-associated protein catabolic process	MAL13P1.227	MAL8P1.92	PF07_0047	PF08_0067	PF10_0317	PF13_0182	PF13_0344	PF14_0178	PF14_0215	PF14_0462	PF14_0498	PFC0550w	PFC0590c	PFE0380c	PFF0940c	PFI0810c	PFL0190w	PFL0585w	PFL1790w
GO:0030488	tRNA methylation	PF13_0087
GO:0030492	hemoglobin binding	PFE0765w	PFI0540w
GO:0030497	fatty acid elongation	PF14_0749
GO:0030506	ankyrin binding	PFL2570w
GO:0030507	spectrin binding	PF11_0509
GO:0030508	thiol-disulfide exchange intermediate activity	MAL13P1.225	PF14_0545	PFC0166w	PFI0790w	PFI1250w
GO:0030522	intracellular receptor mediated signaling pathway	MAL7P1.92	PF14_0722	PFI0210c	PFI0550w	PFL0410w
GO:0030528	transcription regulator activity	MAL7P1.162	MAL7P1.89	PF07_0057	PF10_0062	PF11_0093	PF11_0297	PF11_0317	PF13_0209	PF14_0469-a	PF14_0469-b	PF14_0665	PFA0505c	PFA0525w	PFB0290c	PFC0300c	PFD0360w	PFD0800c	PFI0285w
GO:0030529	ribonucleoprotein complex	PF11_0255	PFL1150c
GO:0030532	small nuclear ribonucleoprotein complex	PF11_0266
GO:0030551	cyclic nucleotide binding	PF14_0173
GO:0030552	cAMP binding	PF14_0672
GO:0030553	cGMP binding	PFL0475w
GO:0030554	adenyl nucleotide binding	PF14_0126
GO:0030580	quinone cofactor methyltransferase activity	PFB0220w
GO:0030604	1-deoxy-D-xylulose-5-phosphate reductoisomerase activity	PF14_0641
GO:0030677	ribonuclease P complex	PFF1355w
GO:0030679	cyanelle ribonuclease P complex	MAL7P1.28
GO:0030688	preribosome, small subunit precursor	PFI1510w
GO:0030693	caspase activity	PF13_0289
GO:0030743	rRNA (adenosine-2'-O-)-methyltransferase activity	PF14_0273
GO:0030904	retromer complex	PFL2415w
GO:0030942	endoplasmic reticulum signal peptide binding	PFL0160w
GO:0030955	potassium ion binding	MAL13P1.246	PF10_0363	PF11_0340	PFF1300w	PFL1875w
GO:0030976	thiamin pyrophosphate binding	PF08_0045	PFF0945c
GO:0030983	mismatched DNA binding	MAL7P1.145	MAL7P1.206	PF11_0184	PF14_0051	PF14_0254	PFE0270c	PFL0755c
GO:0031015	karyopherin docking complex	PF08_0087	PFE1195w
GO:0031072	heat shock protein binding	MAL13P1.162	MAL13P1.277	MAL8P1.204	MAL8P1.212	PF07_0103	PF08_0032	PF08_0115	PF10_0032	PF10_0057a	PF10_0378	PF10_0381	PF10_0388	PF11_0015	PF11_0026	PF11_0034	PF11_0099	PF11_0273-a	PF11_0273-b	PF11_0380	PF11_0433	PF11_0443	PF11_0509	PF11_0512	PF11_0513	PF13_0036	PF13_0102	PF13_0307	PF14_0013	PF14_0111	PF14_0137	PF14_0213a	PF14_0359	PF14_0700	PFA0070c	PFA0110w	PFA0425c	PFA0660w	PFA0675w	PFB0085c	PFB0090c	PFB0595w	PFB0920w	PFB0925w	PFC1075w	PFD0462w	PFD1170c	PFE0040c	PFE0055c
GO:0031074	nucleocytoplasmic shuttling complex	PFC0380w
GO:0031079	picornain 3C activity	PFD0935c
GO:0031090	organelle membrane	PF14_0211
GO:0031119	tRNA pseudouridine synthesis	PF14_0023
GO:0031123	RNA 3'-end processing	PF10_0152	PFF1240w
GO:0031167	rRNA methylation	PF13_0052	PF13_0286	PFI0415c
GO:0031201	SNARE complex	MAL13P1.113	MAL13P1.135	MAL13P1.16	MAL13P1.169	MAL13P1.365	MAL8P1.21	PF11_0052	PF11_0119	PF14_0300	PF14_0464	PF14_0500	PF14_0535	PFB0480w	PFC0890w	PFE1505w	PFI0515w	PFL0505c	PFL2070w
GO:0031211	palmitoyltransferase complex	MAL7P1.68
GO:0031227	intrinsic to endoplasmic reticulum membrane	MAL13P1.210
GO:0031244	extrinsic to cell outer membrane	PF08_0008
GO:0031338	regulation of vesicle fusion	MAL13P1.113	MAL13P1.135	MAL13P1.16	MAL13P1.169	MAL13P1.365	MAL8P1.21	PF11_0052	PF11_0119	PF14_0300	PF14_0464	PF14_0500	PF14_0535	PFB0480w	PFC0890w	PFE1505w	PFI0515w	PFL0505c	PFL2070w
GO:0031342	negative regulation of cell killing	PFD0260c
GO:0031353	integral to plastid inner membrane	PFE1510c
GO:0031355	integral to plastid outer membrane	PFE0410w
GO:0031362	anchored to external side of plasma membrane	MAL7P1.92	PF14_0722	PFI0210c	PFI0550w	PFL0410w
GO:0031365	N-terminal protein amino acid modification	PFI0380c
GO:0031386	protein tag	PF13_0346
GO:0031404	chloride ion binding	PFL1020w
GO:0031405	lipoic acid binding	PF13_0017
GO:0031410	cytoplasmic vesicle	MAL8P1.123	PF10_0067	PF10_0106	PFD0935c
GO:0031418	L-ascorbic acid binding	MAL8P1.8
GO:0031461	cullin-RING ubiquitin ligase complex	PF08_0094	PF13_0148	PF14_0318	PFF1445c
GO:0031533	mRNA cap methyltransferase complex	PFC0980c
GO:0031625	ubiquitin protein ligase binding	PF08_0094	PF13_0148	PF14_0318	PFF1445c
GO:0031902	late endosome membrane	PF13_0053
GO:0031952	regulation of protein amino acid autophosphorylation	PF14_0605
GO:0031965	nuclear membrane	PF10_0271	PF11_0465	PF14_0188
GO:0032012	regulation of ARF protein signal transduction	MAL13P1.19	PF14_0407
GO:0032040	small-subunit processome	PFL2295w
GO:0032196	transposition	MAL13P1.112	PF10_0336	PFI1640c
GO:0032238	adenosine transport	PF13_0252
GO:0032259	methylation	PF10_0259	PF13_0016	PF13_0052	PF13_0236	PF13_0286	PFI0415c
GO:0032312	regulation of ARF GTPase activity	PF08_0120	PFE1305c-a	PFE1305c-b	PFL2140c
GO:0032313	regulation of Rab GTPase activity	MAL13P1.244	MAL7P1.127	PF11_0152	PF13_0117	PF14_0048	PF14_0647	PF14_0699	PFC1030w	PFE0330w	PFI0195c	PFI0345w	PFL1445w
GO:0032473	external side of mitochondrial outer membrane	PF14_0301
GO:0032508	DNA duplex unwinding	PFF1500c
GO:0032513	negative regulation of protein phosphatase type 2B activity	PFL2275c
GO:0032549	ribonucleoside binding	PF11_0358	PF13_0150	PFB0715w	PFC10_API0015	PFL0330c
GO:0032552	deoxyribonucleotide binding	PF13_0349
GO:0032553	ribonucleotide binding	PF13_0349
GO:0032780	negative regulation of ATPase activity	PFC0581w
GO:0032889	regulation of vacuole fusion, non-autophagic	PFB0500c
GO:0033014	tetrapyrrole biosynthetic process	PF10_0307	PF14_0381	PFL0480w	PFL2210w	PFL2285c
GO:0033116	ER-Golgi intermediate compartment membrane	PFI0150c
GO:0033177	proton-transporting two-sector ATPase complex, proton-transporting domain	PF08_0113
GO:0033178	proton-transporting two-sector ATPase complex, catalytic domain	PF13_0227	PFI1670c
GO:0033179	proton-transporting V-type ATPase, V0 domain	MAL13P1.271	PF07_0090a	PFE0965c
GO:0033180	proton-transporting V-type ATPase, V1 domain	PF11_0412	PFA0300c	PFD0305c
GO:0033205	cell cycle cytokinesis	PF14_0683
GO:0033265	choline binding	PF14_0020
GO:0033587	shikimate biosynthetic process	PFF1105c
GO:0033643	host cell part	PFB0070w	PFB0080c	PFB0085c	PFB0100c	PFB0106c
GO:0033644	host cell membrane	PF08_0003	PF11_0506	PFI1735c	PFL0040c	PFL1090w
GO:0033691	sialic acid binding	PFA0125c
GO:0033818	beta-ketoacyl-acyl-carrier-protein synthase III activity	PFB0505c
GO:0034045	pre-autophagosomal structure membrane	PF10_0126
GO:0034214	protein hexamerization	PF11_0175
GO:0034235	GPI anchor binding	PFC0640w
GO:0034450	ubiquitin-ubiquitin ligase activity	PF08_0020
GO:0034494	microneme lumen	PF08_0136b
GO:0034619	cellular chaperone-mediated protein complex assembly	PFC0581w
GO:0035023	regulation of Rho protein signal transduction	MAL8P1.23	PF11_0512	PFE0570w
GO:0035091	phosphoinositide binding	MAL7P1.108	PF07_0017	PFL2250c
GO:0042000	translocation of peptides or proteins into host	MAL7P1.5	MAL7P1.58	MAL8P1.213	PF10_0390	PF11_0014	PF11_0025	PFA0065w	PFA0680c	PFB0960c	PFB0985c	PFC1080c
GO:0042113	B cell activation	PF07_0102
GO:0042127	regulation of cell proliferation	PF08_0006
GO:0042128	nitrate assimilation	PF14_0266	PFF0840w
GO:0042144	vacuole fusion, non-autophagic	PFF1075w
GO:0042147	retrograde transport, endosome to Golgi	PF11_0112	PFL2415w
GO:0042167	heme catabolic process	PF14_0446
GO:0042176	regulation of protein catabolic process	MAL13P1.190	PF14_0632	PFB0260w
GO:0042254	ribosome biogenesis	PF07_0067	PF08_0041	PF10_0200	PF10_0313	PF11_0090	PF11_0109	PF11_0259	PF11_0305	PF11_0313	PF14_0107	PF14_0242	PF14_0494	PF14_0661	PF14_0677	PFA0330w	PFA0640c	PFD0090c	PFD0785c	PFF0650w	PFL1150c	PFL1230w
GO:0042255	ribosome assembly	PF14_0635
GO:0042256	mature ribosome assembly	PF13_0178
GO:0042262	DNA protection	PF14_0368
GO:0042273	ribosomal large subunit biogenesis	PF07_0121
GO:0042301	phosphate binding	PFI1090w
GO:0042393	histone binding	PF13_0149	PF14_0314	PFA0520c	PFI0930c	PFL0185c
GO:0042493	response to drug	MAL7P1.27	PF13_0019	PFE1150w
GO:0042540	hemoglobin catabolic process	PF11_0162	PF13_0322	PF14_0075	PF14_0076	PF14_0077	PF14_0517	PF14_0553
GO:0042555	MCM complex	PF14_0177
GO:0042586	peptide deformylase activity	PFI0380c
GO:0042594	response to starvation	PF14_0423
GO:0042597	periplasmic space	PFF0840w
GO:0042612	MHC class I protein complex	PF14_0567
GO:0042623	ATPase activity, coupled	MAL13P1.283	PF10_0153	PF14_0417	PFB0635w
GO:0042626	ATPase activity, coupled to transmembrane movement of substances	PF11_0225	PF11_0466	PF13_0218	PF13_0271	PF14_0133	PF14_0244	PF14_0321	PF14_0455	PFA0590w	PFC0125w	PFE1150w	PFL0495c	PFL1020w	PFL1410c
GO:0042643	actomyosin, actin part	MAL13P1.130	PFD1110w
GO:0042651	thylakoid membrane	PFF1115w
GO:0042719	mitochondrial intermembrane space protein transporter complex	PF13_0358	PF14_0208	PFE0140c	PFL0430w	PFL2065c
GO:0042765	GPI-anchor transamidase complex	MAL13P1.348	PF11_0229
GO:0042773	ATP synthesis coupled electron transport	PF10_0211
GO:0042776	mitochondrial ATP synthesis coupled proton transport	PF11_0485
GO:0042777	plasma membrane ATP synthesis coupled proton transport	MAL13P1.11	PF11_0426	PF14_0009	PF14_0615
GO:0042779	tRNA 3'-trailer cleavage	PF07_0100
GO:0042781	3'-tRNA processing endoribonuclease activity	PF07_0100	PF14_0086	PF14_0620
GO:0042787	protein ubiquitination involved in ubiquitin-dependent protein catabolic process	PFE0285c
GO:0042803	protein homodimerization activity	PF08_0066	PF11_0157	PF11_0258	PF13_0209	PF14_0517	PFA0145c	PFI1090w	PFL0780w	PFL1550w
GO:0042819	vitamin B6 biosynthetic process	PF11_0169	PFF0775w	PFF1025c
GO:0042995	cell projection	PFI1450c
GO:0043022	ribosome binding	MAL7P1.158	PF10_0313	PF13_0178	PF14_0477	PFL0160w	PFL0210c	PFL0785c
GO:0043039	tRNA aminoacylation	PF11_0270	PF13_0354
GO:0043087	regulation of GTPase activity	PF10_0158	PF10_0373	PFL2060c
GO:0043130	ubiquitin binding	PF07_0047	PF14_0576
GO:0043136	glycerol-3-phosphatase activity	PFL0620c
GO:0043140	ATP-dependent 3'-5' DNA helicase activity	PF14_0278
GO:0043161	proteasomal ubiquitin-dependent protein catabolic process	PF10_0114
GO:0043169	cation binding	MAL13P1.154	MAL13P1.258
GO:0043190	ATP-binding cassette (ABC) transporter complex	PF13_0218	PFA0590w	PFL1410c
GO:0043231	intracellular membrane-bounded organelle	PF10_0222	PFC0126c	PFD0807c	PFE0195w
GO:0043234	protein complex	PF08_0125	PF10_0084	PF14_0725	PFD1050w	PFI0180w	PFI1635w
GO:0043248	proteasome assembly	PF14_0138	PFD0880w
GO:0043274	phospholipase binding	PFL2250c
GO:0043295	glutathione binding	PFA0590w
GO:0043395	heparan sulfate proteoglycan binding	PFC0640w
GO:0043487	regulation of RNA stability	PFE0935c
GO:0043492	ATPase activity, coupled to movement of substances	PFL1410c
GO:0043495	protein anchor	PFI0880c
GO:0043531	ADP binding	PFI1090w
GO:0043565	sequence-specific DNA binding	MAL13P1.290	PF07_0041	PF11_0293	PF11_0414	PF11_0462	PF11_0477	PF13_0043	PF14_0374	PFB0810w
GO:0043625	delta DNA polymerase complex	PF10_0165	PFC0340w
GO:0043626	PCNA complex	PF13_0328	PF14_0601	PFL1285c
GO:0043631	RNA polyadenylation	PFF1240w	PFL1325c
GO:0043656	intracellular region of host	PFE0765w
GO:0043657	host cell	PFC0435w	PFE0060w
GO:0043686	co-translational protein modification	PFI0380c
GO:0043687	post-translational protein modification	MAL13P1.227	PF08_0085	PF10_0330	PF13_0301	PF14_0128-b	PFC0255c	PFC0855w	PFE1350c	PFF0305c	PFI0740c	PFI1030c-a	PFI1030c-b	PFL0190w	PFL2100w	PFL2175w	PFL2545c
GO:0043952	protein transport by the Sec complex	MAL13P1.51	MAL8P1.51	PF13_0102	PF13_0324	PF14_0361	PFB0450w	PFD0250c
GO:0044053	translocation of peptides or proteins into host cell cytoplasm	PF11_0175	PF14_0344	PFB0640c
GO:0044237	cellular metabolic process	PF08_0009	PF08_0077	PF08_0095	PF10_0136	PF10_0137	PF10_0221	PF13_0126	PF14_0037	PFB0245c	PFB0460c	PFL1985c	PFL2430c
GO:0044262	cellular carbohydrate metabolic process	PF10_0218	PF13_0141	PF13_0144	PFF0455w	PFF0895w
GO:0044267	cellular protein metabolic process	MAL13P1.283	PF10_0153	PF11_0331	PFB0635w	PFC0285c	PFC0350c	PFC0900w	PFF0430w	PFL1425w	PFL1545c
GO:0044406	adhesion to host	PFA0635c
GO:0044409	entry into host	PFB0680w	PFD1145c
GO:0044431	Golgi apparatus part	PF14_0529
GO:0045017	glycerolipid biosynthetic process	PF13_0100
GO:0045039	protein import into mitochondrial inner membrane	PF13_0358	PF14_0208	PFE0140c	PFL0430w	PFL2065c
GO:0045047	protein targeting to ER	PF13_0102
GO:0045095	keratin filament	PF08_0013	PF14_0214
GO:0045121	membrane raft	MAL7P1.208
GO:0045145	single-stranded DNA specific 5'-3' exodeoxyribonuclease activity	PF14_0527
GO:0045156	electron transporter, transferring electrons within the cyclic electron transport pathway of photosynthesis activity	PFC0885c
GO:0045173	O-sialoglycoprotein catabolic process	MAL7P1.26
GO:0045177	apical part of cell	PFD0425w
GO:0045244	succinate-CoA ligase complex (GDP-forming)	PF11_0097
GO:0045252	oxoglutarate dehydrogenase complex	PF13_0121
GO:0045254	pyruvate dehydrogenase complex	PF08_0066	PF10_0407	PF11_0256	PF14_0441
GO:0045261	proton-transporting ATP synthase complex, catalytic core F(1)	MAL13P1.11	MAL13P1.47	PF11_0426	PF11_0485	PF13_0061	PF14_0009	PFB0795w	PFB0972w	PFL1725w
GO:0045263	proton-transporting ATP synthase complex, coupling factor F(o)	MAL7P1.340
GO:0045426	quinone cofactor biosynthetic process	PFB0220w
GO:0045449	regulation of transcription	MAL13P1.76	MAL7P1.162	MAL7P1.89	MAL8P1.72	PF07_0057	PF10_0062	PF11_0091	PF11_0192	PF11_0297	PF11_0317	PF13_0088	PF13_0152	PF13_0209	PF14_0468	PF14_0469-a	PF14_0489	PF14_0608	PF14_0718	PFA0505c	PFA0525w	PFB0290c	PFD0200c	PFD0360w	PFF1100c	PFL0145c	PFL1900w
GO:0045454	cell redox homeostasis	MAL13P1.100	MAL13P1.225	MAL8P1.17	MAL8P1.86	PF07_0036	PF08_0066	PF08_0131	PF10_0359	PF11_0055	PF11_0099	PF11_0286	PF11_0352	PF13_0272	PF14_0033	PF14_0186	PF14_0192	PF14_0251	PF14_0368	PF14_0545	PF14_0590	PF14_0694	PFC0205c	PFC0271c	PFF0340c	PFI0790w	PFI1170c	PFI1250w	PFI1515w	PFL0595c	PFL0725w	PFL1550w	PFL2020c
GO:0045595	regulation of cell differentiation	PF14_0431
GO:0045736	negative regulation of cyclin-dependent protein kinase activity	PFE0920c	PFL1330c
GO:0045737	positive regulation of cyclin-dependent protein kinase activity	PF14_0605
GO:0045836	positive regulation of meiosis	PFF1125c
GO:0045900	negative regulation of translational elongation	MAL7P1.158	PFL0160w
GO:0045901	positive regulation of translational elongation	PFL0210c
GO:0045905	positive regulation of translational termination	PFL0210c
GO:0045941	positive regulation of transcription	PF10_0293	PF14_0469-a	PF14_0469-b
GO:0046034	ATP metabolic process	PF13_0065	PFB0795w	PFD0305c	PFL1725w
GO:0046069	cGMP catabolic process	PFL0475w
GO:0046080	dUTP metabolic process	PF11_0282
GO:0046168	glycerol-3-phosphate catabolic process	PF11_0157	PFL0780w
GO:0046323	glucose import	PFE0410w	PFE1510c
GO:0046429	4-hydroxy-3-methylbut-2-en-1-yl diphosphate synthase activity	PF10_0221
GO:0046488	phosphatidylinositol metabolic process	PF14_0123	PFA0515w
GO:0046654	tetrahydrofolate biosynthetic process	PFL1155w
GO:0046677	response to antibiotic	PFE0825w
GO:0046777	protein amino acid autophosphorylation	PF11_0096	PFL0080c	PFL2250c
GO:0046789	host cell surface receptor binding	MAL13P1.60	MAL7P1.176	PF10_0001	PF10_0406	PF11_0007	PF11_0008	PF11_0487	PF11_0506	PF11_0521	PFB0010w	PFB0735c	PFB1055c	PFD0110w	PFL0005w	PFL0020w	PFL0030c	PFL0935c	PFL1420w	PFL1950w	PFL1955w	PFL1960w	PFL2665c
GO:0046812	host cell surface binding	PF08_0008	PF11_0344
GO:0046823	negative regulation of nucleocytoplasmic transport	PFC0380w
GO:0046836	glycolipid transport	PFI0775w
GO:0046854	phosphoinositide phosphorylation	PFE0485w	PFE0765w
GO:0046857	oxidoreductase activity, acting on other nitrogenous compounds as donors, with NAD or NADP as acceptor	PF14_0266
GO:0046872	metal ion binding	MAL13P1.138	MAL13P1.155	MAL13P1.274	MAL13P1.30	MAL13P1.33	MAL7P1.67	MAL7P1.7	MAL8P1.107	MAL8P1.50	MAL8P1.91	PF08_0057	PF08_0071	PF10_0052	PF10_0157	PF11_0075	PF11_0189	PF11_0226	PF11_0308	PF11_0426	PF13_0031	PF13_0322	PF14_0009	PF14_0048	PF14_0310	PF14_0351	PF14_0367	PF14_0381	PF14_0382	PF14_0396	PF14_0453	PF14_0455	PF14_0474	PF14_0615	PF14_0641	PF14_0694	PF14_0815	PFA0165c	PFB0194w	PFB0845w	PFB0972w	PFC0280c	PFC0506w	PFD1110w	PFE1155c	PFE1410c	PFF1130c	PFF1360w	PFI0240c
GO:0046873	metal ion transmembrane transporter activity	MAL13P1.23-a	MAL13P1.23-b	PF10_0216	PF11_0210	PF14_0255	PF14_0455	PFF0450c
GO:0046899	nucleoside triphosphate adenylate kinase activity	PFD0755c
GO:0046907	intracellular transport	MAL7P1.92	PF14_0722	PFD0207c	PFD0950w	PFE0765w	PFI0210c	PFI0550w	PFL0410w
GO:0046912	transferase activity, transferring acyl groups, acyl groups converted into alkyl on transfer	PFF0455w
GO:0046914	transition metal ion binding	PF10_0154	PF14_0053	PFF0820w	PFL1130c	PFL2390c
GO:0046922	peptide-O-fucosyltransferase activity	PFI0445c
GO:0046923	ER retention sequence binding	MAL13P1.163-a	MAL13P1.163-b	PF13_0280
GO:0046933	hydrogen ion transporting ATP synthase activity, rotational mechanism	MAL13P1.11	MAL13P1.47	MAL7P1.340	MAL7P1.75	PF08_0113	PF11_0412	PF11_0426	PF11_0485	PF13_0034	PF13_0061	PF13_0065	PF14_0009	PF14_0615	PFB0795w	PFB0972w	PFD0305c	PFL1725w
GO:0046961	proton-transporting ATPase activity, rotational mechanism	MAL13P1.11	MAL13P1.47	MAL7P1.340	MAL7P1.75	PF08_0113	PF11_0412	PF11_0426	PF11_0485	PF13_0034	PF13_0061	PF13_0065	PF13_0227	PF14_0009	PF14_0615	PFA0300c	PFB0795w	PFB0972w	PFD0305c	PFE0965c	PFI1670c	PFL1725w
GO:0046982	protein heterodimerization activity	PF08_0087	PF10_0158	PFE1195w
GO:0046983	protein dimerization activity	PF11_0175	PF11_0445	PF13_0011	PF13_0023	PF13_0040	PF14_0150	PF14_0368	PF14_0695	PFA0260c	PFC0545c	PFE0630c	PFE1100w	PFI1130c	PFL1915w	PFL2275c
GO:0047131	saccharopine dehydrogenase (NAD+, L-glutamate-forming) activity	PFB0880w
GO:0047334	diphosphate-fructose-6-phosphate 1-phosphotransferase activity	PFI0755c
GO:0047555	3',5'-cyclic-GMP phosphodiesterase activity	PFL0475w
GO:0047812	D-amino-acid N-acetyltransferase activity	PF14_0350
GO:0048015	phosphoinositide-mediated signaling	PFA0515w	PFE0485w	PFE0765w
GO:0048034	heme O biosynthetic process	PFE0970w
GO:0048037	cofactor binding	PF08_0066	PFB0385w	PFL0415w	PFL1550w
GO:0048193	Golgi vesicle transport	PF14_0500
GO:0048256	flap endonuclease activity	PF14_0527	PFD0420c
GO:0048500	signal recognition particle	MAL7P1.158	PF10_0052	PF14_0477	PFL0160w	PFL0785c
GO:0048870	cell motility	MAL13P1.212	PFF0800w
GO:0050510	N-acetylgalactosaminyl-proteoglycan 3-beta-glucuronosyltransferase activity	PF08_0118
GO:0050515	4-(cytidine 5'-diphospho)-2-C-methyl-D-erythritol kinase activity	PFE0150c
GO:0050567	glutaminyl-tRNA synthase (glutamine-hydrolyzing) activity	PF10_0204	PFD0780w	PFF1395c
GO:0050660	FAD binding	PF07_0085	PF08_0066	PF10_0334	PF11_0251	PF13_0107	PF14_0086	PF14_0192	PF14_0266	PFF1115w	PFI0920c	PFI1170c	PFL1550w	PFL2115c
GO:0050661	NADP or NADPH binding	PF10_0307	PF14_0520	PFD0830w	PFF1115w	PFI1170c
GO:0050662	coenzyme binding	PF08_0077	PF10_0137	PF10_0167
GO:0050693	LBD domain binding	PF08_0136b
GO:0050776	regulation of immune response	PFA0110w	PFB0330c	PFB0335c	PFB0340c	PFB0345c	PFB0350c	PFB0355c	PFB0360c	PFI0135c
GO:0050821	protein stabilization	PFI0540w
GO:0050839	cell adhesion molecule binding	MAL7P1.187	MAL7P1.50	MAL7P1.55	MAL7P1.56	PF07_0048	PF07_0049	PF07_0050	PF07_0051	PF08_0103	PF08_0106	PF08_0107	PF08_0136b	PF08_0140	PF08_0141	PF08_0142	PF10_0001	PF10_0406	PF11_0007	PF11_0008	PF11_0521	PF13_0003	PFA0005w	PFA0765c	PFB0010w	PFB1055c	PFC0110w	PFC0120w	PFD0005w	PFD0020c	PFD0260c	PFD0615c	PFD0625c	PFD0630c	PFD0635c	PFD0995c	PFD1000c	PFD1005c	PFD1015c	PFD1235w	PFD1245c	PFE0005w	PFF0010w	PFF0845c	PFF1580c	PFF1595c	PFI0005w	PFI1830c	PFL0005w
GO:0050896	response to stimulus	PF13_0209
GO:0050983	spermidine catabolic process to deoxyhypusine, using deoxyhypusine synthase	PF14_0125
GO:0051015	actin filament binding	PF13_0326	PFE0165w
GO:0051016	barbed-end actin filament capping	PFE0880c
GO:0051028	mRNA transport	MAL7P1.126	PF11_0279	PF11_0402	PFL1115w
GO:0051052	regulation of DNA metabolic process	PFD0470c
GO:0051082	unfolded protein binding	MAL13P1.277	MAL13P1.283	MAL7P1.94	MAL8P1.204	PF07_0029	PF07_0103	PF08_0032	PF08_0115	PF10_0032	PF10_0378	PF10_0381	PF10_0388	PF11_0015	PF11_0026	PF11_0034	PF11_0088	PF11_0099	PF11_0175	PF11_0188	PF11_0199	PF11_0258	PF11_0292	PF11_0331	PF11_0351	PF11_0380	PF11_0509	PF11_0512	PF11_0513	PF13_0102	PF13_0149	PF14_0137	PF14_0167	PF14_0314	PF14_0359	PF14_0417	PF14_0735	PFA0070c	PFA0425c	PFA0460c	PFA0520c	PFA0660w	PFB0085c	PFB0090c	PFB0595w	PFB0635w	PFB0920w	PFB0925w	PFC0285c
GO:0051083	'de novo' cotranslational protein folding	PFF1050w
GO:0051087	chaperone binding	PF11_0258	PF13_0190	PF14_0510	PFC0270w	PFI0985c
GO:0051156	glucose 6-phosphate metabolic process	PF14_0511
GO:0051205	protein insertion into membrane	MAL8P1.14
GO:0051246	regulation of protein metabolic process	MAL13P1.227	PF08_0085	PF10_0330	PF13_0301	PF14_0128-b	PFC0255c	PFC0855w	PFE1350c	PFF0305c	PFI0740c	PFI1030c-a	PFI1030c-b	PFL0190w	PFL2100w	PFL2175w	PFL2545c
GO:0051258	protein polymerization	PF08_0125	PF10_0084	PF14_0725	PFD1050w	PFI0180w	PFI1635w
GO:0051259	protein oligomerization	PFL1285c
GO:0051262	protein tetramerization	PFI0230c
GO:0051276	chromosome organization	MAL13P1.96	PF11_0061	PF11_0062	PF11_0317	PFD0685c	PFE0450w	PFE1255w	PFF0510w	PFF0860c	PFF0865w
GO:0051287	NAD or NADH binding	PF11_0157	PF13_0242	PF14_0232	PF14_0598	PFD0465c	PFI1125c	PFL0780w
GO:0051289	protein homotetramerization	PFF1300w
GO:0051298	centrosome duplication	MAL13P1.85
GO:0051301	cell division	MAL13P1.124	MAL13P1.21	MAL8P1.20	PF10_0297	PF11_0249	PF11_0368	PF14_0313	PF14_0468	PFC0720w	PFL0975w	PFL1050w	PFL1975c
GO:0051302	regulation of cell division	PFF0270c
GO:0051475	glucosylglycerol transport	PF11_0338
GO:0051536	iron-sulfur cluster binding	MAL13P1.220	MAL13P1.344	MAL13P1.95	PF11_0007	PF14_0066	PF14_0334	PF14_0518	PFB0320c	PFC1005c	PFE1135w	PFE1240w	PFF1070c	PFI1050c	PFI1835c	PFL0630w	PFL0705c	PFL1345c
GO:0051537	2 iron, 2 sulfur cluster binding	MAL13P1.95	PF07_0085	PF10_0222	PF14_0373	PFC0126c	PFD0807c	PFL0705c
GO:0051539	4 iron, 4 sulfur cluster binding	MAL13P1.220	PF13_0229	PFE1240w	PFF0715c	PFF0840w	PFL0125c	PFL2230c
GO:0051603	proteolysis involved in cellular protein catabolic process	MAL13P1.270	MAL8P1.128	MAL8P1.142	PF07_0112	PF10_0111	PF13_0156	PF13_0282	PF14_0676	PF14_0716	PFA0400c	PFC0745c	PFE0915c	PFF0420c	PFI1545c	PFL1465c
GO:0051604	protein maturation	PF11_0381
GO:0051726	regulation of cell cycle	PF07_0091	PF10_0141	PF11_0090	PF11_0183	PF13_0022	PF14_0177	PFE0920c	PFE1470w	PFF0270c	PFF0750w	PFF1445c	PFL1330c	PFL1525c	PFL1855w
GO:0051739	ammonia transmembrane transporter activity	PF11_0338
GO:0051861	glycolipid binding	PFI0775w
GO:0051959	dynein light intermediate chain binding	PFI0315c
GO:0055037	recycling endosome	PF13_0119
GO:0055085	transmembrane transport	PFB0210c
GO:0055114	oxidation reduction	MAL13P1.324	MAL8P1.8	PF07_0085	PF08_0071	PF08_0132	PF10_0029	PF10_0275	PF10_0334	PF11_0157	PF11_0251	PF11_0436	PF11_0540a	PF13_0242	PF14_0048	PF14_0086	PF14_0088	PF14_0164	PF14_0286	PF14_0334	PF14_0352	PF14_0373	PF14_0508	PF14_0511	PF14_0520	PFA0500w	PFC0885c	PFD0830w	PFE0555w	PFF0730c	PFF0840w	PFF1130c	PFI0920c	PFI1020c	PFI1170c	PFL0780w	PFL2020c
GO:0060284	regulation of cell development	PFC0380w
GO:0060327	cytoplasmic actin-based contraction involved in cell motility	PF13_0326	PFE0165w
GO:0060627	regulation of vesicle-mediated transport	MAL13P1.205	MAL13P1.51	PF08_0110	PF11_0461	PF13_0119	PFA0335w	PFB0500c	PFE0625w	PFE0690c	PFI0155c	PFL1500w
GO:0065002	intracellular protein transmembrane transport	MAL8P1.26	PF14_0034	PF14_0792	PFC0261c	PFE0670w
GO:0070006	metalloaminopeptidase activity	PF14_0517
GO:0070011	peptidase activity, acting on L-amino acid peptides	PFI0355c
GO:0070258	inner membrane complex	MAL13P1.130	PFD1110w	PFI0880c	PFL1090w
GO:0070280	pyridoxal binding	PFF0775w
GO:0070281	pyridoxamine binding	PFF0775w
GO:0070282	pyridoxine binding	PFF0775w
GO:0070402	NADPH binding	PFI1125c
GO:0070403	NAD binding	PF13_0152	PF14_0489
[truncated: 978 more columns]

## Sheet: HG
Genesets derived from the Malaria metabolic Pathway Database
Geneset ID	Geneset Description	Gene ID
HG:ActinAndFilaments	Actin and filaments	MAL13P1.132	MAL7P1.153	PF07_0059	PF07_0077	PF11_0047	PF14_0124	PF14_0218	PFA0190c	PFD0487c	PFE0255w	PFI0520w	PFI1565w	PFL2215w	PFL2460w
HG:ActivationOfEif5a	Activation of eiF5A	PF13_0013	PF14_0125	PFL0210c
HG:AminosugarsMetabolism	Aminosugars Metabolism	PF10_0245	PF11_0311
HG:AnaphasePromotingComplexUbiquitinLigase	Anaphase promoting complex ubiquitin ligase	PF10_0261	PFE0085c	PFF1180w	PFL0850w
HG:ArginineAndProlineMetabolism	Arginine and proline metabolism	MAL13P1.284	MAL8P1.8	PFF0435w	PFI0320w	PFI1240c
HG:AsparagineAndAspartateMetabolism	Asparagine and Aspartate Metabolism	PF13_0287	PFA0145c	PFB0200c	PFC0395w	PFF1070c
HG:BaseExcisionRepairOfApSites	Base excision repair of AP sites	MAL13P1.22	PFD0420c
HG:BiogenesisOfCytochromeOxidase	Biogenesis of cytochrome oxidase	MAL8P1.14	PF07_0034	PF10_0252	PF14_0331	PF14_0721	PFI0240c	PFI1365w	PFL0090c
HG:BiosynthesisOfFeSProteinsInTheApicoplast	Biosynthesis of Fe S proteins in the apicoplast	MAL13P1.95	MAL8P1.37	PF07_0068	PF07_0085	PF11_0407	PF14_0133	PF14_0334	PFB0270w	PFB0320c
HG:BulkMrnaTransportThroughTheNuclearPore	Bulk mRNA transport through the nuclear pore	PF14_0122	PFB0445c	PFE0160c
HG:CalciumCalmodulinActivationOfProteinKinases	Calcium calmodulin activation of protein kinases	PF07_0072	PF10_0132	PF10_0301	PF14_0227	PF14_0323	PFA0515w	PFB0815w	PFL2250c
HG:Ccr4NotComplex	CCR4 NOT complex	MAL8P1.104	PF08_0034	PF10_0062	PF10_0143	PF10_0330	PF11_0297	PFE0375w	PFL0190w
HG:CentrioleProteins	Centriole proteins	MAL13P1.279	MAL13P1.337	PF08_0125	PF10_0084	PF11_0066	PF11_0397	PF13_0264	PF14_0443	PF14_0516	PF14_0725	PFC0165w	PFD1050w	PFF0655c	PFI0180w	PFL1370w
HG:CentrosomeProteins	Centrosome proteins	MAL13P1.105	MAL13P1.274	MAL13P1.279	MAL13P1.283	MAL13P1.309	MAL7P1.162	MAL8P1.69	PF07_0029	PF07_0033	PF07_0098	PF08_0054	PF08_0121	PF08_0125	PF08_0129	PF10_0077	PF10_0084	PF10_0196	PF10_0224	PF10_0335	PF11_0048	PF11_0096	PF11_0148	PF11_0164	PF11_0183	PF11_0240	PF11_0318	PF11_0331	PF13_0302	PF13_0306	PF14_0142	PF14_0173	PF14_0202	PF14_0280	PF14_0626	PFA0190c	PFB0635w	PFC0165w	PFC0285c	PFC0305w	PFC0350c	PFC0385c	PFC0650w	PFC0770c	PFC0900w	PFD0720w	PFD0740w	PFD0865c	PFD0950w
HG:ChaperoneAssistedProteinFolding	Chaperone assisted protein folding	MAL13P1.274	PF14_0510	PFC0285c	PFE0435c	PFE1370w	PFL0740c	PFL0815w	PFL2275c
HG:ChaperoneNetworkOfTheMitochondrialMatrix	Chaperone network of the mitochondrial matrix	PF10_0153	PF11_0203	PF11_0258	PF11_0351	PF14_0147	PF14_0359	PF14_0616	PFI0985c	PFL0740c
HG:ClassicalClathrinMediatedVesicularTransport	Classical clathrin mediated vesicular transport	PF11_0187	PF13_0062	PFD1090c	PFE0420c	PFL0930w	PFL2140c	PFL2195w
HG:ClassicalCopiiMediatedVesicularTransport	Classical COPII mediated vesicular transport	PF08_0036	PF11_0171	PFB0640c	PFL1480w
HG:CleavageAndPolyadenylationOfPreMrna	Cleavage and polyadenylation of pre mRNA	PFF1010c	PFI1175c
HG:CoaBiosynthesis	CoA Biosynthesis	MAL8P1.81	PF07_0018	PF14_0415	PFB0385w	PFD0980w
HG:ComponentsOfTheLinearMotorResponsibleForMerozoiteMotilityInInvasion	Components of the linear motor responsible for merozoite motility in invasion	PF13_0233	PF14_0425	PFI0880c	PFL1090w	PFL2225w
HG:CotranslationalCleavageOfNTerminalMethionineResiduesAndNTerminalAcetylation	Cotranslational cleavage of N terminal methionine residues and N terminal acetylation	PFA0465c	PFC0950c
HG:CytoadherenceInteractionsBetweenModifiedHostCellMembraneAndEndothelialCell	Cytoadherence interactions between modified host cell membrane and endothelial cell	PFB0100c	PFE0040c
HG:DnaMismatchRepairSystem	DNA mismatch repair system	PFD0470c	PFL2005w
HG:DnaReplication	DNA Replication	MAL13P1.22	PF10_0165	PF13_0251	PF13_0328	PF14_0316	PFA0290w	PFE0520c	PFF0835w
HG:DolicholMetabolism	Dolichol Metabolism	MAL13P1.210	PF11_0427	PF11_0483
HG:DoubleStrandBreakRepairAndHomologousRecombination	Double strand break repair and homologous recombination	MAL13P1.22	PF08_0126	PF11_0087	PF14_0081	PFA0390w	PFF0285c
HG:EstablishedAndPutativeMaurerSCleftsProteins	Established and putative Maurer s clefts proteins	MAL13P1.214	MAL7P1.5	MAL7P1.58	MAL7P1.7	MAL7P1.87	MAL8P1.17	MAL8P1.69	PF07_0029	PF08_0019	PF08_0036	PF08_0054	PF10_0013	PF10_0019	PF10_0023	PF10_0086	PF10_0121	PF10_0155	PF10_0159	PF10_0164	PF10_0323	PF10_0366	PF10_0374	PF10_0390	PF11_0014	PF11_0025	PF11_0039	PF11_0040	PF11_0055	PF11_0183	PF11_0224	PF11_0351	PF11_0506	PF13_0010	PF13_0012	PF13_0141	PF13_0197	PF14_0016	PF14_0142	PF14_0358	PF14_0378	PF14_0425	PF14_0434	PF14_0541	PF14_0598	PF14_0678	PF14_0729	PF14_0761	PFA0065w
HG:FattyAcidSynthesisInTheApicoplast	Fatty acid synthesis in the apicoplast	PF08_0066	PF10_0363	PF11_0411	PF13_0066	PF13_0128	PF13_0353	PF14_0421	PFE0555w	PFE1510c	PFF0305c
HG:FolateBiosynthesis	Folate Biosynthesis	MAL13P1.67	PF08_0095	PF13_0140	PFD0830w	PFF1360w	PFF1475c	PFI1100w	PFL1155w	PFL1720w
HG:FunctionalAnnotationOfMerozoiteInvasionRelatedProteins	Functional annotation of merozoite invasion related proteins	MAL13P1.173	MAL13P1.174	MAL13P1.176	MAL13P1.60	MAL7P1.170	MAL7P1.176	MAL7P1.208	PF10_0281	PF10_0343	PF10_0344	PF10_0345	PF10_0346	PF10_0347	PF10_0348	PF10_0351	PF10_0352	PF11_0168	PF11_0344	PF11_0381	PF11_0506	PF13_0193	PF13_0196	PF13_0197	PF13_0198	PF13_0338	PF13_0348	PF14_0102	PF14_0201	PF14_0495	PF14_0637	PF14_0675	PFA0125c	PFB0300c	PFB0310c	PFB0335c	PFB0340c	PFB0345c	PFB0350c	PFB0570w	PFB0680w	PFB0935w	PFC0110w	PFC0120w	PFD0110w	PFD0240c	PFD0295c	PFD1105w	PFD1145c
HG:GenesCodingForChaperonesAndTheirRegulators	Genes coding for chaperones and their regulators	MAL13P1.139	MAL13P1.274	MAL13P1.283	MAL13P1.52	MAL7P1.7	MAL8P1.17	MAL8P1.2	MAL8P1.78	PF07_0029	PF07_0030	PF07_0031	PF07_0033	PF07_0103	PF08_0032	PF08_0054	PF08_0115	PF08_0121	PF10_0032	PF10_0058	PF10_0153	PF10_0378	PF11_0034	PF11_0099	PF11_0124	PF11_0164	PF11_0170	PF11_0175	PF11_0188	PF11_0258	PF11_0292	PF11_0331	PF11_0351	PF11_0380	PF11_0433	PF11_0443	PF11_0509	PF11_0512	PF11_0513	PF13_0021	PF13_0036	PF13_0102	PF13_0180	PF13_0231	PF14_0013	PF14_0061	PF14_0063	PF14_0098	PF14_0137
HG:GenesCodingForComponentsInvolvedInRibosomeAssembly	Genes coding for components involved in ribosome assembly	MAL13P1.14	MAL13P1.243	MAL13P1.341	MAL7P1.113	MAL7P1.24	MAL7P1.28	MAL8P1.19	PF07_0067	PF07_0092	PF07_0121	PF07_0122	PF08_0026	PF08_0041	PF08_0055	PF08_0065	PF08_0130	PF08_0135	PF10_0085	PF10_0128	PF10_0194	PF10_0200	PF10_0209	PF10_0266	PF10_0277	PF10_0278	PF11_0074	PF11_0090	PF11_0105	PF11_0191	PF11_0250	PF11_0259	PF11_0305	PF11_0396	PF13_0051	PF13_0177	PF13_0178	PF13_0208	PF13_0286	PF13_0310	PF13_0340	PF14_0042	PF14_0055	PF14_0068	PF14_0156	PF14_0174	PF14_0183	PF14_0185	PF14_0221
HG:GenesCodingForComponentsOfTheProteasomeDegradationMachineryTheirTimedTranscription	Genes coding for components of the proteasome degradation machinery their timed transcription	MAL13P1.186	MAL13P1.190	MAL13P1.227	MAL13P1.270	MAL13P1.337	MAL7P1.120	MAL7P1.147	MAL7P1.19	MAL8P1.122	MAL8P1.128	MAL8P1.142	MAL8P1.23	PF07_0112	PF08_0020	PF08_0085	PF08_0094	PF08_0109	PF10_0081	PF10_0111	PF10_0114	PF10_0117	PF10_0174	PF10_0298	PF10_0330	PF11_0142	PF11_0177	PF11_0201	PF11_0271	PF11_0314	PF11_0329	PF11_0393	PF13_0033	PF13_0063	PF13_0084	PF13_0096	PF13_0156	PF13_0182	PF13_0282	PF13_0301	PF13_0344	PF13_0346	PF14_0025	PF14_0090	PF14_0145	PF14_0576	PF14_0632	PF14_0676	PF14_0716
HG:GenesCodingForEnzymesProteinsInvolvedInDnaReplication	Genes coding for enzymes proteins involved in DNA replication	MAL13P1.216	MAL13P1.22	MAL13P1.346	MAL7P1.145	PF08_0100	PF08_0126	PF10_0114	PF10_0165	PF10_0362	PF11_0071	PF11_0117	PF11_0184	PF11_0234	PF11_0477	PF13_0075	PF13_0251	PF13_0308	PF13_0330	PF14_0081	PF14_0148	PF14_0234	PF14_0254	PF14_0278	PF14_0316	PF14_0366	PF14_0601	PF14_0602	PF14_0639	PFA0290w	PFA0390w	PFA0545c	PFB0265c	PFB0730w	PFB0840w	PFB0895c	PFC0250c	PFC0340w	PFD0590c	PFE0270c	PFE0520c	PFE0675c	PFF0730c	PFF0995c	PFI0235w	PFI0385c	PFI0530c	PFI0835c	PFI0910w
HG:GenesCodingForFeSContainingProteins	Genes coding for Fe S containing proteins	MAL13P1.220	MAL13P1.344	MAL13P1.95	PF07_0085	PF13_0229	PF14_0066	PF14_0334	PF14_0373	PFE1240w	PFF0360w	PFF0420c	PFF0745c	PFI0525w	PFI1340w	PFL0630w	PFL0705c	PFL1345c
HG:GenesCodingForGpiAnchoredMembraneProteins	Genes coding for GPI anchored membrane proteins	PF08_0008	PF10_0026	PF10_0303	PF11_0373	PF13_0247	PF13_0248	PF13_0338	PF14_0201	PF14_0293	PF14_0325	PFB0300c	PFB0310c	PFC0210c	PFC0750w	PFC10_API0032	PFD0215c	PFD0295c	PFD0955w	PFE0120c	PFE0125w	PFE0395c	PFE0710w	PFF0465c	PFF0645c	PFF0685c	PFI1475w
HG:GenesCodingForTransportProteins	Genes coding for transport proteins	MAL13P1.206	MAL13P1.246	MAL13P1.271	MAL8P1.13	MAL8P1.135	MAL8P1.32	PF07_0064	PF07_0065	PF07_0070	PF07_0115	PF08_0031	PF08_0093	PF08_0113	PF10_0051	PF10_0215	PF10_0360	PF10_0366	PF11_0045	PF11_0172	PF11_0210	PF11_0310	PF11_0338	PF11_0363	PF11_0395	PF11_0412	PF11_0466	PF13_0019	PF13_0034	PF13_0065	PF13_0130	PF13_0172	PF13_0218	PF13_0227	PF13_0252	PF13_0271	PF13_0359	PF14_0211	PF14_0244	PF14_0255	PF14_0260	PF14_0301	PF14_0342	PF14_0369	PF14_0387	PF14_0455	PF14_0541	PF14_0615	PF14_0622
HG:GenesInvolvedInExcisionRepair	Genes involved in excision repair	MAL13P1.166	MAL13P1.216	MAL13P1.22	MAL13P1.346	MAL13P1.76	MAL13P1.86	MAL7P1.145	MAL8P1.35	PF07_0105	PF08_0048	PF08_0100	PF08_0126	PF10_0080	PF10_0114	PF10_0165	PF10_0369	PF11_0071	PF11_0117	PF11_0184	PF11_0277	PF11_0306	PF13_0176	PF13_0208	PF13_0261	PF13_0279	PF13_0308	PF13_0328	PF13_0330	PF13_0334	PF14_0051	PF14_0081	PF14_0112	PF14_0254	PF14_0278	PF14_0285	PF14_0308	PF14_0398	PF14_0473	PF14_0601	PFA0390w	PFA0545c	PFB0160w	PFB0180w	PFB0215c	PFB0265c	PFB0730w	PFB0840w	PFB0895c
HG:GlutamateMetabolism	Glutamate Metabolism	PF08_0132	PF10_0123	PF10_0245	PF13_0044	PF13_0170	PF14_0334	PF14_0447	PFB0200c	PFI0925w	PFI1110w
HG:GlycineAndSerineMetabolism	Glycine and Serine metabolism	PF13_0345	PF14_0198	PFL1720w	PFL2210w
HG:Glycolysis	Glycolysis	MAL13P1.324	PF10_0122	PF10_0155	PF11_0338	PF13_0269	PF14_0341	PF14_0425	PF14_0598	PFB0210c	PFC0275w	PFF0865w	PFF1095w
HG:GlycosylphosphatidylinositolGpiAnchorBiosynthesis	Glycosylphosphatidylinositol GPI anchor biosynthesis	MAL13P1.165	MAL13P1.210	PF11_0298	PFL0540w	PFL0685w	PFL2270w
HG:HemoglobinDigestionAmpFerriprotoporphyrinIxPolymerization	Hemoglobin Digestion amp Ferriprotoporphyrin IX Polymerization	MAL13P1.56	PF11_0161	PF11_0165	PF11_0174	PF13_0322	PF14_0015	PF14_0077	PF14_0078	PF14_0439	PF14_0446	PF14_0517	PFF1525c	PFI1570c	PFL2290w
HG:HistoneAcetylation	Histone acetylation	MAL7P1.37	PF10_0143	PF11_0061
HG:HistoneLysineMethylation	Histone lysine methylation	MAL8P1.111
HG:ImportAndExportThroughTheNuclearPore	Import and export through the nuclear pore	MAL13P1.232	PF08_0087	PFE1195w	PFI0155c
HG:ImportOfProteinsIntoTheMitochondrion	Import of proteins into the mitochondrion	MAL13P1.184	MAL8P1.14	PF11_0258	PF11_0265	PF13_0118	PF13_0180	PF13_0358	PF14_0197	PF14_0208	PF14_0328	PFE1230c	PFF1185w
HG:InitiationOfTranslation	Initiation of translation	MAL13P1.63	PF10_0177b	PF11_0447	PFC1000w	PFI1175c	PFL0335c	PFL1170w	PFL2430c
HG:InositolPhosphateMetabolism	Inositol Phosphate Metabolism	PF10_0132	PF13_0089	PFE0585c
HG:IsoprenoidsMetabolism	Isoprenoids Metabolism	MAL13P1.95	PF10_0221	PF10_0363	PF11_0295	PF11_0483	PF14_0641	PFA0225w	PFA0340w	PFB0130w	PFB0420w	PFE0150c	PFE0410w	PFE1510c	PFF1095w	PFF1115w	PFL0380c
HG:KaryopherinExportinMediatedNuclearExportPathways	Karyopherin exportin mediated nuclear export pathways	MAL13P1.83	PF07_0121	PF13_0219	PFD0750w
HG:KinetochoresPowerChromosomeMovementsInMitosis	Kinetochores power chromosome movements in mitosis	PF07_0098	PFC0305w	PFF0225w	PFF0785w
HG:LargeTetheringComplexesThatActInTheSecretoryAndEndocyticPathways	Large Tethering Complexes that Act in the Secretory and Endocytic Pathways	PF07_0111	PF08_0064	PF11_0112	PF11_0461	PF13_0053	PF13_0102	PF13_0135	PF13_0174	PF13_0274	PF14_0049	PF14_0064	PF14_0358	PF14_0397	PF14_0493	PF14_0548	PFA0150c	PFB0750w	PFE0100w	PFE0765w	PFI0300w	PFI1700c	PFL1935c	PFL2415w
HG:LeucineIsoleucineAndValineMetabolism	Leucine Isoleucine and Valine Metabolism	PF13_0179	PF14_0232	PF14_0557	PFB0585w	PFC0170c	PFL1940w
HG:LipoicAcidMetabolism	Lipoic acid metabolism	MAL13P1.220	MAL8P1.37	PF10_0407	PFC0170c
HG:LysineMetabolism	Lysine metabolism	PFB0880w	PFC0950c	PFD1035w	PFI1465w
HG:MannoseAndFructoseMetabolism	Mannose and Fructose Metabolism	MAL8P1.156	PF08_0077	PF10_0137	PF10_0169	PF14_0774	PFF0860c
HG:MechanismOfFeSProteinBiogenesis	Mechanism of Fe S protein biogenesis	PF11_0258	PF11_0296	PF14_0518	PFA0500w	PFC0205c	PFI0255c	PFI0525w	PFL0470w
HG:MethionineAndPolyamineMetabolism	Methionine and Polyamine Metabolism	MAL13P1.214	MAL13P1.67	PF10_0289	PF10_0322	PF11_0301	PF14_0309	PFE0660c	PFE1050w	PFE1115c	PFI1090w
HG:MitochondrialAntioxidantSystem	Mitochondrial antioxidant system	MAL7P1.159	PF08_0031	PF13_0242	PF14_0192	PFC0205c	PFL0595c	PFL0725w
HG:MitochondrialElectronFlow	Mitochondrial electron flow	PF10_0248	PF10_0334	PF14_0331	PFC0275w	PFF0815w	PFI0735c	PFL0630w
HG:MitochondrialTcaCycle	Mitochondrial TCA cycle	PF08_0031	PF08_0045	PF10_0218	PF11_0097	PF13_0229	PF13_0242	PF13_0359	PF14_0295	PFF0495w	PFF0620c	PFI1340w	PFL1515c
HG:ModificationOfTheWobblePositionUridineU34InLysGluGlnLeuAndArgTrnas	Modification of the wobble position uridine U34 in Lys Glu Gln Leu and Arg tRNAs	MAL8P1.75	PFL2115c
HG:MolecularModelOfVesicleExocytosis	Molecular model of vesicle exocytosis	MAL13P1.169	PF14_0300	PF14_0500	PFC0140c	PFD0930w	PFE0445c
HG:MolecularMotorPrototypes	Molecular motor prototypes	MAL13P1.148	PF07_0104	PF10_0193	PFC0860w	PFL0660w	PFL1435c
HG:Mrna5Capping	mRNA 5 capping	PF14_0144	PFE1275c	PFI0415c
HG:MrnaDegradation	mRNA degradation	PF10_0314	PF11_0074	PF13_0048	PF14_0413
HG:NMyristoylationSAcylationAndPrenylationOfProteins	N myristoylation S acylation and prenylation of proteins	PF14_0127	PF14_0484
HG:NicotinateAndNicotinamideMetabolism	Nicotinate and Nicotinamide Metabolism	PF13_0159	PF14_0508	PFC0910w	PFF1330c	PFI1310w
HG:NitrogenMetabolism	Nitrogen Metabolism	PF07_0085	PF08_0132	PF13_0044	PF13_0353	PF14_0321	PFC0725c	PFI1110w
HG:NuclearGenesWithApicoplastSignalSequences	Nuclear genes with apicoplast signal sequences	MAL13P1.111	MAL13P1.171	MAL13P1.186	MAL13P1.196	MAL13P1.22	MAL13P1.220	MAL13P1.221	MAL13P1.227	MAL13P1.281	MAL13P1.285	MAL13P1.324	MAL13P1.335	MAL13P1.56	MAL13P1.67	MAL13P1.95	MAL7P1.150	MAL7P1.151	MAL7P1.159	MAL7P1.20	MAL7P1.92	MAL8P1.140	MAL8P1.37	PF07_0047	PF07_0068	PF07_0073	PF07_0103	PF07_0115	PF07_0129	PF08_0011	PF08_0014	PF08_0063	PF08_0066	PF08_0067	PF08_0078	PF08_0108	PF08_0138	PF10_0003	PF10_0006	PF10_0019	PF10_0053	PF10_0149	PF10_0175	PF10_0221	PF10_0245	PF10_0308	PF10_0329	PF10_0332	PF10_0344
HG:NuclearGenesWithMitochondrialSignalSequences	Nuclear genes with mitochondrial signal sequences	MAL13P1.139	MAL13P1.164	MAL13P1.166	MAL13P1.184	MAL13P1.200	MAL13P1.221	MAL13P1.225	MAL13P1.318	MAL13P1.327	MAL13P1.335	MAL13P1.47	MAL13P1.53	MAL13P1.55	MAL13P1.56	MAL13P1.84	MAL7P1.113	MAL7P1.130	MAL7P1.150	MAL7P1.20	MAL7P1.66	MAL7P1.69	MAL7P1.93	MAL8P1.14	MAL8P1.19	MAL8P1.37	MAL8P1.92	PF07_0032	PF07_0034	PF07_0040	PF07_0046	PF07_0071	PF07_0085	PF07_0103	PF08_0006	PF08_0031	PF08_0038	PF08_0045	PF08_0055	PF08_0068	PF08_0093	PF08_0098	PF10_0051	PF10_0080	PF10_0086	PF10_0097	PF10_0120	PF10_0144	PF10_0153
HG:NucleosomeAssemblyAndRegulation	Nucleosome assembly and regulation	PF10_0232	PF11_0047	PF11_0053	PF11_0061	PF11_0192	PF13_0152	PFE0090w	PFF0560c	PFF0895w	PFL1005c
HG:NucleotideExcisionRepair	Nucleotide excision repair	MAL13P1.22	MAL13P1.346	MAL13P1.76	PF10_0114	PF10_0165	PF10_0369	PF13_0279	PF13_0328	PF14_0308	PFB0160w	PFD0470c	PFF1470c	PFI1650w
HG:OneCarbonEnzymeSystemsSerineHydroxymethyltransferaseAndGlycineCleavageComplex	One carbon enzyme systems serine hydroxymethyltransferase and glycine cleavage complex	PF11_0339	PF14_0534	PFL1720w
HG:OxidativeProteinFoldingInTheEndoplasmicReticulum	Oxidative protein folding in the endoplasmic reticulum	PF11_0251	PFA0415c
HG:PathwaysOfPeptideExportFromTheMitochondrion	Pathways of peptide export from the mitochondrion	PF08_0098	PF11_0203	PF14_0616
HG:PentosePhosphateCycle	Pentose Phosphate Cycle	PF10_0122	PF10_0210	PF14_0511	PF14_0520	PFE0730c	PFF0530w	PFL0960w
HG:PeptidasesAndProteases	Peptidases and proteases	MAL13P1.111	MAL13P1.167	MAL13P1.184	MAL13P1.270	MAL13P1.310	MAL13P1.343	MAL13P1.56	MAL7P1.147	MAL8P1.113	MAL8P1.126	MAL8P1.128	MAL8P1.138	MAL8P1.140	MAL8P1.157	MAL8P1.16	PF07_0112	PF08_0022	PF08_0108	PF10_0058	PF10_0111	PF10_0150	PF10_0245	PF10_0299	PF10_0308	PF10_0329	PF11_0161	PF11_0162	PF11_0165	PF11_0174	PF11_0177	PF11_0189	PF11_0203	PF11_0226	PF11_0298	PF11_0381	PF11_0441	PF13_0028	PF13_0096	PF13_0118	PF13_0133	PF13_0156	PF13_0241	PF13_0282	PF13_0289	PF13_0312	PF13_0322	PF14_0015	PF14_0063
HG:PhenylalanineAndTyrosineMetabolism	Phenylalanine and Tyrosine Metabolism	PFB0200c	PFB0585w
HG:PhosphatidylcholineMetabolism	Phosphatidylcholine metabolism	MAL13P1.214	PF10_0132	PF14_0020	PF14_0060	PFF1150w	PFF1405c
HG:PhosphatidylethanolamineAndPhosphatidylserineMetabolism	Phosphatidylethanolamine and phosphatidylserine metabolism	MAL13P1.335	MAL8P1.58	PF10_0132	PF11_0257	PF13_0253	PF14_0060	PF14_0097	PF14_0421	PFC0995c	PFF1275c	PFF1490w	PFI1180w	PFI1370c	PFL0955c
HG:PorphyrinMetabolism	Porphyrin Metabolism	MAL13P1.301	MAL13P1.326	MAL13P1.55	PF10_0275	PF11_0436	PF14_0038	PF14_0381	PF14_0597	PFL0180w	PFL0480w	PFL1185c	PFL1555w	PFL2210w	PFL2285c
HG:PostTranslationalModificationSumoylation	Post translational modification SUMOylation	MAL13P1.302	PF11_0457	PFD0970c	PFE0285c	PFI0740c	PFL1790w
HG:PosttranslationalTranslocationInEukaryotes	Posttranslational translocation in eukaryotes	PF07_0029	PF13_0102	PF14_0361
HG:PreReplicativeComplexFormationAndTransitionToReplication	Pre replicative complex formation and Transition to replication	MAL13P1.337	MAL7P1.21	PF07_0023	PF10_0261	PF13_0189	PF13_0291	PF14_0177	PFB0720c	PFC0845c	PFD0790c	PFE1345c	PFL0150w	PFL0580w
HG:ProteasomeMediatedDegradationOfNonNativeErProteins	Proteasome mediated degradation of non native ER proteins	PF08_0020	PF10_0114	PF10_0330	PF11_0142	PF11_0251	PF11_0380	PF13_0301	PF13_0335	PF14_0215	PF14_0462	PFE0380c	PFI0875w	PFL0585w
HG:ProteasomeMediatedProteolysisOfUbiquinatedProteins	Proteasome mediated proteolysis of ubiquinated proteins	PFI0370c	PFL0585w
HG:ProteinArginineMethylation	Protein arginine methylation	PF11_0061	PF11_0266	PF11_0524	PF13_0185	PF13_0323	PF14_0068	PF14_0146	PFF0170w	PFF0535c	PFI0475w
HG:ProteinBiosynthesis	Protein biosynthesis	PF10_0149	PF11_0270	PF13_0170	PF13_0178	PF13_0179	PF13_0257	PF13_0262	PF13_0354	PF14_0198	PF14_0428	PF14_0486	PFA0145c	PFB0525w	PFF0775w	PFI0365w	PFL0210c
HG:ProteinKinaseCodingGenes	Protein kinase coding genes	MAL13P1.185	MAL13P1.196	MAL13P1.278	MAL13P1.279	MAL13P1.84	MAL7P1.100	MAL7P1.144	MAL7P1.175	MAL7P1.73	MAL7P1.91	PF07_0072	PF08_0044	PF08_0098	PF10_0141	PF10_0160	PF10_0380	PF11_0048	PF11_0060	PF11_0096	PF11_0147	PF11_0156	PF11_0220	PF11_0227	PF11_0239	PF11_0242	PF11_0464	PF11_0488	PF11_0506	PF11_0510	PF13_0022	PF13_0085	PF13_0211	PF13_0232	PF13_0258	PF14_0143	PF14_0227	PF14_0264	PF14_0294	PF14_0320	PF14_0346	PF14_0392	PF14_0408	PF14_0423	PF14_0431	PF14_0476	PF14_0516	PF14_0605	PF14_0733
HG:ProteinPhosphorylation	Protein phosphorylation	MAL13P1.278	PF10_0311	PF14_0431	PFC0595c	PFI1360c
HG:ProteinsInvolvedInStepsDuringPassageThroughProphase	Proteins involved in steps during passage through prophase	MAL13P1.96	MAL8P1.113	PF10_0327	PF11_0317	PF14_0031	PF14_0316	PFC0385c	PFD0685c	PFE0450w
HG:ProteinsWithErRetentionSequences	Proteins with ER retention sequences	MAL13P1.121	MAL8P1.17	PF11_0055	PF11_0098	PF11_0099	PF11_0164	PF14_0046	PF14_0694	PFC0381c	PFI0875w	PFL1070c
HG:PurineMetabolism	Purine Metabolism	MAL13P1.146	MAL13P1.51	PF10_0121	PF10_0123	PF10_0154	PF10_0289	PF13_0287	PFB0295w	PFD0755c	PFE0660c	PFE1035c	PFI1020c	PFI1170c	PFI1420w
HG:PutativeOrganizationOfTheKinetochore	Putative organization of the kinetochore	MAL13P1.337	PF10_0261	PF11_0061	PF11_0183	PFC0305w	PFC0385c	PFE0285c	PFF0785w	PFF1560c
HG:PyridoxalPhosphateVitaminB6Metabolism	Pyridoxal phosphate Vitamin B6 metabolism	PF07_0059	PF14_0570	PFF0275c	PFF0715c
HG:PyrimidineMetabolism	Pyrimidine Metabolism	PF10_0225	PF10_0338	PF11_0282	PF13_0044	PF13_0259	PF14_0100	PF14_0697	PFA0555c	PFD0830w	PFE0630c	PFE1035c	PFF1055c	PFI1170c	PFL1720w
HG:PyruvateMetabolism	Pyruvate Metabolism	MAL13P1.324	PF13_0234	PF14_0246	PF14_0295	PF14_0441	PF14_0484	PFB0200c	PFF0615c	PFF1025c	PFF1210w	PFI1340w	PFL1550w
HG:QualityControlInMrnaBiogenesis	Quality control in mRNA biogenesis	MAL7P1.139	PF11_0245	PF13_0158	PF13_0305	PFB0550w	PFD0750w	PFI0480w	PFI1265w	PFL1170w
HG:RabAndOtherProteinsInvolvedInIntracellularTraffic	Rab and other proteins involved in intracellular traffic	MAL13P1.205	MAL13P1.87	MAL8P1.57	PF08_0110	PF11_0098	PF11_0461	PF13_0119	PF13_0280	PFA0335w	PFE0765w	PFF1185w	PFI0150c	PFI0155c
HG:RabCycle	Rab cycle	PF10_0331	PF13_0174	PF14_0049	PF14_0358	PFE0420c
HG:RedoxMetabolism	Redox Metabolism	PF14_0192	PF14_0368	PFE0605c	PFI0925w	PFI1170c	PFL0595c
HG:RedoxRegulationOfProteins	Redox regulation of proteins	MAL13P1.214	MAL13P1.241	MAL13P1.309	MAL7P1.122	MAL8P1.17	MAL8P1.69	PF07_0029	PF08_0019	PF08_0054	PF08_0131	PF10_0065	PF11_0258	PF13_0042	PF13_0141	PF14_0036	PF14_0053	PF14_0078	PF14_0190	PF14_0368	PF14_0486	PF14_0598	PFB0385w	PFC0295c	PFD1055w	PFE1050w	PFF0435w	PFF0715c	PFF1155w	PFF1300w	PFI0875w	PFI1090w
HG:RegulationOfSpindleMicrotubuleDynamics	Regulation of spindle microtubule dynamics	MAL8P1.146	PF10_0261	PFC0305w	PFC0385c	PFC0770c
HG:RiboflavinMetabolism	Riboflavin metabolism	PF10_0147
HG:RibosomalStructure	Ribosomal structure	MAL13P1.200	MAL13P1.209	MAL13P1.318	MAL13P1.327	MAL13P1.92	MAL7P1.66	MAL7P1.93	MAL8P1.101	MAL8P1.110	PF07_0043	PF07_0046	PF07_0079	PF07_0080	PF07_0088	PF08_0014	PF08_0038	PF08_0039	PF08_0075	PF08_0076	PF10_0038	PF10_0043	PF10_0097	PF10_0187	PF10_0264	PF10_0267	PF10_0272	PF10_0313	PF10_0332	PF11_0043	PF11_0065	PF11_0072	PF11_0106	PF11_0113	PF11_0248	PF11_0259	PF11_0260	PF11_0272	PF11_0312	PF11_0313	PF11_0337	PF11_0382	PF11_0386	PF11_0438	PF13_0014	PF13_0045	PF13_0049	PF13_0059	PF13_0068
HG:RnaPolymeraseITranscribesRrna	RNA polymerase I transcribes rRNA	PF13_0344	PFL0145c
HG:RnaPolymeraseIiTranscribesMrna	RNA polymerase II transcribes mRNA	MAL7P1.78	MAL7P1.86	PF10_0293	PF13_0088	PFF1490w	PFI0715w
HG:RnaPolymeraseIiiTranscribesTrnaAnd5sRrna	RNA polymerase III transcribes tRNA and 5S rRNA	PF14_0267	PFD0800c	PFL0520c
HG:ScfSkp1CullinFBoxUbiquitinLigase	SCF Skp1 Cullin F box ubiquitin ligase	MAL13P1.337
HG:SelenocysteineBiosynthesis	Selenocysteine biosynthesis	MAL8P1.86	PF14_0033	PF14_0251	PFA0495c	PFI0505c	PFL0255c
HG:ShikimateBiosynthesis	Shikimate Biosynthesis	MAL13P1.319	PFB0280w	PFI1100w
HG:SignalRecognitionParticleMediatedTargetingOfMembraneAndSecretoryProteins	Signal recognition particle mediated targeting of membrane and secretory proteins	MAL7P1.158	PF13_0350	PF14_0183	PF14_0477	PFL0160w	PFL0785c	PFL2245w
HG:SphingomyelinAndCeramideMetabolism	Sphingomyelin and ceramide metabolism	MAL13P1.218	PF11_0252	PF11_0427	PF14_0155	PFD0465c	PFE0405c	PFF0975c	PFF1215w	PFL1870c
HG:SplicingOfPreMrna	Splicing of pre mRNA	MAL13P1.322	PF07_0091	PF08_0128	PF10_0294	PF13_0222	PF14_0194	PF14_0502	PFB0875c	PFC0365w	PFD0450c	PFE0925c	PFF1135w	PFI0860c	PFL0970w	PFL1855w	PFL2310w
HG:StructureAndOrganizationOfCentromericChromatin	Structure and organization of centromeric chromatin	PF11_0061	PF11_0192
HG:StructureAndProcessingOfPreRrna	Structure and processing of pre rRNA	PFI0455w
HG:StructureOfTheMitoticCentrosome	Structure of the mitotic centrosome	PF07_0098
HG:StructureOfTheNuclearPore	Structure of the nuclear pore	PF14_0704	PFD0260c	PFI0170w	PFL1480w
HG:SubcellularLocalizationOfProteinsInvolvedInInvasion	Subcellular localization of proteins involved in invasion	MAL13P1.176	MAL13P1.60	MAL7P1.176	MAL7P1.206	MAL7P1.208	PF10_0181	PF10_0343	PF10_0344	PF10_0345	PF10_0346	PF10_0347	PF10_0348	PF10_0351	PF11_0168	PF11_0344	PF11_0381	PF13_0196	PF13_0197	PF13_0198	PF13_0338	PF13_0348	PF14_0102	PF14_0201	PF14_0495	PF14_0637	PFA0125c	PFB0300c	PFB0310c	PFB0335c	PFB0340c	PFB0345c	PFB0350c	PFB0570w	PFB0680w	PFC0110w	PFC0120w	PFD0110w	PFD0240c	PFD0295c	PFD0955w	PFD1105w	PFD1145c	PFD1150c	PFD1155w	PFE0075c	PFE0080c	PFE0120c	PFE0395c
HG:TerpenoidMetabolism	Terpenoid metabolism	MAL8P1.22	PF11_0295	PF11_0483	PFB0130w	PFB0380c	PFF0120w	PFF1070c	PFL1780w
HG:TheStructuresOfRnaPolymerases	The structures of RNA polymerases	MAL13P1.213	PF07_0027	PF10_0269	PF11_0358	PF11_0445	PF13_0023	PF13_0150	PF13_0341	PF14_0150	PF14_0207	PFA0505c	PFB0245c	PFB0290c	PFB0715w	PFI1130c	PFL0330c	PFL0665c
HG:ThiamineMetabolism	Thiamine Metabolism	PF07_0059	PFE1030c	PFF0455w	PFI1195c
HG:ThioredoxinGlutaredoxinAndPeroxiredoxin	Thioredoxin Glutaredoxin and Peroxiredoxin	PF14_0192	PFI1170c
HG:TranslationInProkaryotesATemplateForApicoplastAndMitochondrion	Translation in prokaryotes a template for apicoplast and mitochondrion	PF14_0658	PFC0225c	PFD0990w
HG:TransportersOfTheErGolgiAndDigestiveVacuoleMembranes	Transporters of the ER Golgi and digestive vacuole membranes	MAL7P1.27	PF10_0360	PF11_0141	PFA0310c	PFA0375c	PFB0535w	PFE0260w	PFE1185w	PFL0495c	PFL1140w
HG:TransportersOfTheMitochondrialAndApicoplastMembranes	Transporters of the mitochondrial and apicoplast membranes	PF08_0031	PF13_0271	PFE0410w	PFE1510c	PFF0170w	PFL0110c	PFL1515c	PFL2000w
HG:TransportersOfThePlasmaMembrane	Transporters of the plasma membrane	MAL13P1.206	PF07_0065	PF11_0135	PF11_0338	PF13_0019	PF13_0065	PF14_0541	PF14_0679	PFA0590w	PFB0210c	PFC0840w	PFI0240c	PFI1670c	PFL0590c	PFL0620c	PFL1125w	PFL1700c
HG:TrnaModifications	tRNA modifications	PF07_0095	PF11_0095	PF11_0198	PF11_0212	PF11_0284	PF13_0087	PF13_0259	PF13_0340	PF14_0086	PF14_0620	PFI0295c
HG:TubulinAndMicrotubules	Tubulin and microtubules	PFI1635w
HG:UbiquinoneMetabolism	Ubiquinone Metabolism	MAL7P1.130	PF08_0068	PF08_0098	PF11_0128	PF14_0788-c	PFB0220w
HG:UtilizationOfPhospholipids	Utilization of phospholipids	PF10_0132	PF13_0100	PF13_0353	PF14_0421	PF14_0681	PFC0995c	PFE0555w	PFF1350c	PFI0885w	PFI1180w
[truncated: 205 more columns]

## Sheet: ProDom
Genesets derived from ProDom database
Geneset ID	Geneset Description	Gene ID
PD000887	CARRIER ACYL PHOSPHOPANTETHEINE ACP ACID FATTY BIOSYNTHESIS LIPID SYNTHESIS CHLOROPLAST	PFB0385w	PFL0415w
PD000944	ATP SYNTHASE ION EPSILON SUBUNIT HYDROLASE CF1 SYNTHESIS CHAIN HYDROGEN	PF11_0485
PD001295	RIBOSOMAL S17 30S RIBONUCLEOPROTEIN RRNA-BINDING RNA-BINDING 40S S11 S17P S11	MAL13P1.327	PFC0775w
PD001326	RIBOSOMAL L7/L12 50S RIBONUCLEOPROTEIN CHLOROPLAST L12 PLASTID DIRECT SEQUENCING PEPTIDE	PFB0545c	PFE1225w
PD001367	RIBOSOMAL RIBONUCLEOPROTEIN L11 RRNA-BINDING RNA-BINDING METHYLATION 50S L11 BACTERIAL CHLOROPLAST	PF11_0113
PD002101	RIBOSOMAL L36 RIBONUCLEOPROTEIN 50S CHLOROPLAST PLASTID B SUBUNIT DIRECT SEQUENCING	PFC10_API0031
PD002239	RIBOSOMAL S18 RIBONUCLEOPROTEIN 30S RRNA-BINDING RNA-BINDING CHLOROPLAST PLASTID MITOCHONDRIAL ACETYLATION	PFL0570c
PD002389	RIBOSOMAL RRNA-BINDING RNA-BINDING RIBONUCLEOPROTEIN L20 50S L20 CHLOROPLAST BACTERIAL ORGANELLE	PF14_0709
PD002667	RIBOSOMAL RIBONUCLEOPROTEIN RNA-BINDING 40S S4 S4 S4E 30S ISOFORM X	PF11_0065
PD002830	NIFU NIFU NITROGEN-FIXING C-TERMINAL FIXATION NITROGEN NIFU-LIKE DOMAIN CLUSTER HESB/YADR/YFHF:NITROGEN-FIXING	PFI1050c	PFI1835c
PD002841	RIBOSOMAL RIBONUCLEOPROTEIN 60S L44 L44E L41 RESISTANCE 50S ANTIBIOTIC CYCLOHEXIMIDE	PFC0200w-a	PFC0200w-b
PD003114	RIBOSOMAL L27 50S RIBONUCLEOPROTEIN CHLOROPLAST MITOCHONDRIAL PEPTIDE 60S TRANSIT PRECURSOR	PF10_0332
PD003823	RIBOSOMAL L32 RIBONUCLEOPROTEIN 60S L32E 50S L32 STRAIN CHROMOSOME DIRECT	PFI0190w
PD003854	RIBOSOMAL 40S RIBONUCLEOPROTEIN S19 S19E 30S MULTIGENE FAMILY S19 SSU	PFD1055w
PD004282	TRANSFERASE SYNTHASE HOLO-ACYL-CARRIER-PROTEIN HOLO-ACP 4'-PHOSPHOPANTETHEINYL FATTY ACID METAL-BINDING MAGNESIUM LIPID	PFD0980w
PD004466	RIBOSOMAL ZINC METAL-BINDING ZINC-FINGER RIBONUCLEOPROTEIN 40S S27 S27 S27E SEQUENCE	PF13_0045
PD004816	MACROPHAGE MIGRATION INHIBITORY FACTOR TAUTOMERASE MIF PHENYLPYRUVATE CYTOKINE RESPONSE INFLAMMATORY	PFL1420w
PD005132	RIBOSOMAL RRNA-BINDING METAL-BINDING RNA-BINDING ZINC RIBONUCLEOPROTEIN ZINC-FINGER L37 60S L37E	MAL7P1.320
PD005155	RNA POLYMERASE DNA-DIRECTED SUBUNIT NUCLEOTIDYLTRANSFERASE TRANSFERASE TRANSCRIPTION II H POLYPEPTIDE	PF13_0341
PD005541	RIBOSOMAL RIBONUCLEOPROTEIN 40S S28 S28E 30S ACETYLATION S33 S33 CG15527	PF14_0585
PD005579	INITIATION FACTOR TRANSLATION 1A BIOSYNTHESIS EUKARYOTIC EIF-1A AIF-1A EIF-4C 1A	PF11_0447
PD006030	RIBOSOMAL 60S L31 RIBONUCLEOPROTEIN L31E 50S L31 SUBUNIT STRAIN PHOSPHORYLATION	PFE0185c
PD006052	RIBOSOMAL S24 40S RIBONUCLEOPROTEIN S24E 30S S24 CDNA RIKEN ACETYLATION	PFE0975c
PD006539	RNA POLYMERASE DNA-DIRECTED SUBUNIT TRANSFERASE NUCLEOTIDYLTRANSFERASE METAL-BINDING ZINC TRANSCRIPTION N	PF07_0027
PD006584	RIBOSOMAL 40S S21 RIBONUCLEOPROTEIN S21 ACETYLATION DIRECT SEQUENCING SUBUNIT PROTEIN	PF11_0454
PD006587	PROSYSTEMIN REPEAT DIRECT HORMONE PRECURSOR SEQUENCING SYSTEMIN	MAL8P1.205	PFF0920c-a	PFF0920c-b
PD007270	C CYTOCHROME OXIDASE MEMBRANE VB SUBUNIT POLYPEPTIDE MITOCHONDRION OXIDOREDUCTASE INNER	PFI1365w
PD007914	RIBOSOMAL L39 60S RIBONUCLEOPROTEIN L39 ISOFORM L39E CBG20586 A CHROMOSOME	PFF0573c
PD008105	RUDIMENTARY ENHANCER HOMOLOG RIKEN CDNA ENRICHED FULL-LENGTH LIBRARY ERH SIMILAR	PF10_0370
PD008153	MEMBRANE COMPLEX C UBIQUINOL-CYTOCHROME REDUCTASE OXIDOREDUCTASE INNER ELECTRON MITOCHONDRION RESPIRATORY	PF10_0120
PD008800	CORE VIRION PROTEINASE CYSTEINE PROTEASE VIRAL LATE I7 ORF035 I7L	PFL1175w
PD008866	VP2 RNA-BINDING VIRAL MAJOR CORE INTERNAL NUCLEOPROTEIN CAPSID INNER STRUCTURAL	PF11_0189
PD009170	RECOGNITION SIGNAL PARTICLE SRP14 RNA-BINDING ALU RNA 14KD 14KDA CDNA	PFL0160w
PD009396	RIBOSOMAL RIBONUCLEOPROTEIN L27 60S L27 L27E MULTIGENE FAMILY NRRL KLUYVEROMYCES	PF14_0579
PD009834	NODULIN PRECURSOR SIGNAL LATE ALFALFA 28/32 FIXATION NITROGEN WITH N-25	PF08_0035	PFE0280c
PD009934	MRNA CAPPING ENZYME SUBUNIT SMALL METHYLTRANSFERASE TRANSFERASE PROCESSING GUANINE-N7-- ORF074	MAL13P1.311
PD010314	RIBOSOMAL L29 60S L29 RIBONUCLEOPROTEIN METHYLATION REPEAT DIRECT L29E SEQUENCING	PF14_0575a
PD010361	RIBOSOMAL RIBONUCLEOPROTEIN L38 60S L38 L38E FAMILY STRAIN MULTIGENE NRRL	PF11_0312
PD012151	RNA DNA-DIRECTED POLYMERASE POLYPEPTIDE POLYMERASES TRANSCRIPTION SEQUENCE ABC10-ALPHA METAL-BINDING II	MAL13P1.213
PD012268	RIBOSOMAL S25 40S RIBONUCLEOPROTEIN S25 MULTIGENE FAMILY TRANSCRIPTION STRAIN DIRECT	PF14_0205
PD012670	RIBOSOMAL L35A 60S RIBONUCLEOPROTEIN L35A L35AE 50S RNA-BINDING TRNA-BINDING SEQUENCE	PF11_0438
PD012969	UPF0211 RIKEN CDNA ENRICHED MALE FULL-LENGTH LIBRARY ZBTB8OS ADULT C43H8.1	PF14_0269
PD013585	REPAIR DNA EXCISION ERCC1 NUCLEOTIDE DNA-BINDING HYDROLASE PROTEIN ENDONUCLEASE DAMAGE	PFB0160w
PD014111	DNA-BINDING LATE VIRION I1 CORE ORF030 L1L 43L I1L EVM054	PFL0405w
PD014532	VP3 TRANSFERASE NUCLEOTIDE-BINDING CORE GTP-BINDING INNER GUANYLYLTRANSFERASE NUCLEOTIDYLTRANSFERASE GUANYLYL	PF14_0675
PD014904	COPPER CHAPERONE C OXIDASE CYTOCHROME COX17 CHAPERONE METAL-BINDING MITOCHONDRION ASSEMBLY	PF10_0252
PD015172	OXIDASE C CYTOCHROME SUBUNIT ISOFORM VIB OXIDOREDUCTASE MITOCHONDRION COX ACETYLATION	PFI1375w-a	PFI1375w-b
PD016638	UPF0293 SIMILAR RNASE YOR006C RNA COMPONENT SACCHAROMYCES P RIKEN CERVISIAE	PFL0985c
PD017661	ODV-EC27 ENVELOPE VIRUS OCCLUSION-DERIVED ODV-E27 E27 HOMOLOG OCCLUSION DERIVED ORF112	PF13_0022
PD020235	RIBONUCLEOPROTEIN H/ACA NUCLEAR BIOGENESIS GAR1 SNORNP SUBUNIT RNA-BINDING RIBOSOME COMPLEX	PF13_0051
PD023243	REPEAT WD VACUOLE CHROMOSOME WD-REPEAT READING FRAME OPEN MEMBRANE AUTOPHAGY	PF07_0092
PD031131	MYPE3620 TRANSMEMBRANE MEMBRANE MG280 F11_ORF287 HOMOLOG UNIQUE	PFA0480w
PD034433	LATE LOWER COLLAR GP11	PF13_0067
PD037294	PEPTIDE ACMNPV ORF38 ORF ORF_59 ORF61 ORF7 PXORF52 ORF-30 ORF79	PFE1035c
PD042406	MG223 HOMOLOG F10_ORF419	MAL7P1.167	PF14_0084	PF14_0132	PFB0315w	PFL1805c
PD042831	PLASMID ORF PGKL-2 KILLER	PFF0565c
PD098974	MRNA GLABRATA H CANDIDA STRAIN CHROMOSOME COIL FOR COILED CBS138	PFA0510w
PD141665	AUTOPHAGY-RELATED AUTOPHAGY COIL COILED MEMBRANE TARGETING CYTOPLASM VACUOLE	PF14_0190
PD147181	STRAIN NRRL KLUYVEROMYCES LACTIS CHROMOSOME GLABRATA Y- C CANDIDA AAR040CP	PFD1150c
PD149576	SPLICING FACTOR PRP8 MRNA PRE-MRNA PROCESSING U5 PRP8 NUCLEAR RNA-BINDING	PFD0265w
PD157043	RIBOSOMAL S15 RIBONUCLEOPROTEIN RRNA-BINDING RNA-BINDING 30S CHLOROPLAST S15 MITOCHONDRIAL TYPE	PF11_0072	PF13_0059
PD208305	RP198 PRECURSOR SIGNAL	PFI0245c
PD214932	TRANSMEMBRANE MEMBRANE RP853	MAL8P1.101
PD215945	TRANSMEMBRANE MEMBRANE RP760	PFE0300c
PD630236	CUTICULAR CUTICLE STRUCTURAL SEQUENCING DIRECT LPCP13	PFE1095w
PD910989	CEREVISIAE YBL081W P38180 RHK1-PET112 SACCHAROMYCES	MAL7P1.172	MAL7P1.207	MAL8P1.137	PF10_0350	PFE0635c	PFI0485c	PFL1795c
PD936484	POLYPROTEIN GLYCOPROTEIN M G2 TRANSMEMBRANE NONSTRUCTURAL MEMBRANE CONTAINS: PRECURSOR SIGNAL	MAL13P1.176	MAL13P1.202	MAL13P1.96	MAL7P1.13	MAL7P1.162	MAL7P1.171	MAL8P1.29	PF07_0004	PF07_0020	PF07_0021	PF07_0042	PF08_0064	PF10_0024	PF10_0131	PF10_0262	PF10_0356	PF11_0089	PF11_0207	PF11_0213	PF11_0218	PF11_0277	PF11_0390	PF11_0392	PF11_0424	PF13_0198	PF14_0062	PF14_0190	PF14_0252	PF14_0337	PF14_0404	PF14_0551	PFB0095c	PFB0145c	PFB0670c	PFB0765w	PFC0760c	PFC0960c	PFD0110w	PFD0320c	PFD0540c	PFD0685c	PFE1555c	PFF1285w	PFI0170w	PFI0175w-b	PFI1735c	PFL1930w	PFL2520w
PD968187	BETA-DEFENSIN ANTIBIOTIC PRECURSOR ANTIMICROBIAL DEFENSIN BETA SIGNAL DEFENSIN BD-32 DEFB-32	MAL13P1.102	MAL13P1.331	MAL13P1.96	MAL7P1.7	MAL7P1.87	PF07_0021	PF14_0355	PFC0960c	PFC0990c	PFI0175w-b	PFL1235c	PFL2520w

## Sheet: Pfam
Genesets derived from the Pfam database
Geneset ID	Geneset Description	Gene ID
PF00004	ATPase family associated with various cellular activities (AAA)	MAL7P1.209	MAL8P1.144	MAL8P1.92	PF07_0047	PF08_0063	PF08_0100	PF08_0117	PF10_0081	PF11_0071	PF11_0175	PF11_0203	PF11_0314	PF11_0405-a	PF11_0405-b	PF13_0033	PF13_0063	PF13_0330	PF14_0063	PF14_0126	PF14_0147	PF14_0548	PF14_0601	PF14_0616	PFA0545c	PFB0840w	PFB0895c	PFC0140c	PFD0390c	PFD0665c	PFF0155w	PFF0940c	PFL0150w	PFL1925w	PFL2005w	PFL2345c
PF00005	ABC transporter	MAL13P1.344	PF08_0078	PF11_0225	PF11_0466	PF13_0218	PF13_0271	PF14_0133	PF14_0244	PF14_0321	PF14_0455	PFA0590w	PFC0125w	PFC0875w	PFE1150w	PFL0495c	PFL1410c
PF00006	ATP synthase alpha/beta family, nucleotide-binding domain	PF13_0065	PFB0795w	PFD0305c	PFL1725w
PF00008	EGF-like domain	PF10_0027	PFE0120c	PFF0995c	PFI1475w
PF00009	Elongation factor Tu GTP binding domain	MAL13P1.164	MAL13P1.243	PF07_0062	PF08_0018	PF10_0041	PF11_0245	PF13_0069	PF13_0304	PF13_0305	PF14_0104	PF14_0486	PFA0495c	PFC10_API0028	PFE0830c	PFF0115c	PFF0345w	PFI0570w	PFI1505c	PFL1590c	PFL1710c
PF00011	Hsp20/alpha crystallin family	MAL8P1.78	PF13_0021
PF00012	Hsp70 protein	MAL13P1.540	MAL7P1.228	PF07_0033	PF08_0054	PF11_0351	PFI0875w
PF00013	KH domain	PF10_0115	PF14_0151	PF14_0661	PFF0250w	PFF1135w
PF00022	Actin	PF07_0077	PF11_0047	PF11_0114	PF14_0124	PF14_0218	PFA0190c	PFD0487c	PFE0255w	PFI0520w	PFL2215w
PF00023	Ankyrin repeat	MAL13P1.126	MAL13P1.71	MAL8P1.28	PF10_0102	PF10_0213	PF10_0328	PF11_0197	PF11_0439	PF14_0106	PF14_0222	PFC0160w	PFE0400w	PFF1315w	PFF1365c	PFL2200w
PF00025	ADP-ribosylation factor family	PF10_0203	PF10_0337	PF13_0090	PF14_0399	PFD0810w	PFI1005w
PF00026	Eukaryotic aspartyl protease	PF08_0108	PF10_0329	PF13_0133	PF14_0075	PF14_0076	PF14_0077	PF14_0078	PF14_0281	PF14_0625	PFC0495w
PF00027	Cyclic nucleotide-binding domain	PF14_0173	PF14_0346	PFL1110c
PF00032	Cytochrome b(C-terminal)/b6/petD	mal_mito_3
PF00033	Cytochrome b(N-terminal)/b6/petB	mal_mito_3
PF00034	Cytochrome c	MAL13P1.55	PF14_0038
PF00036	EF hand	MAL7P1.10	MAL8P1.79	PF07_0072	PF10_0177a	PF10_0271	PF11_0066	PF11_0098	PF11_0239	PF11_0242	PF11_0389	PF13_0211	PF14_0224	PF14_0323	PF14_0443	PF14_0492	PFA0345w-a	PFA0345w-b	PFA0515w	PFB0815w	PFC0420w	PFF0265c	PFF0520w
PF00037	4Fe-4S binding domain	MAL13P1.344
PF00043	Glutathione S-transferase, C-terminal domain	PF13_0214	PF14_0187
PF00044	Glyceraldehyde 3-phosphate dehydrogenase, NAD binding domain	PF14_0598
PF00051	Kringle domain	PFI0550w
PF00056	lactate/malate dehydrogenase, NAD binding domain	PF13_0141	PF13_0144	PFF0895w
PF00063	Myosin head (motor domain)	MAL13P1.148	PF11_0416	PF13_0233	PFE0175c	PFF0675c	PFL1435c
PF00069	Protein kinase domain	MAL13P1.185	MAL13P1.196	MAL13P1.278	MAL13P1.279	MAL13P1.84	MAL7P1.100	MAL7P1.18	MAL7P1.73	MAL7P1.91	MAL8P1.203	PF07_0072	PF08_0044	PF10_0141	PF11_0060	PF11_0079	PF11_0096	PF11_0147	PF11_0156	PF11_0220	PF11_0227	PF11_0239	PF11_0242	PF11_0377-a	PF11_0377-b	PF11_0377-c	PF11_0464	PF11_0488	PF13_0085	PF13_0211	PF13_0258	PF14_0227	PF14_0294	PF14_0346	PF14_0392	PF14_0408	PF14_0423	PF14_0431	PF14_0476	PF14_0516	PF14_0715	PFA0380w	PFB0150c	PFB0520w	PFB0605w	PFB0665w	PFB0815w	PFC0105w	PFC0385c
PF00071	Ras family	MAL13P1.205	MAL13P1.241	MAL13P1.51	PF08_0110	PF11_0183	PF11_0461	PF13_0119	PFA0335w	PFB0500c	PFE0625w	PFE0690c	PFI0155c	PFL1500w
PF00076	RNA recognition motif. (a.k.a. RRM, RBD, or RNP domain)	MAL13P1.120	MAL13P1.303-a	MAL13P1.303-b	MAL13P1.338	MAL13P1.35	MAL7P1.126	MAL7P1.157a	MAL8P1.40	MAL8P1.83	PF08_0086	PF10_0028-a	PF10_0028-b	PF10_0047	PF10_0068	PF10_0194	PF10_0214	PF10_0217	PF10_0235	PF11_0083	PF11_0111	PF11_0205	PF11_0279	PF11_0402	PF13_0122	PF13_0315	PF13_0318	PF14_0028	PF14_0056	PF14_0057	PF14_0096	PF14_0194	PF14_0433	PF14_0513	PF14_0656	PFC0865w	PFD0700c	PFD0750w	PFD0775c	PFE0160c	PFE0750c	PFE0865c	PFF0300w	PFF0320c	PFF0505c	PFF0760w	PFF1425w	PFI0820c	PFI1025w
PF00081	Iron/manganese superoxide dismutases, alpha-hairpin domain	PF08_0071	PFF1130c
PF00082	Subtilase family	PF11_0381	PFE0355c	PFE0370c
PF00083	Sugar (and other) transporter	PFB0210c	PFI0955w
PF00085	Thioredoxin	MAL13P1.100	MAL13P1.225	MAL8P1.17	PF11_0055	PF11_0099	PF11_0286	PF11_0352	PF13_0272	PF14_0545	PF14_0694	PFI0790w	PFI1250w
PF00089	Trypsin	MAL8P1.126
PF00090	Thrombospondin type 1 domain	PF13_0201	PFA0200w	PFC0210c	PFC0640w	PFF0800w	PFL0870w
PF00091	Tubulin/FtsZ family, GTPase domain	PF08_0125	PF10_0084	PF14_0725	PFD1050w	PFI0180w	PFI1635w
PF00092	von Willebrand factor type A domain	PF08_0136b	PF13_0201	PFC0640w	PFF0800w
PF00096	Zinc finger, C2H2 type	PF10_0057a	PF11_0192	PFC0690c	PFL0465c
PF00097	Zinc finger, C3HC4 type (RING finger)	MAL13P1.216	MAL13P1.405	MAL7P1.155	PF10_0046	PF10_0072	PF10_0117	PF10_0127	PF10_0276	PF11_0244	PF14_0054	PF14_0215	PFB0440c	PFB0687c	PFC0510w	PFC0610c	PFC0740c	PFC0845c	PFD0765w	PFE0610c	PFE1490c	PFF0165c	PFF0355c	PFF1325c	PFI0470w	PFL0275w	PFL0440c	PFL2440w
PF00106	short chain dehydrogenase	PFD1035w	PFF1265w	PFI1125c
PF00108	Thiolase, N-terminal domain	PF14_0484
PF00109	Beta-ketoacyl synthase, N-terminal domain	PFF1275c
PF00111	2Fe-2S iron-sulfur cluster binding domain	MAL13P1.95	PFL0630w	PFL0705c
PF00112	Papain family cysteine protease	PF11_0161	PF11_0162	PF11_0165	PF11_0174	PF14_0553	PFB0325c	PFB0330c	PFB0335c	PFB0340c	PFB0345c	PFB0350c	PFB0355c	PFB0360c	PFD0230c	PFI0135c	PFL2290w
PF00113	Enolase, C-terminal TIM barrel domain	PF10_0155
PF00115	Cytochrome C and Quinol oxidase polypeptide I	mal_mito_2
PF00116	Cytochrome C oxidase subunit II, periplasmic domain	PF13_0327	PF14_0288
PF00117	Glutamine amidotransferase class-I	PF10_0123	PF13_0044	PF14_0100	PFI1100w
PF00118	TCP-1/cpn60 chaperonin family	MAL13P1.283	PF10_0153	PF11_0331	PFB0635w	PFC0285c	PFC0350c	PFC0900w	PFF0430w	PFL1425w	PFL1545c
PF00120	Glutamine synthetase, catalytic domain	PFI1110w
PF00121	Triosephosphate isomerase	PF14_0378	PFC0831w
PF00122	E1-E2 ATPase	MAL13P1.246	PF07_0115	PF11_0395	PFA0310c	PFE0195w	PFE0805w	PFI0240c	PFL0590c	PFL1125w
PF00125	Core histone H2A/H2B/H3/H4	PF07_0054	PF11_0061	PF11_0062	PF13_0185	PFC0920w	PFF0510w	PFF0860c	PFF0865w
PF00130	Phorbol esters/diacylglycerol binding domain (C1 domain)	PFI1485c
PF00132	Bacterial transferase hexapeptide (three repeats)	PF07_0098	PF11_0460	PF14_0774	PFC0860w	PFD0260c	PFE1325w	PFL0675c
PF00133	tRNA synthetases class I (I, L, M and V)	PF08_0011	PF13_0179	PF14_0589	PFF1095w	PFL1210w
PF00134	Cyclin, N-terminal domain	PF13_0022
PF00136	DNA polymerase family B	PF10_0165	PF10_0362	PFD0590c	PFF1470c
PF00137	ATP synthase subunit C	MAL13P1.271	MAL7P1.340	PFE0965c
PF00145	C-5 cytosine-specific DNA methylase	MAL7P1.151
PF00149	Calcineurin-like phosphoesterase	MAL13P1.274	PF08_0129	PF10_0177a	PF13_0222	PF14_0036	PF14_0064	PF14_0142	PF14_0224	PF14_0614	PF14_0630	PF14_0660	PFA0390w	PFC0595c	PFI1245c	PFI1360c	PFL0300c
PF00152	tRNA synthetases class II (D, K and N)	PF13_0262	PF14_0166	PFA0145c	PFB0525w	PFE0475w	PFE0715w
PF00153	Mitochondrial carrier protein	PF08_0031	PF08_0093	PF10_0366	PF13_0359	PFA0415c	PFA0435w	PFD0367w	PFI0255c	PFI0425w	PFL0110c	PFL1145w	PFL2000w
PF00155	Aminotransferase class I and II	PF14_0155	PFB0200c	PFL2210w
PF00156	Phosphoribosyl transferase domain	PF10_0121	PF13_0143	PF13_0157	PFE0630c
PF00160	Cyclophilin type peptidyl-prolyl cis-trans isomerase/CLD	PF08_0121	PF08_0128	PF11_0164	PF11_0170	PF14_0223	PFC0975c	PFE0505w	PFE1430c	PFL0120c	PFL0735w
PF00162	Phosphoglycerate kinase	PFI1105w
PF00163	Ribosomal protein S4/S9 N-terminal domain	PF14_0584	PFE1005w
PF00164	Ribosomal protein S12	PFC0290w	PFC10_API0030	PFD0600c
PF00166	Chaperonin 10 Kd subunit	PF13_0180	PFL0740c
PF00168	C2 domain	MAL8P1.134	PF11_0107	PF13_0289	PF14_0530	PFL2110c
PF00169	PH domain	MAL13P1.256	MAL13P1.306-a	MAL13P1.306-b	PF11_0242	PF11_0327	PFB0257c	PFD0705c
PF00173	Cytochrome b5-like Heme/Steroid binding domain	PF14_0266	PFI0885w	PFL1555w
PF00175	Oxidoreductase NAD-binding domain	PF13_0353	PFF1115w	PFI1140w
PF00176	SNF2 family N-terminal domain	MAL13P1.216	MAL8P1.65	PF08_0048	PF08_0126	PF10_0232	PF11_0053	PF13_0308	PFB0730w	PFF0225w	PFF1185w	PFL2440w
PF00177	Ribosomal protein S7p/S5e	PF07_0088
PF00179	Ubiquitin-conjugating enzyme	MAL13P1.227	PF08_0085	PF10_0330	PF13_0301	PF14_0128-b	PFC0255c	PFC0855w	PFE1350c	PFF0305c	PFI0740c	PFI1030c-a	PFI1030c-b	PFL0190w	PFL2100w	PFL2175w
PF00180	Isocitrate/isopropylmalate dehydrogenase	PF13_0242
PF00181	Ribosomal Proteins L2, RNA binding domain	PF11_0337	PFC10_API0041	PFE0845c
PF00183	Hsp90 protein	PF07_0029	PF11_0188	PF14_0417	PFL1070c
PF00185	Aspartate/ornithine carbamoyltransferase, Asp/Orn binding domain	MAL13P1.221
PF00186	Dihydrofolate reductase	PFD0830w
PF00188	SCP-like extracellular protein	MAL7P1.339
PF00189	Ribosomal protein S3, C-terminal domain	PF14_0627	PFC10_API0039
PF00198	2-oxoacid dehydrogenases acyltransferase (catalytic domain)	PF10_0407	PF13_0121	PFC0170c
PF00202	Aminotransferase class-III	PFF0435w
PF00203	Ribosomal protein S19	MAL13P1.92	PFC10_API0040
PF00204	DNA gyrase B	PF14_0316	PFL1915w
PF00205	Thiamine pyrophosphate enzyme, central domain	PFF0945c
PF00206	Lyase	PFB0295w
PF00208	Glutamate/Leucine/Phenylalanine/Valine dehydrogenase	PF08_0132	PF14_0164	PF14_0286
PF00211	Adenylate and Guanylate cyclase catalytic domain	MAL13P1.301	MAL8P1.150	PF11_0395
PF00213	ATP synthase delta (OSCP) subunit	MAL13P1.47
PF00215	Orotidine 5'-phosphate decarboxylase / HUMPS family	PF10_0225
PF00216	Bacterial DNA-binding protein	PFI0230c
PF00218	Indole-3-glycerol phosphate synthase	MAL13P1.319
PF00224	Pyruvate kinase, barrel domain	PF10_0363	PFF1300w
PF00225	Kinesin motor domain	MAL8P1.132	PF07_0104	PF11_0478	PFA0535c	PFC0770c	PFC0860w	PFL0545w	PFL2165w	PFL2190c
PF00226	DnaJ domain	MAL13P1.162	MAL13P1.277	MAL8P1.204	PF07_0103	PF08_0032	PF08_0115	PF10_0032	PF10_0057a	PF10_0378	PF10_0381	PF11_0034	PF11_0099	PF11_0273-a	PF11_0273-b	PF11_0380	PF11_0433	PF11_0443	PF11_0509	PF11_0512	PF11_0513	PF13_0036	PF13_0102	PF14_0013	PF14_0137	PF14_0213a	PF14_0359	PF14_0700	PFA0110w	PFA0660w	PFA0675w	PFB0085c	PFB0090c	PFB0595w	PFB0920w	PFB0925w	PFD0462w	PFE0040c	PFE0055c	PFE0135w	PFE1170w	PFF1010c	PFF1415c	PFI0935w	PFI0985c	PFL0055c	PFL0565w	PFL0815w	PFL2550w
PF00227	Proteasome A-type and B-type	MAL13P1.270	MAL8P1.128	MAL8P1.142	PF07_0112	PF10_0111	PF13_0156	PF13_0282	PF14_0676	PF14_0716	PFA0400c	PFC0745c	PFE0915c	PFF0420c	PFI1545c	PFL1465c
PF00230	Major intrinsic protein	PF11_0338
PF00231	ATP synthase	PF13_0061
PF00233	3'5'-cyclic nucleotide phosphodiesterase	MAL13P1.118	MAL13P1.119	PF14_0672	PFL0475w
PF00237	Ribosomal protein L22p/L17e	PF13_0268	PF14_0642
PF00238	Ribosomal protein L14p/L23e	PF13_0171	PFC10_API0036	PFE0960w
PF00240	Ubiquitin family	MAL13P1.64	MAL8P1.62	PF08_0067	PF10_0114	PF11_0142	PF13_0084	PF13_0346	PFE0285c	PFE1355c	PFI1085w	PFL0585w
PF00241	Cofilin/tropomyosin-type actin-binding protein	PF13_0326	PFE0165w
PF00244	14-3-3 protein	MAL13P1.309	MAL8P1.69
PF00246	Zinc carboxypeptidase	PFA0170c
PF00248	Aldo/keto reductase family	MAL13P1.324	PF14_0088
PF00249	Myb-like DNA-binding domain	PF10_0143	PF10_0327	PF11_0241	PF13_0088	PFI1216w	PFL0290w	PFL0815w	PFL1215c
PF00252	Ribosomal protein L16p/L10e	PF14_0041	PF14_0141	PFC10_API0038
PF00253	Ribosomal protein S14p/S29e	MAL7P1.300	PF11_0386
PF00254	FKBP-type peptidyl-prolyl cis-trans isomerase	MAL13P1.68	PFL2275c
PF00255	Glutathione peroxidase	PFL0595c
PF00256	Ribosomal protein L15	PFF0885w
PF00258	Flavodoxin	PF14_0478	PFI1140w
PF00266	Aminotransferase class-V	MAL7P1.150	PF07_0068
PF00268	Ribonucleotide reductase, small chain	PF10_0154	PF14_0053
PF00270	DEAD/DEAH box helicase	MAL13P1.166	MAL7P1.113	MAL8P1.19	PF08_0096	PF08_0111	PF10_0209	PF10_0309	PF13_0037	PF13_0077	PF13_0177	PF14_0183b	PF14_0185	PF14_0234	PF14_0278	PF14_0370	PF14_0429	PF14_0437	PF14_0563	PF14_0655	PFB0445c	PFB0860c	PFC0915w	PFC0955w	PFD0245c	PFD0565c	PFD1060w	PFD1070w	PFE0205w	PFE0215w	PFE0430w	PFE0925c	PFE1085w	PFE1390w	PFF0100w	PFF1500c	PFI0165c	PFI0480w	PFI0910w	PFL0100c	PFL1310c	PFL2010c	PFL2475w
PF00271	Helicase conserved C-terminal domain	MAL13P1.14	MAL13P1.166	MAL13P1.216	MAL13P1.322	MAL7P1.113	MAL7P1.201	MAL8P1.19	MAL8P1.65	PF08_0042	PF08_0048	PF08_0096	PF08_0111	PF08_0126	PF10_0209	PF10_0232	PF10_0294	PF10_0309	PF10_0369	PF11_0053	PF11_0077	PF13_0037	PF13_0077	PF13_0177	PF13_0308	PF14_0183b	PF14_0185	PF14_0234	PF14_0278	PF14_0370	PF14_0429	PF14_0437	PF14_0563	PF14_0655	PFA0180w	PFB0445c	PFB0730w	PFB0860c	PFC0440c	PFC0915w	PFC0955w	PFD0245c	PFD0565c	PFD1060w	PFD1070w	PFE0205w	PFE0215w	PFE0430w	PFE0925c
PF00274	Fructose-bisphosphate aldolase class-I	PF14_0425
PF00276	Ribosomal protein L23	PF13_0132	PFL1895w
PF00278	Pyridoxal-dependent decarboxylase, C-terminal sheet domain	PF10_0322
PF00281	Ribosomal protein L5	PF07_0079
PF00285	Citrate synthase	PF10_0218
PF00288	GHMP kinases N terminal domain	PFE0150c
PF00289	Carbamoyl-phosphate synthase L chain, N-terminal domain	PF13_0044	PF14_0664
PF00293	NUDIX domain	MAL13P1.248	PF13_0048	PFE1035c
PF00294	pfkB family carbohydrate kinase	PFF0775w
PF00297	Ribosomal protein L3	PF10_0272	PFI0890c-a	PFI0890c-b	PFL2180w
PF00298	Ribosomal protein L11, RNA binding domain	PF11_0113	PFE0850c
PF00300	Phosphoglycerate mutase family	PF11_0208	PFC0430w	PFD0660w
PF00303	Thymidylate synthase	PFD0830w
PF00306	ATP synthase alpha/beta chain, C terminal domain	PF13_0065	PFB0795w	PFD0305c	PFL1725w
PF00307	Calponin homology (CH) domain	PFC0305w
PF00310	Glutamine amidotransferases class-II	PF10_0245	PF14_0334	PFC0395w
PF00311	Phosphoenolpyruvate carboxylase	PF14_0246
PF00312	Ribosomal protein S15	PF11_0072	PF13_0059	PF13_0316
PF00313	'Cold-shock' DNA-binding domain	PFA0470c
PF00317	Ribonucleotide reductase, all-alpha domain	PF14_0352
PF00318	Ribosomal protein S2	PF10_0264	PFC10_API0018
PF00326	Prolyl oligopeptidase family	PFC0950c
PF00327	Ribosomal protein L30p/L7e	PFC0300c
PF00328	Histidine acid phosphatase	PF14_0282	PFB0380c
PF00330	Aconitase family (aconitate hydratase)	PF13_0229
PF00333	Ribosomal protein S5, N-terminal domain	PF14_0448	PFC10_API0033
PF00334	Nucleoside diphosphate kinase	PF13_0349	PFF0275c
PF00338	Ribosomal protein S10p/S20e	PF10_0038	PF14_0581-a	PF14_0581-b
PF00342	Phosphoglucose isomerase	PF14_0341
PF00344	eubacterial secY protein	MAL13P1.231
PF00347	Ribosomal protein L6	PF13_0129
PF00348	Polyprenyl synthetase	PF11_0295	PFB0130w
PF00349	Hexokinase	PFF1155w
PF00350	Dynamin family	PF10_0368	PF11_0465	PFC0190c
PF00352	Transcription factor TFIID (or TATA-binding protein, TBP)	PF14_0267	PFE0305w
PF00355	Rieske [2Fe-2S] domain	PF07_0085	PF14_0373
PF00364	Biotin-requiring enzyme	PF10_0407	PF13_0121	PF14_0664	PFC0170c
PF00365	Phosphofructokinase	PFI0755c
PF00366	Ribosomal protein S17	MAL13P1.327	PFC0775w
PF00370	FGGY family of carbohydrate kinases, N-terminal domain	PF13_0269
PF00378	Enoyl-CoA hydratase/isomerase family	PF14_0232	PFL1940w
PF00380	Ribosomal protein S9/S16	PF08_0076	PF11_0382	PF14_0132
PF00382	Transcription factor TFIIB repeat	PF14_0469-a	PF14_0469-b	PFA0525w
PF00383	Cytidine and deoxycytidylate deaminase zinc-binding region	PF13_0259	PFL0230w
PF00385	'chromo' (CHRromatin Organisation MOdifier) domain	PF10_0232	PF11_0418	PFL1005c
PF00387	Phosphatidylinositol-specific phospholipase C, Y domain	PF10_0132
PF00388	Phosphatidylinositol-specific phospholipase C, X domain	PF10_0132
PF00393	6-phosphogluconate dehydrogenase, C-terminal domain	PF14_0520
PF00397	WW domain	MAL8P1.40	PF13_0091	PF13_0315	PF14_0096	PFL1745c
PF00398	Ribosomal RNA adenine dimethylase	PF14_0156	PFL2395c
PF00400	WD domain, G-beta repeat	MAL13P1.148	MAL13P1.245	MAL13P1.264	MAL13P1.385	MAL13P1.54	MAL7P1.81	MAL8P1.145	MAL8P1.43	PF07_0017	PF07_0092	PF08_0019	PF08_0065	PF08_0130	PF10_0128	PF10_0196	PF10_0261	PF10_0326	PF10_0371	PF11_0056	PF11_0171	PF11_0222	PF11_0252	PF11_0400	PF11_0471	PF13_0149	PF13_0250	PF13_0335	PF14_0087	PF14_0101	PF14_0243a	PF14_0262	PF14_0314	PF14_0412	PF14_0456	PFA0520c	PFB0640c	PFC0100c	PFC0365w	PFC0965w	PFD0455w	PFE0090w	PFE0505w	PFE0540w	PFE0930w	PFE1270c	PFE1310c	PFF0330w	PFF0395c
PF00406	Adenylate kinase	PF08_0062	PF10_0086	PFA0555c	PFD0755c
PF00408	Phosphoglucomutase/phosphomannomutase, C-terminal domain	PF11_0311
PF00410	Ribosomal protein S8	MAL7P1.93	PFC0735w
PF00411	Ribosomal protein S11	PFE0810c
PF00415	Regulator of chromosome condensation (RCC1)	MAL7P1.38	PF11_0385	PFE0420c
PF00416	Ribosomal protein S13/S18	PF11_0272
PF00417	Ribosomal protein S3, N-terminal domain	PFC10_API0039
PF00425	chorismate binding enzyme	PFI1100w
PF00428	60s Acidic ribosomal protein	PF11_0043	PF11_0313	PFC0400w
PF00432	Prenyltransferase and squalene oxidase repeat	PF11_0483	PFF0120w	PFL0692c
PF00433	Protein kinase C terminal domain	PFL2250c
PF00436	Single-strand binding protein family	PFE0435c
PF00438	S-adenosylmethionine synthetase, N-terminal domain	PFI1090w
PF00439	Bromodomain	PF08_0034	PF10_0328	PF14_0724	PFA0510w	PFF1440w	PFL0635c	PFL1645w
PF00443	Ubiquitin carboxyl-terminal hydrolase	MAL7P1.147	PF13_0096	PF14_0145	PFA0220w	PFD0165w	PFD0680c	PFE0835w	PFE1355c	PFI0225w
PF00444	Ribosomal protein L36	PFC10_API0031
PF00448	SRP54-type protein, GTPase domain	PF13_0350	PF14_0477
PF00453	Ribosomal protein L20	PF14_0709
PF00454	Phosphatidylinositol 3- and 4-kinase	PFC0475c	PFD0965w	PFE0485w	PFE0765w
PF00456	Transketolase, thiamine diphosphate binding domain	PFF0530w
PF00462	Glutaredoxin	PF07_0036	PFC0205c	PFC0271c	PFF0340c
PF00464	Serine hydroxymethyltransferase	PF14_0534	PFL1720w
PF00466	Ribosomal protein L10	PF11_0313
PF00467	KOW motif	PFC0535w	PFF0245w	PFL1150c
PF00471	Ribosomal protein L33	MAL8P1.110
PF00472	RF-1 domain	MAL7P1.20	PF11_0182	PF14_0265	PFI1575c
PF00476	DNA polymerase family A	PF14_0112	PFF1225c
PF00478	IMP dehydrogenase / GMP reductase domain	PFI1020c
PF00479	Glucose-6-phosphate dehydrogenase, NAD binding domain	PF14_0511
PF00481	Protein phosphatase 2C	MAL13P1.44	MAL8P1.108	MAL8P1.109	PF11_0362	PF11_0396	PF14_0523	PFD0505c	PFE1010w	PFL2365w
PF00483	Nucleotidyl transferase	PF14_0774
PF00487	Fatty acid desaturase	PFE0555w
PF00488	MutS domain V	MAL7P1.206	PF14_0254	PFE0270c
PF00490	Delta-aminolevulinic acid dehydratase	PF14_0381
PF00491	Arginase family	PFI0320w
PF00493	MCM2/3/5 family	PF07_0023	PF13_0095	PF13_0291	PF14_0177	PFD0790c	PFE1345c	PFL0560c	PFL0580w
PF00498	FHA domain	MAL13P1.405	PF11_0347	PF13_0042	PFI0470w	PFL0275w
PF00501	AMP-binding enzyme	MAL13P1.485	PF07_0129	PF14_0751	PF14_0761	PFB0685c	PFB0695c	PFC0050c	PFD0085c	PFE1250w	PFF0945c	PFF1350c	PFL0035c	PFL1880w	PFL2570w
PF00505	HMG (high mobility group) box	MAL13P1.290	MAL8P1.72	PFL0145c	PFL0290w
PF00510	Cytochrome c oxidase subunit III	mal_mito_1
PF00514	Armadillo/beta-catenin-like repeat	PF08_0087	PF11_0318
PF00515	Tetratricopeptide repeat	MAL13P1.274	MAL13P1.52	PF07_0026	PF11_0124	PF13_0231	PF14_0031	PF14_0324	PFB0610c	PFC0515c	PFE0085c	PFF0080c	PFF1505w	PFI1060w	PFL2015w	PFL2120w	PFL2275c
PF00521	DNA gyrase/topoisomerase IV, subunit A	PF14_0316	PFL1120c
PF00530	Scavenger receptor cysteine-rich domain	PF14_0067
PF00533	BRCA1 C Terminus (BRCT) domain	PFB0895c	PFI0510c
PF00534	Glycosyl transferases group 1	PF10_0316
PF00535	Glycosyl transferase family 2	PF11_0427
PF00536	SAM domain (Sterile alpha motif)	PF13_0258
PF00542	Ribosomal protein L7/L12 C-terminal domain	PFB0545c	PFE1225w
PF00549	CoA-ligase	PF11_0097	PF14_0295
PF00550	Phosphopantetheine attachment site	PFB0385w	PFL0415w
PF00557	metallopeptidase family M24	MAL8P1.140	PF10_0150	PF14_0261	PF14_0327	PF14_0517	PFE1360c
PF00560	Leucine Rich Repeat	MAL13P1.238	MAL7P1.25	MAL8P1.46	PF10_0320a	PF11_0243	PF11_0476	PF13_0362	PF14_0305	PF14_0496	PF14_0651	PFE0455w	PFF0595c	PFI1470c	PFL1360c	PFL2380c
PF00561	alpha/beta hydrolase fold	PF08_0022	PF10_0018	PF11_0211	PF11_0441a	PF14_0015	PF14_0099	PF14_0395	PFC0065c
PF00562	RNA polymerase Rpb2, domain 6	PF11_0358	PFB0715w	PFC10_API0015	PFL0330c
PF00565	Staphylococcal nuclease homologue	PF11_0374
PF00566	TBC domain	MAL13P1.244	PF11_0152	PF14_0699	PFE0330w	PFI0195c	PFI0345w
PF00567	Tudor domain	PF11_0374
PF00569	Zinc finger, ZZ type	PF10_0143
PF00570	HRDC domain	PF14_0169	PF14_0278	PF14_0473
PF00571	CBS domain pair	PFI1020c
PF00572	Ribosomal protein L13	PF10_0043	PFB0645c
PF00573	Ribosomal protein L4/L1 family	PF08_0038	PFE0350c
PF00574	Clp protease	PF14_0348	PFC0310c
PF00575	S1 RNA binding domain	MAL8P1.101	PF07_0117
PF00578	AhpC/TSA family	PF08_0131	PF10_0268	PF14_0368	PFL0725w
PF00579	tRNA synthetases class I (W and Y)	MAL8P1.125	PF11_0181	PF13_0205	PFL2485c
PF00580	UvrD/REP helicase	PFE0705c
PF00581	Rhodanese-like domain	PF13_0027
PF00583	Acetyltransferase (GNAT) family	MAL8P1.200	PF08_0034	PF10_0036	PF13_0131	PF14_0350	PFA0465c	PFF1405c
PF00584	SecE/Sec61-gamma subunits of protein translocation complex	PFB0450w
PF00586	AIR synthase related protein, N-terminal domain	PFI0505c
PF00587	tRNA synthetase class II core domain (G, H, P, S and T)	PF07_0073	PF11_0270	PF14_0198	PF14_0428	PFI1240c	PFI1645c	PFL0670c	PFL0770w
PF00588	SpoU rRNA Methylase family	PF10_0300	PF14_0273	PFB0855c	PFE1275c
PF00589	Phage integrase family	MAL13P1.42
PF00590	Tetrapyrrole (Corrin/Porphyrin) Methylases	PF10_0087
PF00609	Diacylglycerol kinase accessory domain	PF14_0681	PFI1485c
PF00611	Fes/CIP4 homology domain	PF11_0054
PF00612	IQ calmodulin-binding motif	MAL13P1.148	PF11_0114a	PF11_0416	PF14_0224	PFL0975w
PF00613	Phosphoinositide 3-kinase family, accessory domain (PIK domain)	PFE0485w	PFE0765w
PF00614	Phospholipase D Active site motif	PFF0465c
PF00620	RhoGAP domain	PF10_0071
PF00622	SPRY domain	PF08_0021	PF10_0140	PFE1085w
PF00623	RNA polymerase Rpb1, domain 2	PF13_0150	PFC0805w	PFC10_API0016	PFE0465c
PF00625	Guanylate kinase	PFI1420w
PF00626	Gelsolin repeat	PF08_0036	PF13_0324	PFD0250c
PF00627	UBA/TS-N domain	PF10_0114	PF11_0142	PF11_0329	PF13_0301	PFC0225c	PFD0680c	PFF1050w	PFI1525w
PF00628	PHD-finger	PF10_0079	PF11_0429	PFF1185w	PFF1440w	PFL1010c
PF00630	Filamin/ABP280 repeat	PFF0683c
PF00632	HECT-domain (ubiquitin-transferase)	MAL7P1.19	MAL8P1.23	PF11_0201	PFF1365c
PF00633	Helix-hairpin-helix motif	MAL8P1.76
PF00634	BRCA2 repeat	PF13_0155
PF00635	MSP (Major sperm protein) domain	PF14_0377
PF00637	Region in Clathrin and VPS	PFL0930w
PF00638	RanBP1 domain	PFD0207c	PFD0950w
PF00641	Zn-finger in Ran binding protein and others	PF13_0278	PFD0405c
PF00642	Zinc finger C-x8-C-x5-C-x3-H type (and similar)	MAL8P1.70	PF10_0083	PF10_0186	PF11_0200	PF11_0357	PF13_0314	PF14_0236	PF14_0416	PF14_0610	PF14_0652	PFE1145w	PFE1245w	PFI0325c	PFI1335w	PFL0510c	PFL2310w
PF00643	B-box zinc finger	PF14_0383	PFE0895c
PF00644	Poly(ADP-ribose) polymerase catalytic domain	PFE0895c
PF00646	F-box domain	PFF0710w	PFF0960c
PF00647	Elongation factor 1 gamma, conserved domain	PF13_0214
PF00648	Calpain family cysteine protease	MAL13P1.310
PF00650	CRAL/TRIO domain	PF11_0287	PFF1280w	PFF1450w	PFI1015w
PF00656	Caspase domain	PF13_0289	PF14_0160
PF00658	Poly-adenylate binding protein, unique domain	PFL1170w
PF00664	ABC transporter transmembrane region	PF11_0466	PF13_0271	PF14_0455	PFC0125w	PFE1150w	PFL0495c
PF00667	FAD binding domain	PFI1140w
PF00670	S-adenosyl-L-homocysteine hydrolase, NAD binding domain	PFE1050w
PF00673	ribosomal L5P family C-terminus	PF07_0079
PF00675	Insulinase (Peptidase family M16)	PF11_0189	PF11_0226	PF14_0382	PFE1155c	PFI1625c
PF00676	Dehydrogenase E1 component	PF08_0045	PF11_0256	PF13_0070
PF00679	Elongation factor G C-terminus	MAL13P1.243	PF07_0062	PF10_0041	PF14_0486	PFF0115c	PFI0570w	PFL1590c	PFL1710c
PF00684	DnaJ central domain (4 repeats)	PF14_0359	PFD0462w
PF00687	Ribosomal protein L1p/L10e family	PF07_0046	PF14_0391	PFL0500w
PF00689	Cation transporting ATPase, C-terminus	PFA0310c	PFL0590c
PF00690	Cation transporter/ATPase, N-terminus	PFA0310c	PFL0590c
PF00692	dUTPase	PF11_0282
PF00694	Aconitase C-terminal domain	PF13_0229
PF00702	haloacid dehalogenase-like hydrolase	PF07_0059	PF07_0115	PF11_0190	PF11_0395	PFA0310c	PFI0240c	PFL0590c
PF00704	Glycosyl hydrolases family 18	PFL2510w
PF00705	Proliferating cell nuclear antigen, N-terminal domain	PF13_0328	PFL1285c
PF00707	Translation initiation factor IF-3, C-terminal domain	MAL8P1.27
PF00708	Acylphosphatase	PF11_0121
PF00709	Adenylosuccinate synthetase	PF13_0287
PF00717	Peptidase S24-like	MAL13P1.167
PF00719	Inorganic pyrophosphatase	PFC0710w-a	PFC0710w-b
PF00730	HhH-GPD superfamily base excision DNA repair protein	PF11_0306	PFF0715c
PF00733	Asparagine synthase	PFC0395w
PF00736	EF-1 guanine nucleotide exchange domain	PFC0870w	PFI0645w
PF00749	tRNA synthetases class I (E and Q), catalytic domain	MAL13P1.281	PF13_0170	PF13_0257
PF00750	tRNA synthetases class I (R)	PFI0680c	PFL0900c
PF00752	XPG N-terminal domain	PF07_0105	PFB0265c	PFD0420c
PF00753	Metallo-beta-lactamase superfamily	PF07_0100	PF14_0364	PFC0825c	PFD0311w	PFL0285w	PFL1810w
PF00754	F5/8 type C domain	PF14_0532	PF14_0723
PF00762	Ferrochelatase	MAL13P1.326
PF00773	RNB domain	MAL13P1.289	PFF0745c	PFI0295c
PF00781	Diacylglycerol kinase catalytic domain	PF14_0681	PFI1485c
PF00782	Dual specificity phosphatase, catalytic domain	PF11_0139	PF14_0524	PFC0380w
PF00787	PX domain	MAL7P1.108	PF07_0017
PF00789	UBX domain	MAL8P1.122	PFI1680w
PF00804	Syntaxin	MAL13P1.169	PFB0480w	PFL2070w
PF00805	Pentapeptide repeats (8 copies)	PF07_0019	PF07_0053	PF14_0226
PF00806	Pumilio-family RNA binding repeat	PFD0825c	PFE0935c
PF00808	Histone-like transcription factor (CBF/NF-Y) and archaeal histone	MAL13P1.290	PF11_0477	PF13_0043	PF14_0374
PF00809	Pterin binding enzyme	PF08_0095
PF00810	ER lumen protein retaining receptor	MAL13P1.163-a	MAL13P1.163-b	PF13_0280
PF00814	Glycoprotease family	PF10_0299
PF00827	Ribosomal L15	PFD0770c
PF00828	Eukaryotic ribosomal protein L18	MAL13P1.209
PF00829	Ribosomal prokaryotic L21 protein	PF08_0014	PF14_0212
PF00830	Ribosomal L28 family	PFE0145w
PF00831	Ribosomal L29 protein	PF11_0260
PF00832	Ribosomal L39 protein	PFF0573c
PF00833	Ribosomal S17	PFL2055w
PF00834	Ribulose-phosphate 3 epimerase family	PFL0960w
PF00838	Translationally controlled tumour protein	PFE0545c
PF00847	AP2 domain	MAL8P1.153	PF07_0126	PF10_0075	PF11_0091	PF11_0163	PF11_0404	PF11_0442	PF13_0026	PF13_0097	PF13_0235	PF13_0267	PF14_0079	PF14_0271	PF14_0471	PF14_0533	PF14_0633	PFD0200c	PFD0985w	PFE0840c	PFF0200c	PFF0550w	PFF0670w	PFI1665w	PFL1075w	PFL1085w	PFL1900w
PF00849	RNA pseudouridylate synthase	PFB0890c	PFE0570w	PFE1080w	PFI0685w	PFL1350w
PF00850	Histone deacetylase domain	PF10_0078	PF14_0690	PFI1260c
PF00856	SET domain	MAL13P1.122	MAL13P1.25	PF08_0012	PF13_0293	PFD0190w	PFF1440w
PF00861	Ribosomal L18p/L5e family	PF14_0230	PFF0650w
PF00867	XPG I-region	PF07_0105	PF10_0080	PFB0265c	PFD0420c
PF00875	DNA photolyase	PFE0675c
PF00883	Cytosol aminopeptidase family, catalytic domain	PF14_0439
PF00887	Acyl CoA binding protein	PF08_0099	PF10_0015	PF10_0016	PF14_0749
PF00888	Cullin family	PF08_0094	PFF1445c
PF00889	Elongation factor TS	PFC0225c
PF00890	FAD binding domain	PF10_0334
PF00892	Integral membrane protein DUF6	PF07_0064	PFE0410w	PFE1510c
PF00899	ThiF family	MAL8P1.75	PF11_0271	PF13_0182	PF13_0264	PF13_0344	PFL1245w	PFL1790w
PF00900	Ribosomal family S4e	PF11_0065
PF00903	Glyoxalase/Bleomycin resistance protein/Dioxygenase superfamily	PF11_0145	PFF0230c
PF00916	Sulfate transporter family	PF14_0679
PF00917	MATH domain	PFE0570w
PF00919	Uncharacterized protein family UPF0004	PFF1070c
PF00924	Mechanosensitive ion channel	PF11_0092
PF00928	Adaptor complexes medium subunit family	PF11_0202	PF13_0062	PF14_0386	PFL0885w
PF00929	Exonuclease	PF13_0208
PF00935	Ribosomal protein L44	PFC0200w-a	PFC0200w-b
PF00940	DNA-dependent RNA polymerase	PF11_0264
PF00953	Glycosyl transferase family 4	PFC0935c
PF00956	Nucleosome assembly protein (NAP)	PFI0930c	PFL0185c
PF00957	Synaptobrevin	MAL13P1.135	MAL13P1.16	PFC0890w
PF00958	GMP synthase C terminal domain	PF10_0123
PF00962	Adenosine/AMP deaminase	MAL13P1.146	PF10_0289
PF00970	Oxidoreductase FAD-binding domain	PF13_0353
PF00985	Merozoite Surface Antigen 2 (MSA-2) family	PFB0300c
PF00986	DNA gyrase B subunit, carboxyl terminus	PFL1915w
PF00988	Carbamoyl-phosphate synthase small chain, CPSase domain	PF13_0044
PF00995	Sec1 family	PF10_0331	PFB0750w	PFF0665c	PFI1700c
PF00996	GDP dissociation inhibitor	PF10_0373	PFL2060c
PF00999	Sodium/hydrogen exchanger family	PF13_0019
PF01000	RNA polymerase Rpb3/RpoA insert domain	PF11_0445	PF13_0040	PFI1130c
PF01008	Initiation factor 2 subunit family	PF08_0009	PF10_0136	PFL2430c
PF01015	Ribosomal S3Ae family	PFC1020c
PF01016	Ribosomal L27 protein	PF10_0332
PF01018	GTP1/OBG	MAL8P1.33	PF14_0114
PF01020	Ribosomal L40e family	PF13_0346
PF01025	GrpE	PF11_0258
PF01026	TatD related DNase	PFA0580c
PF01027	Uncharacterised protein family UPF0005	PFL2325c
PF01028	Eukaryotic DNA topoisomerase I, catalytic core	PFE0520c
PF01031	Dynamin central region	PF10_0368	PF11_0465
PF01039	Carboxyl transferase domain	PF14_0664
PF01040	UbiA prenyltransferase family	PFE0970w	PFF0370w
PF01048	Phosphorylase superfamily	PFE0660c
PF01061	ABC-2 type transporter	PF14_0244
PF01063	Aminotransferase class IV	PF14_0557
PF01066	CDP-alcohol phosphatidyltransferase	MAL13P1.82	PFF1375c-a	PFF1375c-b
PF01068	ATP dependent DNA ligase domain	MAL13P1.22
PF01084	Ribosomal protein S18	PFL0570c
PF01088	Ubiquitin carboxyl-terminal hydrolase, family 1	PF11_0177	PF14_0576
PF01090	Ribosomal protein S19e	PFD1055w
PF01092	Ribosomal protein S6e	PF13_0228
PF01096	Transcription factor S-II (TFIIS)	PF07_0057	PFB0290c	PFD0360w
PF01105	emp24/gp25L/p24 family/GOLD	MAL13P1.171	PF13_0082	PFD1037w	PFE1340w
PF01106	NifU-like domain	PFI1050c	PFI1835c
PF01115	F-actin capping protein, beta subunit	PFE0880c
PF01119	DNA mismatch repair protein, C-terminal domain	MAL7P1.145	PF11_0184
PF01121	Dephospho-CoA kinase	PF14_0415
PF01125	G10 protein	PFE1140c
PF01128	Uncharacterized protein family UPF0007	PFA0340w
PF01131	DNA topoisomerase	PF13_0251
PF01133	Enhancer of rudimentary	PF10_0370
PF01134	Glucose inhibited division protein A	PFL2115c
PF01135	Protein-L-isoaspartate(D-aspartate) O-methyltransferase (PCMT)	PF14_0309
PF01137	RNA 3'-terminal phosphate cyclase	PF14_0677
PF01138	3' exoribonuclease family, domain 1	MAL13P1.204	PF13_0340	PF14_0256	PFB0415c
PF01139	Uncharacterized protein family UPF0027	PF11_0068	PFL1060c
PF01142	tRNA pseudouridine synthase D (TruD)	PF07_0125	PF10_0341
PF01145	SPFH domain / Band 7 family	PF08_0006	PF10_0144	PFC0800w
PF01148	Cytidylyltransferase family	MAL7P1.31	PF14_0097	PFA0485w-a	PFA0485w-b
PF01150	GDA1/CD39 (nucleoside phosphatase) family	MAL13P1.121	PF14_0297
PF01151	GNS1/SUR4 family	PFA0455c	PFF0290w	PFI0980w
PF01157	Ribosomal protein L21e	PF14_0240
PF01158	Ribosomal protein L36e	PF11_0106
PF01161	Phosphatidylethanolamine-binding protein	PFL0955c
PF01163	RIO1 family	PFD0975w	PFL1490w
PF01167	Tub family	PF14_0058
PF01168	Alanine racemase, N-terminal domain	PFI0965w
PF01170	Putative RNA methylase family UPF0020	PF13_0236
PF01171	PP-loop family	PFD0555c	PFF0610c
PF01172	Shwachman-Bodian-Diamond syndrome (SBDS) protein	PF14_0107
PF01174	SNO glutamine amidotransferase family	PF11_0169
PF01176	Translation initiation factor 1A / IF-1	PF11_0447	PF14_0658
PF01180	Dihydroorotate dehydrogenase	PFF0160c
PF01187	Macrophage migration inhibitory factor (MIF)	PFL1420w
PF01189	NOL1/NOP2/sun family	PF07_0015	PF11_0305	PFL1475w
PF01191	RNA polymerase Rpb5, C-terminal domain	PF13_0341
PF01192	RNA polymerase Rpb6	PFC0155c
PF01193	RNA polymerase Rpb3/Rpb11 dimerisation domain	PF11_0445	PF13_0023	PF13_0040	PF14_0150	PF14_0695	PFI1130c
PF01194	RNA polymerases N / 8 kDa subunit	PF07_0027
PF01196	Ribosomal protein L17	PF14_0289	PFE1125w
PF01198	Ribosomal protein L31e	PFE0185c
PF01199	Ribosomal protein L34e	PF07_0043
PF01200	Ribosomal protein S28e	PF14_0585
PF01201	Ribosomal protein S8e	MAL7P1.24	PF14_0083
PF01207	Dihydrouridine synthase (Dus)	PF14_0086	PFI0920c
PF01208	Uroporphyrinogen decarboxylase (URO-D)	PFF0360w
PF01209	ubiE/COQ5 methyltransferase family	PFB0220w
PF01210	NAD-dependent glycerol-3-phosphate dehydrogenase N-terminus	PF11_0157	PFL0780w
PF01214	Casein kinase II regulatory subunit	PF11_0048	PF13_0232
PF01215	Cytochrome c oxidase subunit Vb	PFI1365w
PF01217	Clathrin adaptor complex small chain	PF11_0187	PFB0805c	PFD0745c	PFD1090c	PFL2425w
PF01218	Coproporphyrinogen III oxidase	PF11_0436
PF01221	Dynein light chain type 1	PFL0660w
PF01226	Formate/nitrite transporter	PFC0725c
PF01227	GTP cyclohydrolase I	PFL1155w
PF01230	HIT domain	PF08_0059	PF14_0349
PF01233	Myristoyl-CoA:protein N-myristoyltransferase, N-terminal domain	PF14_0127
PF01237	Oxysterol-binding protein	PF11_0327
PF01238	Phosphomannose isomerase type I	MAL8P1.156
PF01239	Protein prenyltransferase alpha subunit repeat	PF14_0403	PFL2050w
PF01242	6-pyruvoyl tetrahydropterin synthase	PFF1360w
PF01245	Ribosomal protein L19	PFF0495w
PF01246	Ribosomal protein L24e	PF13_0049	PFE0300c
PF01247	Ribosomal protein L35Ae	PF11_0438
PF01248	Ribosomal protein L7Ae/L30e/S12e/Gadd45 family	PF10_0187	PF11_0250	PF14_0231	PFC0295c	PFC0405c	PFD0960c
PF01249	Ribosomal protein S21e	PF11_0454
PF01250	Ribosomal protein S6	PFI1585c
PF01251	Ribosomal protein S7e	PF13_0014
PF01253	Translation initiation factor SUI1	PF08_0079	PFI0365w	PFL2095w
PF01255	Putative undecaprenyl diphosphate synthase	MAL8P1.22
PF01256	Carbohydrate kinase	PF11_0453
PF01261	Xylose isomerase-like TIM barrel	PF13_0176
PF01262	Alanine dehydrogenase/PNT, C-terminal domain	PF14_0508
PF01264	Chorismate synthase	PFF1105c
PF01265	Cytochrome c/c1 heme lyase	PFL0180w	PFL1185c
PF01266	FAD dependent oxidoreductase	PFC0275w	PFF0815w
PF01267	F-actin capping protein alpha subunit	PFE1420w
PF01269	Fibrillarin	PF14_0068
PF01276	Orn/Lys/Arg decarboxylase, major domain	PFD0285c
PF01280	Ribosomal protein L19e	PFF0700c
PF01281	Ribosomal protein L9, N-terminal domain	MAL13P1.318
PF01282	Ribosomal protein S24e	PFE0975c
PF01283	Ribosomal protein S26e	PFB0830w
PF01287	Eukaryotic initiation factor 5A hypusine, DNA-binding OB fold	PFL0210c
PF01293	Phosphoenolpyruvate carboxykinase	PF13_0234
PF01294	Ribosomal protein L13e	PF08_0075
PF01300	yrdC domain	PFL0175c
PF01302	CAP-Gly domain	MAL7P1.25	PFI0335w
PF01305	Ribosomal protein L15 amino terminal region	PF14_0270	PF14_0276
PF01321	Creatinase/Prolidase N-terminal domain	PF14_0517
PF01327	Polypeptide deformylase	PFI0380c
PF01329	Pterin 4 alpha carbinolamine dehydratase	PF11_0095a
PF01331	mRNA capping enzyme, catalytic domain	PF14_0144
PF01336	OB-fold nucleic acid binding domain	PF11_0130	PF11_0332	PF13_0262	PF14_0166	PFA0145c	PFB0525w	PFD0470c	PFE0475w	PFE0715w	PFI0235w
PF01344	Kelch motif	MAL7P1.137	PF10_0179	PF10_0219	PF11_0240	PF11_0268	PF11_0326	PF13_0238	PF14_0630	PFL0270c	PFL0650c
PF01351	Ribonuclease HII	PFF1150w
PF01363	FYVE zinc finger	PF13_0055	PF14_0574
PF01367	5'-3' exonuclease, C-terminal SAM fold	PFB0180w	PFD0420c
PF01369	Sec7 domain	PF14_0407
PF01370	NAD dependent epimerase/dehydratase family	PF08_0077	PF10_0137
PF01379	Porphobilinogen deaminase, dipyromethane cofactor binding domain	PFL0480w
PF01380	SIS domain	PF10_0245
PF01381	Helix-turn-helix	PF11_0293
PF01384	Phosphate transporter family	MAL13P1.206
PF01388	ARID/BRIGHT DNA binding domain	PFF0175c
PF01394	Clathrin propeller repeat	PFL0930w
PF01398	Mov34/MPN/PAD-1 family	MAL13P1.343	PFD0265w	PFI0630w	PFI0895c
PF01399	PCI domain	MAL13P1.190	PF10_0174	PF10_0298	PF11_0303	PF14_0025	PFD0880w	PFE1405c	PFL0310c
PF01406	tRNA synthetases class I (C) catalytic domain	PF10_0149
PF01409	tRNA synthetases class II core domain (F)	PFA0480w	PFF0180w
PF01411	tRNA synthetases class II (A)	PF13_0354
PF01412	Putative GTPase activating protein for Arf	PF08_0120	PFE1305c-a	PFE1305c-b	PFL2140c
PF01416	tRNA pseudouridine synthase	PFE0815w	PFI0420c
PF01417	ENTH domain	PFL2195w
PF01423	LSM domain	MAL13P1.253	MAL8P1.48	MAL8P1.9	PF08_0049	PF11_0255	PF11_0266	PF11_0280	PF11_0524	PF13_0142	PF14_0146	PF14_0411	PFB0865w	PFE1020w	PFI0475w	PFL0460w
PF01425	Amidase	PFD0780w
PF01428	AN1-like Zinc finger	PF08_0056	PFE0200c
PF01432	Peptidase family M3	MAL13P1.184	PF10_0058
PF01433	Peptidase family M1	MAL13P1.56	PF14_0692
PF01434	Peptidase family M41	PF11_0203	PF14_0616	PFL1925w
PF01448	ELM2 domain	PFA0420w
PF01458	Uncharacterized protein family (UPF0051)	PF11_0044	PFC10_API0012
PF01459	Eukaryotic porin	PF14_0301	PFF0825c
PF01466	Skp1 family, dimerisation domain	MAL13P1.337
PF01467	Cytidylyltransferase	MAL13P1.86	PF13_0159	PF13_0253
PF01472	PUA domain	PF14_0174	PF14_0635	PFE1470w
PF01477	PLAT/LH2 domain	PF14_0067
PF01479	S4 domain	PF11_0065	PF14_0584	PFB0890c	PFC10_API0055	PFE1005w	PFL1380w
PF01480	PWI domain	PFC0465c
PF01485	IBR domain	PFC0175w
PF01490	Transmembrane amino acid transporter protein	PFF1430c	PFL0420w
PF01493	GXGXG motif	PF14_0334
PF01494	FAD binding domain	PF08_0068
PF01496	V-type ATPase 116kDa subunit family	PF08_0113
PF01504	Phosphatidylinositol-4-phosphate 5-Kinase	PF14_0123	PFA0515w
PF01507	Phosphoadenosine phosphosulfate reductase family	PF10_0147
PF01509	TruB family pseudouridylate synthase (N terminal domain)	PF10_0175	PF14_0174
PF01521	Iron-sulphur cluster biosynthesis	PFB0320c	PFC1005c	PFE1135w
PF01529	DHHC zinc finger domain	MAL13P1.117	MAL13P1.126	MAL7P1.68	PF10_0273	PF11_0167	PF11_0217	PFB0140w	PFB0725c	PFC0160w	PFE1415w	PFF0485c	PFI1580c
PF01535	PPR repeat	PF14_0061	PFL1605w
PF01536	Adenosylmethionine decarboxylase	PF10_0322
PF01544	CorA-like Mg2+ transporter protein	MAL13P1.23-a	MAL13P1.23-b	PF11_0210	PF14_0255
PF01545	Cation efflux family	PF07_0065
PF01553	Acyltransferase	PF13_0100	PF14_0421	PFI0695c	PFL0620c
PF01556	DnaJ C terminal region	PF14_0359	PFA0660w	PFB0090c	PFB0595w	PFD0462w	PFE0055c	PFF1415c
PF01564	Spermine/spermidine synthase	PF11_0301
PF01566	Natural resistance-associated macrophage protein	PFE1185w
PF01569	PAP2 superfamily	MAL8P1.202
PF01571	Aminomethyltransferase folate-binding domain	MAL13P1.390	PF13_0345
PF01585	G-patch domain	PF11_0109	PF14_0513
PF01588	Putative tRNA binding domain	PF14_0401
PF01590	GAF domain	PFB0510w
PF01592	NifU-like N terminal domain	PF14_0518
PF01593	Flavin containing amine oxidoreductase	MAL8P1.154	PFL0575w
PF01595	Domain of unknown function DUF21	PFI1560c
PF01597	Glycine cleavage H-protein	PF11_0339
PF01599	Ribosomal protein S27a	PF14_0027
PF01602	Adaptin N terminal region	MAL7P1.164	MAL8P1.123	PF11_0463	PF14_0277	PF14_0529	PFE1400c	PFF0655c	PFF0830w	PFI0200c
PF01612	3'-5' exonuclease	MAL13P1.311	MAL8P1.35	PF14_0112	PF14_0473	PFA0290w	PFB0215c
PF01624	MutS domain I	PF14_0051	PFE0270c
PF01632	Ribosomal protein L35	PFI0375w
PF01633	Choline/ethanolamine kinase	PF11_0257	PF14_0020
PF01645	Conserved region in glutamate synthase	PF14_0334
PF01650	Peptidase C13 family	PF11_0298
PF01652	Eukaryotic initiation factor 4E	PFC0635c
PF01655	Ribosomal protein L32	PFI0190w
PF01658	Myo-inositol-1-phosphate synthase	PFE0585c
PF01661	Macro domain	MAL13P1.74	PF14_0466
PF01667	Ribosomal protein S27	PF13_0045
PF01680	SOR/SNZ family	PFF1025c
PF01683	EB module	PFC1045c
PF01687	Riboflavin kinase	MAL13P1.292
PF01694	Rhomboid family	MAL8P1.16	PF11_0149-a	PF11_0149-b	PF13_0241	PF13_0312	PF14_0110	PFE0340c	PFE0755c	PFF0900c
PF01699	Sodium/calcium exchanger protein	PFF0170w
PF01702	Queuine tRNA-ribosyltransferase	PF07_0071	PF14_0322	PFL2030w
PF01715	IPP transferase	PFL0380c
PF01722	BolA-like protein	PFE0790c
PF01725	Ham1 family	MAL7P1.110
PF01728	FtsJ-like methyltransferase	PF13_0052	PF13_0286	PFI0415c
PF01733	Nucleoside transporter	PF13_0252
PF01734	Patatin-like phospholipase	MAL13P1.285	PFB0410c	PFB0870w	PFI1180w
PF01743	Poly A polymerase head domain	PF11_0212
PF01746	tRNA (Guanine-1)-methyltransferase	PF11_0198
PF01751	Toprim domain	PF13_0251	PFL1915w
PF01753	MYND finger	PF07_0124	PF13_0293	PFF0105w	PFF0350w
PF01754	A20-like zinc finger	PF08_0056
PF01764	Lipase (class 3)	PF14_0250
PF01765	Ribosome recycling factor	PFD0990w
PF01775	Ribosomal L18ae protein family	PF13_0224
PF01776	Ribosomal L22e protein family	PF08_0039
PF01777	Ribosomal L27e protein family	PF14_0579
PF01779	Ribosomal L29e protein family	PF14_0575a
PF01780	Ribosomal L37ae protein family	PFB0455w-a	PFB0455w-b
PF01781	Ribosomal L38e protein family	PF11_0312
PF01782	RimM N-terminal domain	PF10_0313
PF01791	DeoC/LacD family aldolase	PF10_0210
PF01795	MraW methylase family	PFL1775c
PF01798	Putative snoRNA binding domain	PF10_0085	PF11_0191	PFD0450c
PF01805	Surp module	PF14_0028	PF14_0713
PF01812	5-formyltetrahydrofolate cyclo-ligase family	PFL2160c
PF01813	ATP synthase subunit D	PF13_0227
PF01823	MAC/Perforin domain	PF08_0050	PF08_0052	PFD0430c	PFI1145w	PFL0805w
PF01844	HNH endonuclease	PFF0225w
PF01846	FF domain	PF11_0118	PF13_0091
PF01849	NAC domain	PF14_0241	PFF1050w
PF01851	Proteasome/cyclosome repeat	PF14_0632	PFB0260w
PF01853	MOZ/SAS family	PF11_0192
PF01866	Putative diphthamide synthesis protein	PF14_0136	PF14_0274
PF01871	AMMECR1	MAL13P1.172
PF01873	Domain found in IF2B/IF5	PF10_0103	PFL0335c
PF01875	Memo-like protein	PFD0850c-a
PF01883	Domain of unknown function DUF59	PF07_0011	PF11_0296
PF01896	Eukaryotic and archaeal DNA primase small subunit	PF14_0366
PF01902	ATP-binding region	PFL1080c
PF01907	Ribosomal protein L37e	MAL7P1.320
PF01909	Nucleotidyltransferase domain	MAL13P1.170
PF01912	eIF-6 family	PF13_0178
PF01916	Deoxyhypusine synthase	PF14_0125
PF01918	Alba	MAL13P1.233	PF08_0074	PF10_0063
PF01920	Prefoldin subunit	PF14_0167	PFE0595w	PFI0220w
PF01922	SRP19 protein	PFL0785c
PF01926	GTPase of unknown function	MAL13P1.262	MAL13P1.294	MAL7P1.122	MAL8P1.33	MAL8P1.75a	MAL8P1.99	PF11_0143	PF14_0114	PF14_0221	PF14_0292	PF14_0339	PF14_0345b	PF14_0400	PF14_0564	PFD0530c	PFE0665c	PFE1215c	PFE1435c	PFL0835w
PF01929	Ribosomal protein L14	PF14_0296
PF01937	Protein of unknown function DUF89	PFB0423c
PF01946	Thi4 family	PFL0575w
PF01951	Protein of unknown function DUF101	PF14_0269
PF01965	DJ-1/PfpI family	PFF1335c
PF01966	HD domain	PFL1890c
PF01974	tRNA intron endonuclease, catalytic C-terminal domain	PF14_0514	PFL2300w
PF01981	Peptidyl-tRNA hydrolase PTH2	PFD0355c
PF01984	Double-stranded DNA-binding domain	PFI0450c
PF01988	Integral membrane protein DUF125	PFL1140w
PF01990	ATP synthase (F/14-kDa) subunit	PF11_0412
PF01991	ATP synthase (E/31 kDa) subunit	PFI1670c
PF01992	ATP synthase (C/AC39) subunit	PF14_0615
PF02002	TFIIE alpha subunit	MAL7P1.86
PF02005	N2,N2-dimethylguanosine tRNA methyltransferase	PF13_0109
PF02009	Rifin/stevor family	MAL13P1.2	MAL13P1.4	MAL13P1.490	MAL13P1.495	MAL13P1.500	MAL13P1.505	MAL13P1.515	MAL13P1.520	MAL13P1.530	MAL13P1.535	MAL13P1.7	MAL13P1.8	MAL7P1.179	MAL7P1.184	MAL7P1.185	MAL7P1.200	MAL7P1.213	MAL7P1.215	MAL7P1.216	MAL7P1.217	MAL7P1.218	MAL7P1.219	MAL7P1.222	MAL7P1.223	MAL7P1.226	MAL7P1.227	MAL7P1.310	MAL7P1.43	MAL7P1.47	MAL7P1.52	MAL7P1.57	MAL8P1.208	MAL8P1.216	MAL8P1.217	MAL8P1.218	MAL8P1.219	PF07_0003	PF07_0130	PF07_0132	PF07_0134	PF07_0136	PF07_0138	PF08_0104	PF08_0105	PF08_0138	PF08_0139	PF10_0002	PF10_0003
PF02037	SAP domain	MAL13P1.302	PFI0610w
PF02045	CCAAT-binding transcription factor (CBF-B/NF-YA) subunit B	PF11_0204
PF02096	60Kd inner membrane protein	MAL8P1.14
PF02099	Josephin	PFL1295w
PF02110	Hydroxyethylthiazole kinase family	PFL1920c
PF02121	Phosphatidylinositol transfer protein	MAL13P1.256
PF02127	Aminopeptidase I zinc metalloprotease (M18)	PFI1570c
PF02130	Uncharacterized protein family UPF0054	PFD0980w
PF02134	Repeat in ubiquitin-activating (UBA) protein	MAL8P1.75	PF13_0182	PFL1245w	PFL1790w
PF02136	Nuclear transport factor 2 (NTF2) domain	PF14_0122
PF02138	Beige/BEACH domain	PF11_0252
PF02142	MGS-like domain	PF13_0044
PF02146	Sir2 family	PF13_0152	PF14_0489
PF02148	Zn-finger in ubiquitin-hydrolases and other protein	MAL7P1.120	PFD0680c
PF02150	RNA polymerases M/15 Kd subunit	PFA0505c
PF02167	Cytochrome C1 family	PF14_0597
PF02178	AT hook motif	PF10_0079
PF02181	Formin Homology 2 Domain	PFE1545c	PFL0925w
PF02184	HAT (Half-A-TPR) repeat	PFD0180c
PF02190	ATP-dependent protease La (LON) domain	PF14_0147
PF02197	Regulatory subunit of type II PKA R-subunit	PF11_0050	PFL0746c
PF02201	SWIB/MDM2 domain	PFE0910w	PFF0560c
PF02204	Vacuolar sorting protein 9 (VPS9) domain	MAL8P1.82	PF11_0403
PF02207	Putative zinc finger in N-recognin (UBR box)	PFL1620w
PF02210	Laminin G domain	PFL0915c
PF02212	Dynamin GTPase effector domain	PF10_0368	PF11_0465
PF02213	GYF domain	PF10_0183	PF13_0067	PFF0220w
PF02214	K+ channel tetramerisation domain	PF13_0238	PFL1875w
PF02223	Thymidylate kinase	PFL2465c
PF02233	NAD(P) transhydrogenase beta subunit	PF14_0508
PF02245	Methylpurine-DNA glycosylase (MPG)	PF14_0639
PF02252	Proteasome activator pa28 beta subunit	PFI0370c
PF02263	Guanylate-binding protein, N-terminal domain	PF14_0593
PF02290	Signal recognition particle 14kD protein	PFL0160w
PF02301	HORMA domain	PF13_0050
PF02320	Ubiquinol-cytochrome C reductase hinge protein	PF14_0248
PF02325	YGGT family	PFC0556c
PF02330	Mitochondrial glycoprotein	PF14_0329
PF02338	OTU-like cysteine protease	PF10_0308	PF11_0428	PFI1135c
PF02359	Cell division protein 48 (CDC48), N-terminal domain	PFF0940c
PF02363	Cysteine rich repeat	PFC0390w
PF02373	JmjC domain	MAL8P1.111
PF02374	Anion-transporting ATPase	PFD0725c
PF02375	jmjN domain	MAL8P1.111
PF02383	SacI homology domain	MAL8P1.151	PF07_0024	PF13_0285
PF02390	Putative methyltransferase	PF11_0284
PF02401	LytB protein	PFA0225w
PF02403	Seryl-tRNA synthetase N-terminal domain	PF07_0073
PF02430	Apical membrane antigen 1	PF11_0344
PF02441	Flavoprotein	MAL8P1.81
PF02450	Lecithin:cholesterol acyltransferase	PFF1420w
PF02460	Patched family	PFA0375c
PF02463	RecF/RecN/SMC N terminal domain	MAL13P1.96	PF11_0249	PF11_0317	PFD0685c	PFE0450w	PFE1255w	PFF0285c
PF02466	Tim17/Tim22/Tim23 family	PF13_0300	PF14_0328	PFF1330c
PF02469	Fasciclin domain	PF14_0446
PF02475	Met-10+ like-protein	MAL13P1.31	PF10_0179	PFI0700c
PF02492	CobW/HypB/UreG, nucleotide-binding domain	PF14_0052
PF02493	MORN repeat	MAL13P1.32	PF10_0101	PF10_0306	PF11_0079	PF11_0307	PF14_0121	PF14_0243b	PF14_0586	PFB0230c	PFB0520w	PFE0560c	PFE0735w	PFI1275w
PF02516	Oligosaccharyl transferase STT3 subunit	PF11_0173
PF02517	CAAX amino terminal protease family	PFI0660c
PF02518	Histidine kinase-, DNA gyrase B-, and HSP90-like ATPase	MAL13P1.328	MAL7P1.145	PF07_0029	PF11_0184	PF14_0316	PF14_0417	PFL1070c	PFL1915w
PF02524	KID repeat	PFB0145c	PFE0450w
PF02526	Glycophorin-binding protein	PF10_0159	PF13_0010	PF14_0010
PF02535	ZIP Zinc transporter	PF10_0216	PFF0450c
PF02536	mTERF	PF07_0113
PF02540	NAD synthase	PFI1310w
PF02542	YgbB family	PFB0420w
PF02544	3-oxo-5-alpha-steroid 4-dehydrogenase	PF11_0370	PF14_0791
PF02545	Maf-like protein	MAL13P1.69	PFI0310w
PF02580	D-Tyr-tRNA(Tyr) deacylase	PF11_0095
PF02581	Thiamine monophosphate synthase/TENI	PFF0680c
PF02582	Uncharacterised ACR, YagE family COG1723	MAL8P1.63	PF10_0181	PF10_0318
PF02585	GlcNAc-PI de-N-acetylase	PFF1190c
PF02586	Uncharacterised ACR, COG2135	PFL0105w
PF02594	Uncharacterised ACR, YggU family COG1872	PF14_0542
PF02598	Uncharacterized ACR, COG2106	PF14_0307
PF02617	ATP-dependent Clp protease adaptor protein ClpS	MAL13P1.111
PF02628	Cytochrome oxidase assembly protein	PF14_0331
PF02629	CoA binding domain	PF11_0097	PF14_0357
PF02630	SCO1/SenC	PF07_0034
PF02656	Domain of unknown function DUF	PFL1455w
PF02657	Fe-S metabolism associated domain	PFB0270w
PF02666	Phosphatidylserine decarboxylase	PFI1370c
PF02670	1-deoxy-D-xylulose 5-phosphate reductoisomerase	PF14_0641
PF02676	Methyltransferase TYW3	PF10_0179
PF02714	Domain of unknown function DUF221	PFL2410w
PF02729	Aspartate/ornithine carbamoyltransferase, carbamoyl-P binding domain	MAL13P1.221
PF02731	SKIP/SNW domain	PFB0875c
PF02732	ERCC4 domain	MAL13P1.346	PF14_0470	PFE0470w
PF02736	Myosin N-terminal SH3-like domain	MAL13P1.148
PF02739	5'-3' exonuclease, N-terminal resolvase-like domain	PFB0180w
PF02747	Proliferating cell nuclear antigen, C-terminal domain	PF13_0328	PFL1285c
PF02769	AIR synthase related protein, C-terminal domain	PFI0505c
PF02772	S-adenosylmethionine synthetase, central domain	PFI1090w
PF02773	S-adenosylmethionine synthetase, C-terminal domain	PFI1090w
PF02775	Thiamine pyrophosphate enzyme, C-terminal TPP binding domain	PFF0945c
PF02776	Thiamine pyrophosphate enzyme, N-terminal TPP binding domain	PFF0945c
PF02777	Iron/manganese superoxide dismutases, C-terminal domain	PF08_0071	PFF1130c
PF02779	Transketolase, pyrimidine binding domain	MAL13P1.186	PF08_0045	PF14_0441	PFE0225w	PFF0530w
PF02780	Transketolase, C-terminal domain	MAL13P1.186	PF14_0441	PFE0225w
PF02781	Glucose-6-phosphate dehydrogenase, C-terminal domain	PF14_0511
PF02782	FGGY family of carbohydrate kinases, C-terminal domain	PF13_0269
PF02784	Pyridoxal-dependent decarboxylase, pyridoxal binding domain	PF10_0322
PF02785	Biotin carboxylase C-terminal domain	PF14_0664
PF02786	Carbamoyl-phosphate synthase L chain, ATP binding domain	PF13_0044	PF14_0664
PF02787	Carbamoyl-phosphate synthetase large chain, oligomerisation domain	PF13_0044
PF02792	Mago nashi protein	MAL7P1.139
PF02798	Glutathione S-transferase, N-terminal domain	PF13_0214	PF14_0187
PF02799	Myristoyl-CoA:protein N-myristoyltransferase, C-terminal domain	PF14_0127
PF02800	Glyceraldehyde 3-phosphate dehydrogenase, C-terminal domain	PF14_0598
PF02801	Beta-ketoacyl synthase, C-terminal domain	PFF1275c
PF02803	Thiolase, C-terminal domain	PF14_0484
PF02809	Ubiquitin interaction motif	PFF1485w	PFL1295w
PF02810	SEC-C motif	MAL8P1.26
PF02812	Glu/Leu/Phe/Val dehydrogenase, dimerisation domain	PF14_0164	PF14_0286
PF02823	ATP synthase, Delta/Epsilon chain, beta-sandwich domain	PF11_0485
PF02824	TGS domain	MAL13P1.294	PFE1215c
PF02840	Prp18 domain	PFI1115c
PF02847	MA3 domain	PF14_0546	PFL1855w
PF02852	Pyridine nucleotide-disulphide oxidoreductase, dimerisation domain	PF08_0066	PF14_0192	PFI1170c	PFL1550w
PF02854	MIF4G domain	MAL13P1.63	PF11_0086	PF14_0113	PFI1265w	PFL1855w
PF02861	Clp amino terminal domain	PF08_0063	PF11_0175	PF14_0063	PFC10_API0060
PF02862	DDHD domain	MAL8P1.91
PF02866	lactate/malate dehydrogenase, alpha/beta C-terminal domain	PF13_0141	PF13_0144	PFF0895w
PF02867	Ribonucleotide reductase, barrel domain	PF14_0352
PF02874	ATP synthase alpha/beta family, beta-barrel domain	PF13_0065	PFB0795w	PFD0305c	PFL1725w
PF02878	Phosphoglucomutase/phosphomannomutase, alpha/beta/alpha domain I	PF10_0122	PF11_0311
PF02881	SRP54-type protein, helical bundle domain	PF14_0477
PF02882	Tetrahydrofolate dehydrogenase/cyclohydrolase, NAD(P)-binding domain	PFF1490w
PF02883	Adaptin C-terminal domain	PF14_0529
PF02887	Pyruvate kinase, alpha/beta domain	PF10_0363	PFF1300w
PF02889	Sec63 Brl domain	PF13_0102	PF14_0370	PFD1060w
PF02891	MIZ/SP-RING zinc finger	MAL13P1.302
PF02893	GRAM domain	MAL8P1.143-a	MAL8P1.143-b
PF02902	Ulp1 protease family, C-terminal catalytic domain	MAL8P1.157	PFL1635w
PF02910	Fumarate reductase/succinate dehydrogenase flavoprotein C-terminal domain	PF10_0334
PF02911	Formyl transferase, C-terminal domain	MAL13P1.67
PF02919	Eukaryotic DNA topoisomerase I, DNA binding fragment	PFE0520c
PF02928	C5HC2 zinc finger	MAL8P1.111
PF02933	Cell division protein 48 (CDC48), domain 2	PFF0940c
PF02934	PET112 family, N terminal region	PFF1395c
PF02940	mRNA capping enzyme, beta chain	PFC0980c
PF02953	Tim10/DDP family zinc finger	PF13_0358	PF14_0208	PFE0140c	PFL0430w	PFL2065c
PF02966	Mitosis protein DIM1	PFL1520w
PF02970	Tubulin binding cofactor A	PFA0460c
PF02978	Signal peptide binding domain	PF14_0477
PF02985	HEAT repeat	MAL13P1.105	MAL13P1.26	PF08_0069	PF10_0335	PF11_0318	PF11_0368	PFC0375c	PFE0170c	PFE1195w	PFF1345w	PFL1240c
PF02990	Endomembrane protein 70	PF10_0208
PF02991	Microtubule associated protein 1A/1B, light chain 3	PF10_0193
PF02996	Prefoldin subunit	MAL7P1.94	PF11_0088	PF11_0292	PFI0350c
PF03006	Haemolysin-III related	PF14_0528
PF03009	Glycerophosphoryl diester phosphodiesterase family	PF14_0060
PF03011	PFEMP DBL domain	MAL13P1.1	MAL13P1.356	MAL7P1.187	MAL7P1.212	MAL7P1.50	MAL7P1.55	MAL7P1.56	MAL8P1.207	MAL8P1.220	PF07_0048	PF07_0049	PF07_0050	PF07_0051	PF08_0103	PF08_0106	PF08_0107	PF08_0140	PF08_0141	PF08_0142	PF10_0001	PF10_0406	PF11_0007	PF11_0008	PF11_0521	PF13_0003	PF14_0001	PFA0005w	PFA0765c	PFB0010w	PFB1055c	PFC0005w	PFC1120c	PFD0005w	PFD0020c	PFD0615c	PFD0625c	PFD0630c	PFD0635c	PFD0995c	PFD1000c	PFD1005c	PFD1015c	PFD1235w	PFD1245c	PFE0005w	PFE1640w	PFF0010w	PFF0845c
PF03028	Dynein heavy chain	MAL7P1.162	MAL7P1.89	PF10_0224	PF11_0240	PF14_0626	PFI0260c	PFL0115w
PF03029	Conserved hypothetical ATP binding protein	PF13_0261	PFI0865w	PFL0075w
PF03030	Inorganic H+ pyrophosphatase	PF14_0541	PFL1700c
PF03031	NLI interacting factor-like phosphatase	MAL13P1.275	PF07_0110	PF10_0124	PFE0795c
PF03034	Phosphatidyl serine synthase	MAL13P1.335
PF03054	tRNA methyl transferase	PF10_0191
PF03062	MBOAT family	PFC0995c
PF03074	Glutamate-cysteine ligase	PFI0925w
PF03083	MtN3/saliva family	PFB0760w
PF03091	CutA1 divalent ion tolerance protein	PFL2375c
PF03092	BT1 family	MAL8P1.13	PF11_0172
PF03095	Phosphotyrosyl phosphate activator (PTPA) protein	PF14_0280
PF03099	Biotin/lipoate A/B protein ligase family	MAL8P1.37	PF10_0409	PF13_0083	PF14_0573
PF03104	DNA polymerase family B, exonuclease domain	PF10_0165	PFD0590c	PFF1470c
PF03105	SPX domain	PFL1455w
PF03109	ABC1 family	PF08_0098	PF14_0143
PF03121	Herpesviridae UL52/UL70 DNA primase	PF14_0050
PF03124	EXS family	PFF0365c
PF03129	Anticodon binding domain	PF11_0270	PF14_0198	PF14_0428	PFI1240c	PFL0670c
PF03130	PBS lyase HEAT-like repeat	PF13_0013
PF03133	Tubulin-tyrosine ligase family	PF10_0094	PF11_0481	PFE0700c
PF03134	TB2/DP1, HVA22 family	MAL13P1.288	PFC0730w
PF03143	Elongation factor Tu C-terminal domain	MAL13P1.164	PF11_0245	PF13_0304	PF13_0305	PFC10_API0028
PF03144	Elongation factor Tu domain 2	MAL13P1.164	PF07_0062	PF08_0018	PF10_0041	PF11_0245	PF13_0304	PF13_0305	PF14_0104	PF14_0486	PFA0495c	PFC10_API0028	PFE0830c	PFF0115c	PFF0345w	PFI0570w	PFL1590c
PF03147	Ferredoxin-fold anticodon binding domain	PFF0180w	PFL1540c
PF03151	Triose-phosphate Transporter family	PFB0535w	PFE0410w	PFE1510c	PFL0890c
PF03152	Ubiquitin fusion degradation protein UFD1	PF14_0178	PFE1235c	PFI0810c
PF03159	XRN 5'-3' exonuclease N-terminus	PF11_0074	PFI0455w
PF03164	Trafficking protein Mon1	PF13_0274
PF03167	Uracil DNA glycosylase superfamily	PF14_0148
PF03178	CPSF A subunit region	PFC0780w	PFL1680w
PF03179	Vacuolar (H+)-ATPase G subunit	PF13_0130
PF03194	LUC7 N_terminus	PF14_0502
PF03199	Eukaryotic glutathione synthase	PFE0605c
PF03223	V-ATPase subunit C	PFA0300c
PF03224	V-ATPase subunit H	PF13_0034
PF03226	Yippee putative zinc-binding protein	PFI1255w
PF03248	Rer1 family	PFI0150c
PF03256	Anaphase-promoting complex, subunit 10 (APC10)	PFL0850w
PF03259	Roadblock/LC7 domain	PF10_0195a
PF03271	EB1-like C-terminal motif	PFC0305w
PF03297	S25 ribosomal protein	PF14_0205
PF03332	Eukaryotic phosphomannomutase	PF10_0169
PF03343	SART-1 family	PFC1060c
PF03345	Dolichyl-diphosphooligosaccharide-protein glycosyltransferase 48kD subunit	PFI0960w
PF03357	Snf7	PF08_0064	PF14_0397	PFI0300w	PFL2090c
PF03366	YEATS family	MAL8P1.131
PF03367	ZPR1 zinc-finger domain	PF13_0313
PF03371	PRP38 family	PF11_0336	PF14_0070
PF03372	Endonuclease/Exonuclease/phosphatase family	PF07_0024	PF11_0122	PF13_0336	PF14_0285	PFA0355w	PFC0250c	PFC0850c	PFE0980c	PFL1870c
PF03378	CAS/CSE protein, C-terminus	PFI1590c
PF03381	LEM3 (ligand-effect modulator 3) family / CDC50 family	PF07_0078	PF10_0287	PF11_0343
PF03399	SAC3/GANP/Nin1/mts3/eIF-3 p25 family	PFC0441c-a	PFC0441c-b	PFC0520w	PFF0125c
PF03416	Peptidase family C54	PF14_0171
PF03435	Saccharopine dehydrogenase	PFB0880w
PF03441	FAD binding domain of DNA photolyase	PFE0675c
PF03446	NAD binding domain of 6-phosphogluconate dehydrogenase	PF14_0520
PF03462	PCRF domain	MAL7P1.20
PF03463	eRF1 domain 1	MAL7P1.118	PFB0550w
PF03464	eRF1 domain 2	MAL7P1.118	PFB0550w
PF03465	eRF1 domain 3	MAL7P1.118	PFB0550w
PF03467	Smg-4/UPF3 family	PF13_0158
PF03477	ATP cone domain	PF14_0352
PF03483	B3/4 domain	PF11_0051
PF03484	tRNA synthetase B5 domain	PF11_0051
PF03485	Arginyl tRNA synthetase N terminal domain	PFL0900c
PF03493	Calcium-activated BK potassium channel alpha subunit	PF14_0622	PFL1315w
PF03501	Plectin/S10 domain	PF07_0080
PF03531	Structure-specific recognition protein (SSRP1)	PF14_0393
PF03561	Allantoicase repeat	PF07_0120	PF14_0384
PF03568	Peptidase family C50	MAL8P1.113
PF03587	EMG1/NEP1 methyltransferase	PF08_0041	PFL1230w
PF03588	Leucyl/phenylalanyl-tRNA protein transferase	PFB0585w
PF03602	Conserved hypothetical protein 95	MAL13P1.255
PF03604	DNA directed RNA polymerase, 7 kDa subunit	MAL13P1.213
PF03630	Fumble	PF14_0200	PF14_0354
PF03635	Vacuolar protein sorting-associated protein 35	PF11_0112
PF03641	Possible lysine decarboxylase	PFD0670c
PF03643	Vacuolar protein sorting-associated protein 26	PFL2415w
PF03645	Tctex-1 family	PF11_0148	PFI1350c
PF03650	Uncharacterised protein family (UPF0041)	PF13_0223	PF14_0671
PF03660	PHF5-like protein	PF10_0179a
PF03665	Uncharacterised protein family (UPF0172)	PF11_0409
PF03690	Uncharacterised protein family (UPF0160)	PFF1295w
PF03711	Orn/Lys/Arg decarboxylase, C-terminal domain	PFD0285c
PF03719	Ribosomal protein S5, C-terminal domain	PF14_0448
PF03727	Hexokinase	PFF1155w
PF03764	Elongation factor G, domain IV	PF10_0041	PF14_0486	PFF0115c	PFL1590c
PF03770	Inositol polyphosphate kinase	PF10_0078	PF13_0089	PFE0740c
PF03798	TLC domain	PF14_0034	PFE0405c
PF03801	HEC/Ndc80p family	PFF0785w
PF03803	Scramblase	PF10_0220
PF03805	Cytoadherence-linked asexual protein	MAL7P1.229	PFB0935w	PFC0110w	PFC0120w	PFI1730w
PF03807	NADP oxidoreductase coenzyme F420-dependent	MAL13P1.284
PF03810	Importin-beta N-terminal domain	PF08_0069	PF14_0304	PFC0135c	PFF1345w
PF03815	LCCL domain	PF14_0067	PF14_0532	PF14_0723	PFA0445w	PFI0185w
PF03834	Binding domain of DNA repair protein Ercc1 (rad10/Swi10)	PFB0160w
PF03839	Translocation protein Sec62	PF14_0361
PF03849	Transcription factor Tfb2	PFL2125c
PF03850	Transcription factor Tfb4	PF13_0279
PF03853	YjeF-related protein N-terminus	PF14_0570
PF03870	RNA polymerase Rpb8	PFL0665c
PF03871	RNA polymerase Rpb5, N-terminal domain	PF13_0341
PF03874	RNA polymerase Rpb4	PFB0245c
PF03876	RNA polymerase Rpb7-like, N-terminal domain	PF10_0269	PF11_0058-a	PF11_0058-b	PFB0391c-a	PFB0391c-b
PF03901	Alg9-like mannosyltransferase family	MAL13P1.210
PF03908	Sec20	MAL13P1.87
PF03909	BSD domain	PFD1095w	PFI0730w
PF03911	Sec61beta family	MAL8P1.51
PF03914	CBF/Mak21 family	MAL13P1.93
PF03917	Eukaryotic glutathione synthase, ATP binding domain	PFE0605c
PF03919	mRNA capping enzyme, C-terminal domain	PF14_0144
PF03931	Skp1 family, tetramerisation domain	MAL13P1.337
PF03939	Ribosomal protein L23, N-terminal domain	PF13_0132
PF03946	Ribosomal protein L11, N-terminal domain	PF11_0113	PFE0850c
PF03947	Ribosomal Proteins L2, C-terminal domain	PF11_0337	PFC10_API0041	PFE0845c
PF03950	tRNA synthetases class I (E and Q), anti-codon binding domain	PF13_0170	PF13_0257
PF03952	Enolase, N-terminal domain	PF10_0155
PF03953	Tubulin/FtsZ family, C-terminal domain	PF08_0125	PF10_0084	PF14_0725	PFD1050w	PFI0180w
PF03962	Mnd1 family	PF14_0586a
PF03966	Trm112p-like protein	PF14_0072
PF03969	AFG1-like ATPase	PFE1090w
PF03986	Autophagocytosis associated protein (Atg3), N-terminal domain	PFI0280c-a	PFI0280c-b	PFI0280c-c
PF03987	Autophagocytosis associated protein, active-site domain	PFI0280c-a	PFI0280c-b
PF03989	DNA gyrase C-terminal domain, beta-propeller	PFL1120c
PF03998	Utp11 protein	PFL2295w
PF04000	Sas10/Utp3/C1D family	PF13_0310	PF14_0432
PF04006	Mpp10 protein	PF10_0266
PF04032	RNAse P Rpr2/Rpp21/SNM1 subunit domain	MAL13P1.153	PF11_0144
PF04034	Domain of unknown function (DUF367)	PFL0985c
PF04037	Domain of unknown function (DUF382)	PF14_0587
PF04042	DNA polymerase alpha/epsilon subunit B	PF14_0602	PFC0340w	PFL1655c
PF04046	PSP	PF14_0587
PF04051	Transport protein particle (TRAPP) component	PF14_0358	PFD0895c	PFF0905w
PF04053	Coatomer WD associated region	PFF0330w	PFI0290c
PF04054	CCR4-Not complex component, Not1	PF11_0049	PF14_0170
PF04055	Radical SAM superfamily	MAL13P1.220	PF14_0066	PFE1240w	PFF1070c	PFL1345c
PF04056	Ssl1-like	MAL13P1.76
PF04059	RNA recognition motif 2	PFF1125c
PF04068	Possible metal-binding domain in RNase L inhibitor, RLI	MAL13P1.344
PF04072	Leucine carboxyl methyltransferase	PF14_0376
PF04073	YbaK / prolyl-tRNA synthetases associated domain	PFL0670c
PF04078	Cell differentiation family, Rcd1-like	PFE0375w
PF04083	ab-hydrolase associated lipase region	PF11_0276
PF04084	Origin recognition complex subunit 2	MAL7P1.21
PF04095	Nicotinate phosphoribosyltransferase (NAPRTase) family	PFF1410c
PF04099	Sybindin-like family	PF14_0049	PFC0445w
PF04100	Vps53-like, N-terminal	PF07_0111
PF04101	Glycosyltransferase family 28 C-terminal domain	MAL8P1.133
PF04104	Eukaryotic and archaeal DNA primase, large subunit	PFI0530c
PF04106	Autophagy protein Apg5	PF14_0283
PF04110	Ubiquitin-like autophagy protein Apg12	PF14_0667a
PF04117	Mpv17 / PMP22 family	PFE0110w
PF04118	Dopey, N-terminal	PFC0245c
PF04127	DNA / pantothenate metabolism flavoprotein	PF11_0036	PFD0610w
PF04128	Partner of SLD five, PSF2	MAL13P1.177	PFC0765c
PF04129	Vps52 / Sac2 family	PF13_0135
PF04130	Spc97 / Spc98 family	PF14_0414	PF14_0507	PFC0165w	PFC0705c	PFI1620c
PF04135	Nucleolar RNA-binding protein, Nop10p family	PF14_0784
PF04137	Endoplasmic Reticulum Oxidoreductin 1 (ERO1)	PF11_0251
PF04140	Isoprenylcysteine carboxyl methyltransferase (ICMT) family	PFL1780w
PF04142	Nucleotide-sugar transporter	PFE0260w
PF04145	Ctr copper transporter family	PF14_0211	PF14_0369
PF04146	YT521-B-like family	PF14_0193	PFC0410w
PF04152	Mre11 DNA-binding presumed domain	PFA0390w
PF04153	NOT2 / NOT3 / NOT5 family	PF10_0062	PF11_0297
PF04158	Sof1-like domain	PFD0455w
PF04161	Arv1-like family	PF10_0110
PF04178	Got1-like family	PFD0930w
PF04181	Rtr1/RPAP2 family	PFB0630c
PF04188	Mannosyltransferase (PIG-V))	PFL2270w
PF04189	Gcd10p family	PFI0625c
PF04190	Protein of unknown function (DUF410)	PF14_0365
PF04193	PQ loop repeat	PF11_0361-a	PF11_0361-b	PF11_0361-c
PF04212	MIT (microtubule interacting and transport) domain	PF14_0548
PF04252	Predicted SAM-dependent RNA methyltransferase	PF13_0175
PF04258	Signal peptide peptidase	PF14_0543
PF04263	Thiamin pyrophosphokinase, catalytic domain	PFI1195c
PF04265	Thiamin pyrophosphokinase, vitamin B1 binding domain	PFI1195c
PF04278	Tic22-like family	PFE1460w
PF04280	Tim44-like domain	PF11_0265
PF04384	Protein of unknown function (DUF528)	MAL13P1.307
PF04387	Protein tyrosine phosphatase-like protein, PTPLA	MAL13P1.168
PF04397	LytTr DNA-binding domain	PFE0355c
PF04406	Type IIB DNA topoisomerase	PF10_0412	PFL0825c-a	PFL0825c-b
PF04408	Helicase associated domain (HA2)	MAL13P1.322	PF08_0042	PF10_0294	PF14_0720	PFC0440c	PFI0860c	PFL1525c
PF04410	Gar1 protein RNA binding region	PF13_0051
PF04417	Protein of unknown function (DUF501)	PF13_0348
PF04424	Protein of unknown function (DUF544)	PF13_0106
PF04427	Brix domain	PF07_0122	PF08_0053	PF08_0055	PF10_0278	PFI1070c
PF04434	SWIM zinc finger	PFC0630w
PF04438	HIT zinc finger	PFI0590c
PF04442	Cytochrome c oxidase assembly protein CtaG / Cox11	PF14_0721
PF04446	tRNAHis guanylyltransferase	PF07_0095
PF04452	RNA methyltransferase	PFF1085c
PF04495	GRASP55/65 family	PF10_0168-a	PF10_0168-b
PF04502	Family of unknown function (DUF572)	PF10_0148	PFL1560c
PF04511	Der1-like family	PF10_0317	PF14_0653-a	PF14_0653-b	PFC0590c
PF04551	GcpE protein	PF10_0221
PF04560	RNA polymerase Rpb2, domain 7	PF11_0358	PFB0715w	PFC10_API0015	PFL0330c
PF04561	RNA polymerase Rpb2, domain 2	PFB0715w	PFL0330c
PF04563	RNA polymerase beta subunit	PF11_0358	PFB0715w	PFL0330c
PF04564	U-box domain	PF07_0026	PF08_0020
PF04565	RNA polymerase Rpb2, domain 3	PF11_0358	PFB0715w	PFC10_API0015	PFL0330c
PF04566	RNA polymerase Rpb2, domain 4	PFB0715w	PFL0330c
PF04567	RNA polymerase Rpb2, domain 5	PFB0715w	PFL0330c
PF04571	lipin, N-terminal conserved region	PFC0150w
PF04573	Signal peptidase subunit	PFI0215c
PF04597	Ribophorin I	PFC0490w
PF04603	Ran-interacting Mog1 protein	MAL13P1.232
PF04627	Mitochondrial ATP synthase epsilon chain	MAL7P1.75
PF04628	Sedlin, N-terminal conserved region	MAL8P1.77	PF13_0174
PF04641	Protein of unknown function, DUF602	PFI1320c
PF04652	Vta1 like	PFA0150c
PF04658	TAFII55 protein conserved region	PFI1425w
PF04671	Erythrocyte membrane-associated giant protein antigen 332	PF07_0101	PF11_0506
PF04675	DNA ligase N terminus	MAL13P1.22
PF04677	Protein similar to CwfJ C-terminus 1	PFL0980w
PF04679	ATP dependent DNA ligase C terminal region	MAL13P1.22
PF04683	Adhesion regulating molecule conserved region	PF14_0138
PF04707	PRELI-like family	PF13_0138
PF04712	Radial spokehead-like protein	PF11_0057
PF04729	ASF1 like histone chaperone	PFL1180w
PF04733	Coatomer epsilon subunit	MAL8P1.121
PF04758	Ribosomal protein S30	PFB0885w
PF04777	Erv1 / Alr family	PF10_0029	PFA0500w
PF04810	Sec23/Sec24 zinc finger	PF08_0036	PF13_0324
PF04811	Sec23/Sec24 trunk domain	PF08_0036	PF13_0324	PFD0250c
PF04815	Sec23/Sec24 helical domain	PF08_0036	PF13_0324	PFD0250c
PF04818	Protein of unknown function, DUF618	PF11_0419
PF04840	Vps16, C-terminal region	PFL1935c
PF04841	Vps16, N-terminal region	PFL1935c
PF04851	Type III restriction enzyme, res subunit	PF10_0369
PF04857	CAF1 family ribonuclease	MAL8P1.104	PF14_0413
PF04874	Mak16 protein	PFB0175c
PF04886	PT repeat	PF13_0254
PF04889	Cwf15/Cwc15 cell cycle control protein	PF07_0091
PF04893	Yip1 domain	PF11_0479a	PF14_0689
PF04898	Glutamate synthase central domain	PF14_0334
PF04900	Fcf1	MAL8P1.67
PF04910	Protein of unknown function, DUF654	PFE0335w
PF04921	XAP5 protein	PFE1530c
PF04926	Poly(A) polymerase predicted RNA binding domain	PFF1240w
PF04928	Poly(A) polymerase central domain	PFF1240w
PF04939	Ribosome biogenesis regulatory protein (RRS1)	PF11_0259
PF04950	Protein of unknown function (DUF663)	PF14_0494	PFA0330w
PF04969	CS domain	MAL8P1.96	PF13_0204	PF14_0510	PF14_0696	PFC0581w	PFI0990c	PFI1325w	PFI1610c	PFL1845c	PFL2450c
PF04981	NMD3 family	PF07_0121
PF04983	RNA polymerase Rpb1, domain 3	PF13_0150	PFC0805w	PFE0465c
PF04990	RNA polymerase Rpb1, domain 7	PFC0805w
PF04992	RNA polymerase Rpb1, domain 6	PFC0805w
PF04997	RNA polymerase Rpb1, domain 1	PF13_0150	PFC0805w	PFC10_API0016	PFE0465c
PF04998	RNA polymerase Rpb1, domain 5	PF13_0150	PFC0805w	PFC10_API0017	PFE0465c
PF05000	RNA polymerase Rpb1, domain 4	PF13_0150	PFC0805w	PFE0465c
PF05001	RNA polymerase Rpb1 C-terminal repeat	PFC0805w
PF05002	SGS domain	PFI1610c	PFL1845c
PF05007	Mannosyltransferase (PIG-M)	PFL0540w
PF05008	Vesicle transport v-SNARE protein	PF11_0119
PF05018	Protein of unknown function (DUF667)	PFE0415w
PF05019	Coenzyme Q (ubiquinone) biosynthesis protein Coq4	PF11_0128
PF05021	NPL4 family	PFE0380c
PF05024	N-acetylglucosaminyl transferase component (Gpi1)	PFF0915w
PF05033	Pre-SET motif	PF08_0012
PF05046	Mitochondrial large subunit ribosomal protein (Img2)	MAL13P1.200	PF11_0560
PF05047	Mitochondrial ribosomal protein L51 / S25 / CI-B8 domain	PF10_0097
PF05051	Cytochrome C oxidase copper chaperone (COX17)	PF10_0252
PF05057	Putative serine esterase (DUF676)	PF11_0168a
PF05063	MT-A70	PF07_0123	PFL1715w
PF05091	Eukaryotic translation initiation factor 3 subunit 7 (eIF-3)	PF10_0077
PF05093	Anamorsin family	MAL8P1.31
PF05096	Glutamine cyclotransferase	PF14_0447
PF05127	Putative ATPase (DUF699)	PF10_0200
PF05129	Transcription elongation factor Elf1 like	PFI0715w
PF05132	RNA polymerase III RPC4	PF14_0603
PF05147	Lanthionine synthetase C-like protein	PFE1265w
PF05148	Hypothetical methyltransferase	PFI1235w
PF05158	RNA polymerase Rpc34 subunit	PF14_0207
PF05162	Ribosomal protein L41	PF11_0455a
PF05178	KRI1-like family	PF08_0026
PF05179	RNA pol II accessory factor, Cdc73 family	PFE1040c
PF05180	DNL zinc finger	PF14_0197
PF05182	Fip1 motif	PFI1640c
PF05185	PRMT5 arginine-N-methyltransferase	PF13_0323
PF05186	Dpy-30 motif	PFC0260w
PF05190	MutS family domain IV	PFE0270c
PF05191	Adenylate kinase, active site lid	PF10_0086
PF05192	MutS domain III	MAL7P1.206	PF14_0254	PFE0270c
PF05193	Peptidase M16 inactive domain	PF13_0322	PF14_0382	PFE1155c	PFI1625c
PF05206	Methyltransferase TRM13	PF11_0316
PF05207	CSL zinc finger	PFL0860c
PF05221	S-adenosyl-L-homocysteine hydrolase	PFE1050w
PF05222	Alanine dehydrogenase/PNT, N-terminal domain	PF14_0508
PF05237	MoeZ/MoeB domain	PF13_0344
PF05254	Uncharacterised protein family (UPF0203)	PFA0575c
PF05277	Protein of unknown function (DUF726)	PFL0295c
PF05282	AAR2 protein	MAL13P1.28
PF05291	Bystin	PF11_0105
PF05301	Protein of unknown function (DUF738)	PFI1220w
PF05346	Eukaryotic membrane protein family	PFC0970w
PF05362	Lon protease (S16) C-terminal proteolytic domain	PF14_0147
PF05403	Plasmodium histidine-rich protein (HRPII/III)	MAL13P1.480	MAL7P1.231
PF05424	Duffy binding domain	MAL13P1.1	MAL13P1.356	MAL13P1.60	MAL7P1.176	MAL7P1.187	MAL7P1.212	MAL7P1.50	MAL7P1.55	MAL7P1.56	MAL8P1.207	MAL8P1.220	PF07_0048	PF07_0049	PF07_0050	PF07_0051	PF08_0103	PF08_0106	PF08_0107	PF08_0140	PF08_0141	PF08_0142	PF10_0001	PF10_0348	PF10_0355	PF10_0384	PF10_0406	PF11_0007	PF11_0008	PF11_0506	PF11_0521	PF13_0003	PF14_0001	PF14_0773	PFA0005w	PFA0015c	PFA0075w	PFA0125c	PFA0665w	PFA0765c	PFB0010w	PFB0975c	PFB1055c	PFC0005w	PFC0115c	PFC1120c	PFD0005w	PFD0020c	PFD0140w
PF05470	Eukaryotic translation initiation factor 3 subunit 8 N-terminus (eIF3c_N)	PFL0310c
PF05486	Signal recognition particle 9 kDa protein (SRP9)	MAL7P1.158
PF05493	ATP synthase subunit H	PF07_0090a
PF05495	CHY zinc finger	PFI1480w
PF05517	p25-alpha	PFL1770c
PF05602	Cleft lip and palate transmembrane protein 1 (CLPTM1)	PF11_0384
PF05608	Protein of unknown function (DUF778)	PFE0240w
PF05620	Protein of unknown function (DUF788)	PFL0623c-a
PF05646	Protein of unknown function (DUF786)	PFL0695c
PF05653	Protein of unknown function (DUF803)	PFE1130w
PF05658	Hep_Hag	MAL7P1.187	PF10_0001	PFA0765c	PFC1120c	PFD0005w	PFF1595c	PFI1830c
PF05669	SOH1	PF14_0718
PF05670	Domain of unknown function (DUF814)	PFL0130c	PFL1045w
PF05671	GETHR pentapeptide repeat (5 copies)	PF13_0187
PF05681	Fumarate hydratase (Fumerase)	PFI1340w
PF05683	Fumarase C-terminus	PFI1340w
[truncated: 363 more rows]
[truncated: 174 more columns]

## Sheet: Protein information Resource
Genesets derived fom the Protein Information Resource database
[truncated: 155 more rows]

[truncated: 4 more sheets: InterPro, SMART, TIGR, Lipid_biosynthesis]
