# Supplementary material for: Genome-wide transcriptome profiling reveals functional networks involving the Plasmodium falciparum drug resistance transporters PfCRT and PfMDR1
Source: BMC Genomics. 2015 Dec 21;16:1090. doi: 10.1186/s12864-015-2320-8 (PMC4687325; doi:10.1186/s12864-015-2320-8)
Supplement: Additional file 27: Table S18. — List of the primers used for the qPCR and qRT-PCR reactions. (XLSX 31 kb) [file 12864_2015_2320_MOESM27_ESM.xlsx]

## Sheet: Sheet1
Table S18. List of the primers used for the qPCR and qRT-PCR
Gene ID		Previous Gene ID		Gene Description		Oligo Nº		Primer sequence		PCR conditions		Primer Concentration		Fragment Size
PF3D7_0605900		PFF0290w		long ch. polyunsaturated fatty ac. elongation enz, putative		p2547		ACATGATAAAACCCTAGCAGC		95ºC 30’’, 57ºC 30’’, 68ºC 15’’, 72ºC 15’’ - 40 cycles 3mM MgCl2		0.5 µM		72
						p2548		TGCTCTAGAGGTGTACTTTTGTG
PF3D7_0628300		PFF1375c		ethanolaminephosphotransferase, putative		p2551		ATGGATTTGATCCCCGTCCC		95ºC 30’’, 58ºC 30’’, 68ºC 15’’, 72ºC 15’’ - 40 cycles 4mM MgCl2		0.5µM		112
						p2552		AGGAATCTTTAAGAAGTGGGTG
PF3D7_1366800		MAL13P1.335		phosphatidylserine synthase I, putative		p2557		CACTTATGGGGATGGTTTGC		95ºC 30’’, 60ºC 30’’, 68ºC 15’’, 72ºC 15’’ - 40 cycles 4mM MgCl2		0.5µM		114
						p2558		GTTGGGAAGTATATGCTGGAATC
PF3D7_1409900		PF14_0097		cytidine diphosphate-diacylglycerol synthase		p2573a		TCCAACCATTTGTATCTTGGAA		95ºC 30’’, 58ºC 30’’, 68ºC 15’’, 72ºC 15’’ - 40 cycles 4mM MgCl2		0.5µM		175
						p2574		GGTGCTAAGAATGCAGCAAA
PF3D7_1124600		PF11_0257		ethanolamine kinase, putative		p2565		GTTGCAAGGCCTACATTCAG		95ºC 30’’, 59ºC 30’’, 68ºC 15’’, 72ºC 15’’ - 40 cycles 4mM MgCl2		0.75µM		80
						p2566		TTACCGAAAAGGCAGCAGTC
PF3D7_1456800		PF14_0541		V-type H(+)-translocating pyrophosphatase, putative		p2587		AGCTGCTGATGTAGGTGCTG		95ºC 30’’, 58ºC 30’’, 68ºC 15’’, 72ºC 15’’ - 40 cycles 3mM MgCl2		0.25µM		133
						p2588		ATCAGCACCCATACCAGCC
PF3D7_0709000		MAL7P1.27		chloroquine resistance transporter		p2514		TCTTGGGAAGAAACACAGTCG		92ºC 30'', 60ºC 30'', 68ºC for 30'' - 40 cycles 4mM MgCl2		0.5µM		75
						p2515		ATGCTCCGTCACAATCATCA
PF3D7_0520900		PFE1050w		adenosylhomocysteinase		p2615b		TGAAAAAATTGAACGCTTCCTTG		95°C 15'', 58°C 1' - 50 cycles 5.5mM MgCl2		0.5µM		67
						p2616b		TTGTTGACTCCCAAAAATTGACA
PF3D7_0521200		PFE1065w		Conserved Plasmodium protein unknown function		p2617c		CTCATGGAAAAGCGTCTCAACA		95ºC 15'', 60ºC 1' - 45 cycles 4mM MgCl2		0.3µM		137
						p2618c		TTAGAATCCCCATCGTCCTTGT
PF3D7_0521300		PFE1070c		conserved Plasmodium protein, unknown function		p2725		ACAAGGTTGAGCAATTTCCTGA		95ºC 30’’, 58ºC 30’’, 68ºC 15’’, 72ºC 15’’ - 40 cycles 4mM MgCl2		0.5µM		114
						p2726		CTGTGTTTATTTTTTCTAGAGCCC
PF3D7_0521700		PFE1085w		DEAD/DEAH box ATP-dependent RNA helicase, putative		p2723		AGCGATTTGTGCGCAGTTT		95ºC 30’’, 58ºC 30’’, 68ºC 15’’, 72ºC 15’’ - 40 cycles 4mM MgCl2		0.5µM		115
						p2724		CCCTAATGTCAGAGGAATGGACTC
PF3D7_0522400		PFE1120w		conserved Plasmodium protein, unknown function		p2627b		TCCTCATTTGGAAAATAAGGGATATAC		95°C 15'', 58°C 1' - 50 cycles 5.5mM MgCl2		0.3µM		109
						p2628b		TTTGATCTTCTTCAGTTTATTCCTTGA
PF3D7_0522900		PFE1145w		conserved Plasmodium protein, unknown function		p2631b		AGTGAGCTGAAACCTATACCGAATTT		95°C 15'', 58°C 1' - 50 cycles 5.5mM MgCl2		0.3µM		126
						p2632b		TGTCGATCTAAGTTCTTCCACATGA
PF3D7_0523000		PFE1150w		multidrug resistance 1		p2437d		CAAGTGAGTTCAGGAATTGGTA		95ºC 30’’, 58ºC 30’’, 68ºC 15’’, 72ºC 15’’ - 40 cycles 5mM MgCl2		0.5µM		230
						p2438d		GCCTCTTCTATAATGGACATGG
PF3D7_0523100		PFE1155c		mitochondrial processing peptidase α subunit, putative		p2621		AGTGCGGATCCAGATACGAAG		95ºC 30’’, 56ºC 30’’, 68ºC 15’’, 72ºC 15’’ - 40 cycles 5mM MgCl2		0.5µM		92
						p2622		TGCCGTACTATGAAAAGCC
PF3D7_0523200		PFE1160w		conserved Plasmodium protein, unknown function		p2625b		GAAAAAGACATCCACAAAAACGATAAT		95°C 15'', 58°C 1' - 50 cycles 5.5mM MgCl2		0.4µM		108
						p2626b		CATTGGTTTGTTATCTATCATGTAATCATAA
a Sims et al. Eukar.Cell, March 2009
b Nair et al., Mol. Biol.Evol., February 2007
c Ribacke et al., MBP September 2007
d Cravo et al., Malaria J. 2006
